# Supplementary material for: Crystal structures of 4-[(4-methyl­benz­yl)­oxy]benzohydrazide and its N′-[(thio­phen-2-yl)­methyl­idene]- derivative
Source: Acta Crystallogr E Crystallogr Commun. 2023 Feb 21;79(Pt 3):207–11. doi: 10.1107/S2056989023001354 (PMC9993917; doi:10.1107/S2056989023001354)
Supplement: Supplementary file 1 [file e-79-00207-sup1.cif]

##############################################################################
#                                                                            #
# This CIF contains the data in a paper accepted for publication in          #
# Acta Crystallographica Section E. It conforms to the requirements of       #
# Notes for Authors for Acta Crystallographica Section E, and has been       #
# peer reviewed under the auspices of the IUCr Commission on Journals.       #
#                                                                            #
# Full details of the Crystallographic Information File format               #
# are given in the paper "The Crystallographic Information File (CIF):       #
# a New Standard Archive File for Crystallography" by S. R. Hall, F. H.      #
# Allen and I. D. Brown [Acta Cryst. (1991), A47, 655-685].                  #
#                                                                            #
# The current version of the core CIF dictionary is obtainable from          #
# ftp://ftp.iucr.org/pub/cif_core.dic.                                       #
#                                                                            #
# Software is freely available for graphical display of the structure(s)     #
# in this CIF. For information consult the CIF software page                 #
# http://www.iucr.org/resources/cif/software.                                #
#                                                                            #
# This file may be used for bona fide research purposes within the           #
# scientific community so long as proper attribution is given to the journal # 
# article from which it was obtained.                                        #
#                                                                            #
##############################################################################
data_I
_audit_creation_method     'SHELXL-2019/2'
_journal_date_recd_electronic     2023-01-25
_journal_date_accepted     2023-02-14
_journal_name_full     'Acta Crystallographica, Section E'
_journal_year     2023
_journal_volume     79
_journal_issue      3
_journal_page_first     0
_journal_page_last     0
_journal_paper_category     GO
_journal_paper_doi     10.1107/S2056989023001354
_journal_coeditor_code     WM5671
_publ_contact_author_name     'R.H. Ansary'
_publ_contact_author_address
; Department of Chemistry
  Rajshahi University
  Rajshahi-6205
  Bangladesh
;
_publ_contact_author_email     'ansary_chem@ru.ac.bd'
_publ_section_title
;
Crystal structures of 4-[(4-methylbenzyl)oxy]benzohydrazide and its
<i>N</i>'-[(thiophen-2-yl)methylidene]- derivative
;
loop_
    _publ_author_name
    _publ_author_address
    'Md. Hasan Al Banna'
;Department of Chemistry, Rajshahi University, Rajshahi-6205, Bangladesh
;
    'Md. Belayet Hossain Howlader'
;Department of Chemistry, Rajshahi University, Rajshahi-6205, Bangladesh
;
    'Ryuta Miyatake'
;Center for Environmental Conservation and Research Safety,
University of Toyama, 3190 Gofuku, Toyama, 930-8555
Japan
;
    'Md. Chanmiya Sheikh'
;Department of Applied Science, Faculty of Science,
Okayama University of Science, Japan
;
    'Md. Rezaul Haque Ansary'
;Department of Chemistry, Rajshahi University, Rajshahi-6205, Bangladesh
;
    'Ennio Zangrando'
;Department of Chemical and Pharmaceutical Sciences, University of Trieste,
 Italy
;
_publ_section_synopsis
;
The crystal and molecular structures of a benzoylhydrazine bearing an ether
group and of its <i>N</i>'-[(thiophen-2-yl)methylidene derivative are reported
and compared.
;
_chemical_name_systematic
;
4-[(4-Methylbenzyl)oxy]benzohydrazide
;
_chemical_name_common     ?
_chemical_formula_moiety     'C15 H16 N2 O2'
_chemical_formula_sum     'C15 H16 N2 O2'
_chemical_formula_iupac     'C15 H16 N2 O2'
_chemical_formula_weight     256.30
_chemical_melting_point     ?
_space_group_crystal_system     monoclinic
_space_group_name_H-M_alt     'P 21/c'
_space_group_name_Hall     '-P 2ybc'
loop_
    _space_group_symop_operation_xyz
    'x, y, z'
    '-x, y+1/2, -z+1/2'
    '-x, -y, -z'
    'x, -y-1/2, z-1/2'
_cell_length_a     30.7086(14)
_cell_length_b     5.2471(3)
_cell_length_c     8.0359(4)
_cell_angle_alpha     90
_cell_angle_beta     97.471(7)
_cell_angle_gamma     90
_cell_volume     1283.85(11)
_cell_formula_units_Z     4
_cell_measurement_reflns_used     8347
_cell_measurement_theta_min     2.00
_cell_measurement_theta_max     27.43
_cell_measurement_temperature     173(2)
_exptl_crystal_description     prism
_exptl_crystal_colour     colorless
_exptl_crystal_size_max     0.170
_exptl_crystal_size_mid     0.160
_exptl_crystal_size_min     0.130
_exptl_crystal_density_diffrn     1.326
_exptl_crystal_density_meas     ?
_exptl_crystal_density_method     ?
_exptl_crystal_F_000     544
_exptl_absorpt_coefficient_mu     0.089
_exptl_absorpt_correction_type     multi-scan
_exptl_absorpt_process_details
;
(ABSCOR; Higashi, 1995)
;
_exptl_absorpt_correction_T_min     0.739
_exptl_absorpt_correction_T_max     0.988
_diffrn_ambient_temperature     173(2)
_diffrn_radiation_type     MoK\a
_diffrn_radiation_wavelength     0.71075
_diffrn_measurement_device_type     'Rigaku R-AXIS RAPID'
_diffrn_measurement_method     \w
_diffrn_detector_area_resol_mean     10.000
_diffrn_reflns_number     9727
_diffrn_reflns_av_R_equivalents     0.0239
_diffrn_reflns_av_unetI/netI     0.0304
_diffrn_reflns_theta_min     2.676
_diffrn_reflns_theta_max     27.437
_diffrn_reflns_theta_full     25.242
_diffrn_measured_fraction_theta_max     0.981
_diffrn_measured_fraction_theta_full     0.980
_diffrn_reflns_limit_h_min     -39
_diffrn_reflns_limit_h_max     39
_diffrn_reflns_limit_k_min     -6
_diffrn_reflns_limit_k_max     6
_diffrn_reflns_limit_l_min     -7
_diffrn_reflns_limit_l_max     10
_refine_special_details     ?
_reflns_number_total     2889
_reflns_number_gt     2515
_reflns_threshold_expression     'I > 2\s(I)'
_refine_ls_structure_factor_coef     Fsqd
_refine_ls_matrix_type     full
_refine_ls_R_factor_all     0.0498
_refine_ls_R_factor_gt     0.0440
_refine_ls_wR_factor_gt     0.1217
_refine_ls_wR_factor_ref     0.1261
_refine_ls_goodness_of_fit_ref     1.043
_refine_ls_restrained_S_all     1.043
_refine_ls_number_reflns     2889
_refine_ls_number_parameters     182
_refine_ls_number_restraints     0
_refine_ls_hydrogen_treatment     mixed
_refine_ls_weighting_scheme     calc
_refine_ls_weighting_details
              'w=1/[\s^2^(Fo^2^)+(0.0685P)^2^+0.4370P] where P=(Fo^2^+2Fc^2^)/3'
_atom_sites_solution_hydrogens     mixed
_atom_sites_solution_primary     ?
_atom_sites_solution_secondary     ?
_refine_ls_shift/su_max     0.001
_refine_ls_shift/su_mean     0.000
_refine_diff_density_max     0.364
_refine_diff_density_min     -0.251
_refine_ls_extinction_method     none
_refine_ls_extinction_coef     .
loop_
    _atom_type_symbol
    _atom_type_description
    _atom_type_scat_dispersion_real
    _atom_type_scat_dispersion_imag
    _atom_type_scat_source
    'C' 'C' 0.0033 0.0016
                         'International Tables Vol C Tables 4.2.6.8 and 6.1.1.4'
    'H' 'H' 0.0000 0.0000
                         'International Tables Vol C Tables 4.2.6.8 and 6.1.1.4'
    'N' 'N' 0.0061 0.0033
                         'International Tables Vol C Tables 4.2.6.8 and 6.1.1.4'
    'O' 'O' 0.0106 0.0060
                         'International Tables Vol C Tables 4.2.6.8 and 6.1.1.4'
_computing_data_collection
;
RAPID-AUTO (Rigaku, 2018)
;
_computing_cell_refinement
;
RAPID-AUTO (Rigaku, 2018)
;
_computing_data_reduction
;
RAPID-AUTO (Rigaku, 2018)
;
_computing_structure_solution
;
<i>SHELXT2018/2</i> (Sheldrick, 2015a)
;
_computing_structure_refinement
;
<i>SHELXL2019/2</i> (Sheldrick, 2015b)
;
_computing_molecular_graphics
;
DIAMOND (Brandenburg, 1999)
;
_computing_publication_material
;
WinGX publication routines (Farrugia, 2012)
;
loop_
    _atom_site_type_symbol
    _atom_site_label
    _atom_site_fract_x
    _atom_site_fract_y
    _atom_site_fract_z
    _atom_site_U_iso_or_equiv
    _atom_site_adp_type
    _atom_site_calc_flag
    _atom_site_occupancy
    _atom_site_disorder_assembly
    _atom_site_disorder_group
    O O1 0.76070(3) 0.52411(17) 0.25819(12) 0.0286(2) Uani d 1 . .
    O O2 0.56320(3) 0.27730(17) -0.03945(13) 0.0313(2) Uani d 1 . .
    N N1 0.56104(3) 0.7071(2) -0.06599(15) 0.0269(3) Uani d 1 . .
    H H1 0.5729(5) 0.857(3) -0.046(2) 0.032 Uiso d 1 . .
    N N2 0.51729(4) 0.7187(2) -0.14851(18) 0.0314(3) Uani d 1 . .
    H H2a 0.4990(6) 0.724(3) -0.072(3) 0.038 Uiso d 1 . .
    H H2b 0.5119(6) 0.568(4) -0.212(2) 0.038 Uiso d 1 . .
    C C1 0.95555(5) 0.6618(4) 0.6481(2) 0.0471(4) Uani d 1 . .
    H H1A 0.970910 0.734626 0.559722 0.057 Uiso calc 1 . .
    H H1B 0.972202 0.515957 0.699105 0.057 Uiso calc 1 . .
    H H1C 0.952889 0.791252 0.734154 0.057 Uiso calc 1 . .
    C C2 0.91027(4) 0.5748(3) 0.57322(17) 0.0316(3) Uani d 1 . .
    C C3 0.87328(5) 0.7144(3) 0.60247(18) 0.0317(3) Uani d 1 . .
    H H3 0.876869 0.864907 0.668564 0.038 Uiso calc 1 . .
    C C4 0.83138(4) 0.6368(3) 0.53651(18) 0.0295(3) Uani d 1 . .
    H H4 0.806674 0.735051 0.557333 0.035 Uiso calc 1 . .
    C C5 0.82520(4) 0.4160(2) 0.44003(16) 0.0253(3) Uani d 1 . .
    C C6 0.86196(5) 0.2773(3) 0.40966(18) 0.0311(3) Uani d 1 . .
    H H6 0.858381 0.127510 0.342843 0.037 Uiso calc 1 . .
    C C7 0.90393(4) 0.3557(3) 0.47622(19) 0.0343(3) Uani d 1 . .
    H H7 0.928632 0.257732 0.454939 0.041 Uiso calc 1 . .
    C C8 0.77962(4) 0.3300(2) 0.37186(17) 0.0271(3) Uani d 1 . .
    H H8A 0.780838 0.165724 0.312103 0.032 Uiso calc 1 . .
    H H8B 0.761665 0.306844 0.464516 0.032 Uiso calc 1 . .
    C C9 0.71691(4) 0.5041(2) 0.19621(15) 0.0225(3) Uani d 1 . .
    C C10 0.70076(4) 0.6971(2) 0.08495(17) 0.0249(3) Uani d 1 . .
    H H10 0.719868 0.827904 0.056518 0.030 Uiso calc 1 . .
    C C11 0.65699(4) 0.6983(2) 0.01604(16) 0.0244(3) Uani d 1 . .
    H H11 0.646167 0.830898 -0.058621 0.029 Uiso calc 1 . .
    C C12 0.62868(4) 0.5054(2) 0.05582(15) 0.0216(3) Uani d 1 . .
    C C13 0.64525(4) 0.3131(2) 0.16527(16) 0.0234(3) Uani d 1 . .
    H H13 0.626219 0.180748 0.191960 0.028 Uiso calc 1 . .
    C C14 0.68913(4) 0.3099(2) 0.23678(16) 0.0239(3) Uani d 1 . .
    H H14 0.699909 0.177669 0.311821 0.029 Uiso calc 1 . .
    C C15 0.58137(4) 0.4879(2) -0.01986(16) 0.0232(3) Uani d 1 . .
loop_
    _atom_site_aniso_label
    _atom_site_aniso_U_11
    _atom_site_aniso_U_22
    _atom_site_aniso_U_33
    _atom_site_aniso_U_12
    _atom_site_aniso_U_13
    _atom_site_aniso_U_23
    O1 0.0213(4) 0.0294(5) 0.0335(5) -0.0023(3) -0.0020(4) 0.0092(4)
    O2 0.0258(5) 0.0205(5) 0.0454(6) -0.0024(3) -0.0031(4) -0.0008(4)
    N1 0.0224(5) 0.0201(5) 0.0363(6) -0.0013(4) -0.0040(4) 0.0005(4)
    N2 0.0222(5) 0.0246(6) 0.0448(7) 0.0003(4) -0.0063(5) 0.0026(5)
    C1 0.0287(7) 0.0612(11) 0.0487(10) -0.0065(7) -0.0055(6) 0.0012(8)
    C2 0.0262(6) 0.0368(7) 0.0303(7) -0.0019(5) -0.0021(5) 0.0065(6)
    C3 0.0335(7) 0.0293(7) 0.0314(7) -0.0032(5) 0.0005(5) -0.0024(5)
    C4 0.0266(6) 0.0286(6) 0.0330(7) 0.0036(5) 0.0032(5) -0.0013(5)
    C5 0.0240(6) 0.0260(6) 0.0250(6) 0.0006(5) 0.0002(5) 0.0045(5)
    C6 0.0307(7) 0.0278(6) 0.0339(7) 0.0043(5) 0.0005(5) -0.0019(5)
    C7 0.0249(6) 0.0393(7) 0.0384(8) 0.0078(6) 0.0028(5) 0.0020(6)
    C8 0.0252(6) 0.0256(6) 0.0291(6) 0.0003(5) -0.0014(5) 0.0048(5)
    C9 0.0216(5) 0.0228(6) 0.0228(6) 0.0004(4) 0.0016(4) -0.0014(4)
    C10 0.0242(6) 0.0215(6) 0.0290(7) -0.0036(4) 0.0031(5) 0.0030(5)
    C11 0.0259(6) 0.0200(6) 0.0268(6) 0.0011(5) 0.0019(5) 0.0035(4)
    C12 0.0217(6) 0.0191(5) 0.0237(6) 0.0009(4) 0.0018(4) -0.0030(4)
    C13 0.0239(6) 0.0196(5) 0.0266(6) -0.0025(4) 0.0030(5) 0.0006(4)
    C14 0.0259(6) 0.0204(6) 0.0250(6) 0.0009(4) 0.0015(5) 0.0025(4)
    C15 0.0235(6) 0.0215(6) 0.0242(6) -0.0002(4) 0.0017(5) -0.0007(4)
_geom_special_details
;
 All esds (except the esd in the dihedral angle between two l.s. planes)
 are estimated using the full covariance matrix.  The cell esds are taken
 into account individually in the estimation of esds in distances, angles
 and torsion angles; correlations between esds in cell parameters are only
 used when they are defined by crystal symmetry.  An approximate (isotropic)
 treatment of cell esds is used for estimating esds involving l.s. planes.
;
loop_
    _geom_bond_atom_site_label_1
    _geom_bond_atom_site_label_2
    _geom_bond_site_symmetry_2
    _geom_bond_distance
    _geom_bond_publ_flag
    O1 C9 . 1.3758(14) ?
    O1 C8 . 1.4391(15) ?
    O2 C15 . 1.2388(15) ?
    N1 C15 . 1.3380(15) ?
    N1 N2 . 1.4200(15) ?
    N1 H1 . 0.872(18) ?
    N2 H2A . 0.88(2) ?
    N2 H2B . 0.94(2) ?
    C1 C2 . 1.5123(19) ?
    C1 H1A . 0.9800 ?
    C1 H1B . 0.9800 ?
    C1 H1C . 0.9800 ?
    C2 C7 . 1.388(2) ?
    C2 C3 . 1.397(2) ?
    C3 C4 . 1.3876(18) ?
    C3 H3 . 0.9500 ?
    C4 C5 . 1.3930(18) ?
    C4 H4 . 0.9500 ?
    C5 C6 . 1.3913(18) ?
    C5 C8 . 1.5043(17) ?
    C6 C7 . 1.3918(19) ?
    C6 H6 . 0.9500 ?
    C7 H7 . 0.9500 ?
    C8 H8A . 0.9900 ?
    C8 H8B . 0.9900 ?
    C9 C14 . 1.3945(17) ?
    C9 C10 . 1.3986(17) ?
    C10 C11 . 1.3853(17) ?
    C10 H10 . 0.9500 ?
    C11 C12 . 1.3982(16) ?
    C11 H11 . 0.9500 ?
    C12 C13 . 1.3908(17) ?
    C12 C15 . 1.5031(16) ?
    C13 C14 . 1.3946(16) ?
    C13 H13 . 0.9500 ?
    C14 H14 . 0.9500 ?
loop_
    _geom_angle_atom_site_label_1
    _geom_angle_atom_site_label_2
    _geom_angle_atom_site_label_3
    _geom_angle_site_symmetry_1
    _geom_angle_site_symmetry_3
    _geom_angle
    _geom_angle_publ_flag
    C9 O1 C8 . . 118.08(9) ?
    C15 N1 N2 . . 123.03(10) ?
    C15 N1 H1 . . 123.6(11) ?
    N2 N1 H1 . . 113.3(11) ?
    N1 N2 H2A . . 108.9(12) ?
    N1 N2 H2B . . 107.8(10) ?
    H2A N2 H2B . . 108.7(16) ?
    C2 C1 H1A . . 109.5 ?
    C2 C1 H1B . . 109.5 ?
    H1A C1 H1B . . 109.5 ?
    C2 C1 H1C . . 109.5 ?
    H1A C1 H1C . . 109.5 ?
    H1B C1 H1C . . 109.5 ?
    C7 C2 C3 . . 118.10(12) ?
    C7 C2 C1 . . 121.88(13) ?
    C3 C2 C1 . . 120.02(14) ?
    C4 C3 C2 . . 121.04(13) ?
    C4 C3 H3 . . 119.5 ?
    C2 C3 H3 . . 119.5 ?
    C3 C4 C5 . . 120.61(12) ?
    C3 C4 H4 . . 119.7 ?
    C5 C4 H4 . . 119.7 ?
    C6 C5 C4 . . 118.54(12) ?
    C6 C5 C8 . . 121.12(12) ?
    C4 C5 C8 . . 120.33(11) ?
    C5 C6 C7 . . 120.65(13) ?
    C5 C6 H6 . . 119.7 ?
    C7 C6 H6 . . 119.7 ?
    C2 C7 C6 . . 121.05(12) ?
    C2 C7 H7 . . 119.5 ?
    C6 C7 H7 . . 119.5 ?
    O1 C8 C5 . . 107.39(10) ?
    O1 C8 H8A . . 110.2 ?
    C5 C8 H8A . . 110.2 ?
    O1 C8 H8B . . 110.2 ?
    C5 C8 H8B . . 110.2 ?
    H8A C8 H8B . . 108.5 ?
    O1 C9 C14 . . 124.75(11) ?
    O1 C9 C10 . . 115.14(10) ?
    C14 C9 C10 . . 120.11(11) ?
    C11 C10 C9 . . 120.26(11) ?
    C11 C10 H10 . . 119.9 ?
    C9 C10 H10 . . 119.9 ?
    C10 C11 C12 . . 120.33(11) ?
    C10 C11 H11 . . 119.8 ?
    C12 C11 H11 . . 119.8 ?
    C13 C12 C11 . . 118.86(11) ?
    C13 C12 C15 . . 117.80(10) ?
    C11 C12 C15 . . 123.28(11) ?
    C12 C13 C14 . . 121.59(11) ?
    C12 C13 H13 . . 119.2 ?
    C14 C13 H13 . . 119.2 ?
    C13 C14 C9 . . 118.85(11) ?
    C13 C14 H14 . . 120.6 ?
    C9 C14 H14 . . 120.6 ?
    O2 C15 N1 . . 123.06(11) ?
    O2 C15 C12 . . 120.11(10) ?
    N1 C15 C12 . . 116.83(10) ?
loop_
    _geom_torsion_atom_site_label_1
    _geom_torsion_atom_site_label_2
    _geom_torsion_atom_site_label_3
    _geom_torsion_atom_site_label_4
    _geom_torsion_site_symmetry_1
    _geom_torsion_site_symmetry_2
    _geom_torsion_site_symmetry_3
    _geom_torsion_site_symmetry_4
    _geom_torsion
    _geom_torsion_publ_flag
    C7 C2 C3 C4 . . . . 0.0(2) ?
    C1 C2 C3 C4 . . . . -179.31(14) ?
    C2 C3 C4 C5 . . . . 0.4(2) ?
    C3 C4 C5 C6 . . . . -0.8(2) ?
    C3 C4 C5 C8 . . . . 178.74(12) ?
    C4 C5 C6 C7 . . . . 0.9(2) ?
    C8 C5 C6 C7 . . . . -178.67(13) ?
    C3 C2 C7 C6 . . . . 0.1(2) ?
    C1 C2 C7 C6 . . . . 179.37(14) ?
    C5 C6 C7 C2 . . . . -0.5(2) ?
    C9 O1 C8 C5 . . . . -171.75(10) ?
    C6 C5 C8 O1 . . . . -117.28(13) ?
    C4 C5 C8 O1 . . . . 63.20(16) ?
    C8 O1 C9 C14 . . . . 0.69(18) ?
    C8 O1 C9 C10 . . . . -179.27(11) ?
    O1 C9 C10 C11 . . . . -179.25(11) ?
    C14 C9 C10 C11 . . . . 0.79(19) ?
    C9 C10 C11 C12 . . . . -0.60(19) ?
    C10 C11 C12 C13 . . . . -0.06(18) ?
    C10 C11 C12 C15 . . . . -177.22(11) ?
    C11 C12 C13 C14 . . . . 0.55(18) ?
    C15 C12 C13 C14 . . . . 177.86(11) ?
    C12 C13 C14 C9 . . . . -0.36(18) ?
    O1 C9 C14 C13 . . . . 179.74(11) ?
    C10 C9 C14 C13 . . . . -0.31(18) ?
    N2 N1 C15 O2 . . . . -2.9(2) ?
    N2 N1 C15 C12 . . . . 175.97(12) ?
    C13 C12 C15 O2 . . . . -27.44(17) ?
    C11 C12 C15 O2 . . . . 149.75(13) ?
    C13 C12 C15 N1 . . . . 153.70(12) ?
    C11 C12 C15 N1 . . . . -29.12(17) ?
loop_
    _geom_hbond_atom_site_label_D
    _geom_hbond_atom_site_label_H
    _geom_hbond_atom_site_label_A
    _geom_hbond_site_symmetry_A
    _geom_hbond_distance_DH
    _geom_hbond_distance_HA
    _geom_hbond_distance_DA
    _geom_hbond_angle_DHA
    _geom_hbond_publ_flag
    N1 H1 O2 1_565 0.872(18) 2.228(18) 2.9994(14) 147.3(14) yes
    N2 H2A O2 3_665 0.88(2) 2.21(2) 3.0598(17) 160.0(17) yes
    N2 H2B N2 2_644 0.94(2) 2.27(2) 3.1970(14) 166.7(14) yes
    C3 H3 Cg1 4_576 0.95 2.86 3.6085(16) 136 yes
    C6 H6 Cg1 4_565 0.95 2.83 3.5688(16) 135 yes
    C11 H11 Cg2 4_575 0.95 2.90 3.5918(13) 131 yes
    C14 H14 Cg2 4_566 0.95 2.92 3.6262(13) 132 yes
_shelx_space_group_comment
;
The symmetry employed for this shelxl refinement is uniquely defined
by the following loop, which should always be used as a source of
symmetry information in preference to the above space-group names.
They are only intended as comments.
;
_shelx_estimated_absorpt_T_min     0.985
_shelx_estimated_absorpt_T_max     0.988
_shelx_hkl_file
;
   0   0   9    0.23    0.27
   0   0  10   12.56    0.64
   0   1   0   -0.02    0.03
   0  -1   0    0.02    0.03
   0  -1   0   -0.09    0.06
   0   1  -1    5.30    0.11
   0   1   1    5.53    0.15
   0  -1   1    5.65    0.12
   0   1   2  771.79   21.86
   0   1   2  770.98   21.64
   0  -1   2  774.06   22.13
   0   1   3    4.55    0.14
   0  -1   3    4.94    0.15
   0  -1   4  604.79   16.87
   0  -1   5   72.62    1.35
   0  -1   6    6.40    0.29
   0  -1   7    0.22    0.32
   0   1   8    0.29    0.21
   0  -1   8    0.44    0.39
   0   1   9    0.38    0.25
   0  -1   9    0.44    0.47
   0  -1  10    4.98    0.76
   0   2   0 1113.08   37.09
   0  -2   0 1085.50   37.50
   0  -2   0 1082.47   36.05
   0   2   1  340.82    7.12
   0   2   1  327.65    7.28
   0   2  -1  328.58    7.04
   0  -2  -1  332.92    7.41
   0  -2   1  338.47    7.31
   0  -2  -1  340.19    7.08
   0   2  -2  201.51    3.95
   0   2   2  202.54    3.79
   0   2   2  198.36    3.82
   0  -2  -2  207.48    4.05
   0  -2   2  205.75    4.00
   0  -2  -2  199.66    3.67
   0   2   3  221.23    4.46
   0   2   3  213.75    4.24
   0  -2  -3  220.08    4.36
   0  -2   3  218.60    4.56
   0   2   4  175.15    3.46
   0   2   4  178.84    3.39
   0  -2   4  178.59    3.58
   0   2   5    1.00    0.21
   0   2   5    1.22    0.11
   0   2   6    0.45    0.23
   0   2   6    0.24    0.18
   0  -2   6    0.40    0.31
   0   2   7    0.74    0.21
   0   2   7    0.54    0.19
   0  -2   7    1.06    0.37
   0   2   8    5.06    0.24
   0   2   8    5.06    0.32
   0  -2   8    6.36    0.61
   0   2   9    2.37    0.49
   0  -2   9    3.30    0.42
   0   3   0    0.00    0.08
   0  -3   0    0.06    0.12
   0  -3   0    0.03    0.14
   0   3  -1   45.06    0.83
   0   3   1   45.52    0.77
   0  -3  -1   46.43    0.86
   0  -3   1   44.85    0.73
   0  -3   1   46.55    1.07
   0  -3  -1   45.12    0.76
   0   3   2   15.00    0.35
   0   3   2   14.23    0.33
   0   3  -2   14.74    0.40
   0  -3   2   15.66    0.42
   0  -3   2   14.78    0.31
   0  -3  -2   14.03    0.26
   0  -3  -2   14.92    0.43
   0   3  -3    9.89    0.28
   0   3   3    8.93    0.23
   0   3   3   10.10    0.37
   0  -3  -3    9.50    0.23
   0  -3  -3    9.54    0.35
   0  -3   3    9.63    0.28
   0   3   4    0.30    0.18
   0   3   4    0.52    0.14
   0  -3   4    0.87    0.26
   0   3   5    0.11    0.22
   0   3   5    0.13    0.20
   0  -3   5    0.09    0.28
   0   3   6    3.49    0.31
   0   3   6    2.95    0.23
   0   3   7    2.22    0.31
   0   3   7    2.24    0.34
   0  -3   7    2.43    0.33
   0   3   8    7.19    0.37
   0  -3   8    7.46    0.49
   0   3   9    0.89    0.29
   0  -3   9    1.28    0.39
   0   4   0  186.90    3.99
   0  -4   0  188.78    4.67
   0  -4   0  184.28    3.72
   0   4  -1  112.53    2.29
   0   4   1  111.14    2.04
   0  -4   1  110.70    2.07
   0  -4   1  114.13    2.77
   0  -4  -1  110.74    2.11
   0  -4  -1  113.24    2.40
   0   4   2    0.20    0.12
   0   4  -2    0.48    0.16
   0  -4   2    0.12    0.22
   0  -4   2   -0.01    0.26
   0  -4  -2    0.30    0.19
   0  -4  -2    0.16    0.19
   0   4  -3    5.72    0.27
   0   4   3    5.42    0.21
   0  -4   3    6.10    0.40
   0  -4   3    5.94    0.59
   0  -4  -3    5.98    0.22
   0  -4  -3    6.28    0.28
   0   4   4    7.88    0.26
   0  -4   4    7.53    0.34
   0  -4  -4    7.42    0.42
   0  -4   4    6.82    0.67
   0   4   5   15.38    0.41
   0   4   5   16.26    0.46
   0  -4   5   15.73    0.52
   0  -4   5   18.26    0.69
   0   4   6    4.99    0.42
   0   4   6    5.01    0.27
   0  -4   6    5.57    0.55
   0   4   7    5.92    0.46
   0   4   7    5.67    0.45
   0  -4   7    5.57    0.62
   0  -4   7    6.78    0.52
   0   4   8    0.99    0.39
   0  -4   8    1.31    0.36
   0  -4   8    0.54    0.44
   0   5   0    0.37    0.17
   0  -5   0    0.66    0.43
   0  -5   0   -0.30    0.23
   0   5   1  203.95    4.62
   0   5  -1  204.80    4.76
   0  -5  -1  210.78    5.78
   0  -5   1  213.88    5.53
   0  -5  -1  200.29    4.71
   0  -5   1  202.83    4.61
   0   5   2    0.08    0.15
   0   5  -2    0.16    0.18
   0  -5   2    0.40    0.32
   0  -5  -2    0.08    0.15
   0  -5  -2    0.24    0.25
   0  -5   2    0.41    0.27
   0   5  -3   14.50    0.66
   0   5   3   14.53    0.41
   0  -5   3   15.21    0.63
   0  -5  -3   13.77    0.51
   0  -5   3   15.10    0.71
   0  -5  -3   15.18    0.73
   0   5   4    6.84    0.42
   0  -5   4    8.04    0.56
   0  -5   4    7.13    0.53
   0  -5  -4    7.45    0.39
   0   5   5   21.10    0.73
   0  -5   5   22.61    0.97
   0  -5   5   22.15    0.95
   0   5   6    2.08    0.39
   0  -5   6    2.48    0.51
   0  -5   6    2.72    0.36
   0  -5   7   11.16    0.62
   0   6   0   53.92    1.24
   0  -6   0   53.45    1.57
   0  -6   0   52.15    1.34
   0   6  -1    4.91    0.32
   0   6   1    4.62    0.45
   0  -6  -1    5.65    0.50
   0  -6   1    5.40    0.81
   0  -6   1    4.86    0.43
   0  -6  -1    4.84    0.28
   0   6  -2    3.39    0.49
   0   6   2    3.35    0.41
   0  -6   2    4.51    0.55
   0  -6  -2    3.35    0.39
   0  -6   2    3.77    0.44
   0  -6  -2    3.83    0.43
   0   6   3    0.23    0.21
   0   6  -3    0.66    0.40
   0  -6  -3    0.43    0.48
   0  -6   3   -0.86    0.68
   0  -6   3    0.58    0.37
   0  -6  -3    0.23    0.20
   0   6   4    8.66    0.56
   0  -6   4   10.54    1.18
   0  -6   4    8.96    0.47
   0  -6  -4    9.06    0.75
  -1   0  10   13.26    0.65
  -1   0   9   -0.09    0.41
   1   0  10   -0.06    0.32
  -1  -1  10    1.22    0.39
  -1   1   9    3.04    0.34
  -1  -1   9    3.34    0.39
  -1  -1   8    1.12    0.27
  -1  -1   7    7.79    0.52
  -1  -1   6   24.26    0.58
  -1  -1   5   62.67    1.31
  -1  -1   4    1.11    0.15
  -1   1   3    0.18    0.09
  -1  -1   3    0.01    0.14
   1   1  -2 2544.23  124.39
  -1   1   2 2641.09  127.69
  -1   1   2 2546.15  123.16
  -1  -1   2 2552.03  124.41
  -1   1   1 4698.38  304.31
   1   1  -1 4651.17  300.25
  -1   1   1 4579.24  292.81
   1  -1  -1 4675.75  303.13
   1  -1  -1 4691.28  299.74
  -1  -1   1 4619.75  298.14
  -1   1   0   11.20    0.14
  -1   1   0   11.59    0.23
   1   1   0   11.27    0.14
   1  -1   0   11.24    0.18
   1  -1   0   11.18    0.15
  -1  -1   0   11.22    0.17
   1   1   1  188.85    3.14
   1   1   1  180.24    3.01
  -1   1  -1  186.35    3.19
  -1  -1  -1  191.36    3.14
  -1  -1  -1  191.01    3.22
   1  -1   1  191.84    3.20
   1   1   2  399.07    8.63
   1   1   2  414.51    9.20
   1  -1   2  416.96    9.34
   1   1   3  198.46    3.45
   1  -1   3  194.02    3.78
   1   1   4    0.00    0.09
   1  -1   4    0.69    0.13
   1  -1   5   22.97    0.49
   1  -1   6    1.00    0.19
   1  -1   7    0.09    0.20
   1   1   8    0.69    0.13
   1  -1   8    0.64    0.27
   1   1   9    2.30    0.20
   1  -1   9    3.14    0.38
   1   1  10   11.71    0.60
   1  -1  10   12.69    0.69
  -1   2   9    0.34    0.25
  -1  -2   9    0.39    0.33
  -1   2   8    2.18    0.40
  -1   2   8    2.40    0.29
  -1  -2   8    2.70    0.35
  -1   2   7    0.97    0.24
  -1   2   7    1.14    0.29
  -1  -2   7    1.47    0.26
  -1   2   6    0.69    0.15
  -1   2   6    0.75    0.20
  -1  -2   6    0.91    0.21
  -1   2   5   78.86    1.53
  -1   2   5   82.62    1.49
  -1  -2   5   88.80    1.70
  -1   2   4    1.57    0.19
  -1   2   4    0.92    0.17
  -1   2   3   59.17    1.03
   1   2  -3   58.11    1.08
  -1   2   3   56.32    0.87
  -1  -2   3   58.61    1.09
   1  -2  -3   58.50    0.94
  -1   2   2    3.14    0.13
  -1   2   2    3.03    0.09
   1   2  -2    3.14    0.13
  -1  -2   2    3.08    0.13
   1  -2  -2    3.17    0.19
   1  -2  -2    3.11    0.14
   1   2  -1    2.75    0.16
  -1   2   1    2.75    0.13
  -1   2   1    2.73    0.08
   1  -2  -1    2.83    0.08
  -1  -2   1    2.84    0.10
   1  -2  -1    2.73    0.20
  -1   2   0  143.85    2.32
   1   2   0  143.56    2.37
   1  -2   0  140.81    2.31
   1  -2   0  140.02    2.55
  -1  -2   0  142.45    2.39
  -1  -2   0  143.25    2.57
   1   2   1   71.47    1.02
  -1   2  -1   70.61    1.05
   1  -2   1   71.31    1.19
   1  -2   1   70.41    1.03
  -1  -2  -1   72.07    1.14
  -1  -2  -1   69.03    0.99
   1   2   2   12.60    0.23
   1   2   2   12.19    0.26
  -1   2  -2   12.70    0.24
   1  -2   2   12.69    0.24
  -1  -2  -2   13.06    0.24
  -1  -2  -2   11.95    0.21
   1   2   3  269.72    5.62
   1   2   3  260.10    5.43
   1  -2   3  263.57    5.73
  -1  -2  -3  256.61    5.40
   1   2   4    1.40    0.13
   1   2   4    1.44    0.10
   1  -2   4    1.75    0.17
   1   2   5    2.80    0.17
   1   2   5    2.83    0.19
   1  -2   5    3.05    0.21
   1   2   6    0.61    0.16
   1   2   6    0.45    0.17
   1  -2   6    0.87    0.20
   1   2   7    5.39    0.41
   1   2   7    5.20    0.20
   1  -2   7    6.26    0.35
   1   2   8    2.13    0.27
   1   2   8    2.38    0.41
   1  -2   8    2.72    0.34
   1   2   9    2.08    0.31
   1  -2   9    1.90    0.60
  -1   3   9    1.56    0.28
  -1  -3   9    2.00    0.63
  -1   3   8    2.70    0.39
  -1   3   8    3.33    0.29
  -1  -3   8    3.86    0.61
  -1   3   7    0.17    0.25
  -1   3   7   -0.13    0.16
  -1  -3   7    0.48    0.38
  -1   3   6   14.52    0.52
  -1   3   6   13.72    0.49
  -1  -3   6   14.94    0.49
  -1   3   5   29.80    0.63
  -1   3   5   29.94    0.70
  -1  -3   5   31.33    0.89
  -1   3   4   40.95    0.95
  -1   3   4   41.51    0.80
  -1  -3   4   44.09    0.86
  -1   3   3    3.18    0.18
   1   3  -3    3.30    0.19
  -1   3   3    2.84    0.13
   1  -3  -3    2.86    0.19
   1  -3  -3    3.05    0.26
  -1  -3   3    3.30    0.19
  -1   3   2   73.82    1.20
  -1   3   2   76.57    1.52
   1   3  -2   75.32    1.31
   1  -3  -2   74.15    1.19
   1  -3  -2   77.74    1.54
  -1  -3   2   76.47    1.31
   1   3  -1   96.98    1.75
  -1   3   1   97.16    1.63
   1  -3  -1   95.86    1.81
  -1  -3   1   95.76    1.71
   1  -3  -1   95.58    1.60
  -1  -3   1   97.78    2.04
  -1   3   0    4.92    0.14
   1   3   0    5.02    0.22
   1  -3   0    5.01    0.34
  -1  -3   0    4.98    0.23
   1  -3   0    4.87    0.18
  -1  -3   0    4.76    0.14
  -1   3  -1  215.17    4.28
   1   3   1  215.87    4.33
   1  -3   1  211.38    4.66
  -1  -3  -1  216.47    4.77
   1  -3   1  217.15    4.25
  -1  -3  -1  214.76    4.17
  -1   3  -2   10.48    0.33
   1   3   2   10.00    0.22
  -1  -3  -2   10.98    0.38
  -1  -3  -2    9.94    0.28
   1  -3   2   10.92    0.35
   1  -3   2   10.38    0.33
  -1   3  -3   64.38    1.27
   1   3   3   62.95    1.15
   1   3   3   61.25    1.09
   1  -3   3   64.18    1.27
  -1  -3  -3   63.83    1.12
  -1  -3  -3   61.00    1.13
   1   3   4    3.28    0.18
   1   3   4    3.15    0.23
   1  -3   4    3.32    0.32
   1   3   5    2.91    0.19
   1   3   5    3.26    0.26
   1  -3   5    3.05    0.24
   1   3   6   19.40    0.55
   1   3   6   18.31    0.47
   1  -3   6   20.14    0.59
   1   3   7    8.57    0.41
   1   3   7    8.88    0.35
   1  -3   7    8.78    0.65
   1   3   8    0.84    0.36
   1  -3   8    0.14    0.48
   1   3   9    3.50    0.36
   1  -3   9    4.90    0.73
  -1   4   8    5.20    0.50
  -1  -4   8    5.65    0.71
  -1   4   7    1.21    0.34
  -1   4   7    1.48    0.37
  -1  -4   7    1.70    0.33
  -1   4   6    7.30    0.31
  -1   4   6    7.78    0.35
  -1  -4   6    8.33    0.43
  -1   4   5    5.10    0.43
  -1   4   5    4.96    0.33
  -1  -4   5    5.88    0.49
  -1   4   4    2.48    0.25
  -1   4   4    2.22    0.36
   1   4  -4    2.50    0.25
   1  -4  -4    1.96    0.32
  -1  -4   4    2.07    0.37
   1   4  -3    1.75    0.31
  -1   4   3    1.83    0.22
  -1  -4   3    1.57    0.21
   1  -4  -3    2.50    0.34
  -1  -4   3    1.32    0.31
   1  -4  -3    1.99    0.23
  -1   4   2  108.08    2.09
   1   4  -2  104.36    2.07
  -1  -4   2  109.78    2.73
   1  -4  -2  102.03    1.90
   1  -4  -2  107.76    2.26
  -1  -4   2  108.00    2.08
  -1   4   1   30.24    0.55
   1   4  -1   30.82    0.72
   1  -4  -1   31.87    0.93
   1  -4  -1   30.26    0.53
  -1  -4   1   30.80    0.70
  -1  -4   1   32.69    1.01
   1   4   0  208.23    4.57
  -1   4   0  209.66    4.52
   1  -4   0  211.95    4.48
   1  -4   0  214.30    5.05
  -1  -4   0  212.31    5.30
  -1  -4   0  214.76    4.44
   1   4   1    1.57    0.23
  -1   4  -1    1.60    0.25
  -1  -4  -1    1.68    0.21
   1  -4   1    1.51    0.42
   1  -4   1    1.77    0.23
  -1  -4  -1    1.61    0.24
   1   4   2   29.68    0.58
  -1   4  -2   29.83    0.61
   1  -4   2   30.55    0.73
  -1  -4  -2   31.75    0.88
   1  -4   2   30.43    0.82
  -1  -4  -2   30.20    0.67
  -1   4  -3    8.89    0.31
   1   4   3    8.84    0.35
   1  -4   3    9.74    0.65
   1  -4   3    9.01    0.32
  -1  -4  -3    9.22    0.45
  -1  -4  -3    8.36    0.36
   1   4   4   18.10    0.43
  -1  -4  -4   17.79    0.47
   1  -4   4   18.99    0.90
   1  -4   4   18.83    0.53
   1   4   5    4.06    0.23
   1  -4   5    4.37    0.41
   1  -4   5    3.60    0.30
   1   4   6    3.23    0.25
   1  -4   6    3.87    0.33
   1  -4   6    2.98    0.65
   1   4   7    0.47    0.33
   1  -4   7    0.43    0.30
   1  -4   7    0.92    0.57
   1   4   8    0.32    0.35
   1  -4   8   -0.03    0.31
   1  -4   8   -0.07    0.38
  -1   5   7   -0.19    0.22
  -1  -5   7    0.34    0.45
  -1  -5   7   -0.39    0.51
  -1   5   6    7.62    0.51
  -1  -5   6    8.70    0.68
  -1  -5   6    8.33    0.72
  -1   5   5    5.65    0.29
  -1  -5   5    7.79    0.91
  -1  -5   5    6.26    0.43
   1   5  -4    0.26    0.23
  -1   5   4    0.15    0.16
   1  -5  -4   -0.01    0.35
  -1  -5   4    0.44    0.35
  -1  -5   4    0.01    0.22
  -1   5   3    2.47    0.30
   1   5  -3    3.17    0.43
   1  -5  -3    2.92    0.30
  -1  -5   3    3.37    0.40
  -1  -5   3    2.91    0.45
   1  -5  -3    2.81    0.32
  -1   5   2   18.38    0.59
   1   5  -2   18.60    0.53
  -1  -5   2   19.57    0.50
  -1  -5   2   19.81    1.05
   1  -5  -2   18.40    0.55
   1  -5  -2   19.39    0.86
   1   5  -1  321.57    8.58
  -1   5   1  323.27    8.08
   1  -5  -1  328.49    9.11
  -1  -5   1  326.58    8.21
   1  -5  -1  311.78    7.96
  -1  -5   1  326.77    9.80
   1   5   0    6.78    0.41
  -1   5   0    6.64    0.27
  -1  -5   0    6.23    0.43
   1  -5   0    6.82    0.45
   1  -5   0    7.04    0.36
  -1  -5   0    6.50    0.26
  -1   5  -1    7.04    0.30
   1   5   1    6.93    0.29
   1  -5   1    6.73    0.50
   1  -5   1    6.38    0.41
  -1  -5  -1    6.46    0.44
  -1  -5  -1    6.82    0.27
   1   5   2   19.14    0.50
  -1   5  -2   19.49    0.53
  -1  -5  -2   20.08    0.63
   1  -5   2   20.95    0.78
   1  -5   2   19.69    0.64
  -1  -5  -2   19.15    0.46
  -1   5  -3    5.25    0.47
   1   5   3    4.10    0.38
   1  -5   3    6.05    0.75
  -1  -5  -3    5.25    0.35
  -1  -5  -3    5.06    0.26
   1  -5   3    5.35    0.29
   1   5   4    0.81    0.18
   1  -5   4    0.49    0.61
  -1  -5  -4    0.21    0.35
   1  -5   4    0.59    0.23
   1   5   5    0.14    0.31
   1  -5   5    0.62    0.41
   1  -5   5    0.71    0.26
   1   5   6    1.26    0.37
   1  -5   6    1.20    0.51
   1  -5   6    1.94    0.73
  -1   6   4    1.15    0.24
  -1  -6   4    1.52    0.46
  -1  -6   4    1.54    0.55
   1  -6  -4    1.51    0.51
   1   6  -3    0.42    0.42
  -1   6   3    0.56    0.21
   1  -6  -3    0.25    0.31
  -1  -6   3    0.38    0.25
   1  -6  -3    0.60    0.31
  -1  -6   3    0.20    0.46
  -1   6   2   16.06    0.50
   1   6  -2   17.09    0.80
  -1  -6   2   16.28    0.53
  -1  -6   2   16.68    1.24
   1  -6  -2   15.26    0.62
   1  -6  -2   15.75    1.01
   1   6  -1   12.09    0.67
  -1   6   1   13.47    0.60
   1  -6  -1   12.15    0.41
  -1  -6   1   13.35    0.72
   1  -6  -1   12.69    0.65
  -1  -6   1   12.62    0.59
   1   6   0   10.50    0.42
  -1   6   0   10.11    0.40
  -1  -6   0    9.97    0.54
   1  -6   0    9.86    0.50
  -1  -6   0    9.59    0.64
   1  -6   0    9.11    0.96
   1   6   1    0.51    0.22
  -1   6  -1    0.39    0.23
   1  -6   1    0.88    0.61
  -1  -6  -1    0.76    0.20
  -1  -6  -1    0.46    0.56
   1  -6   1    0.57    0.20
  -1   6  -2    1.29    0.40
   1   6   2    1.04    0.36
   1  -6   2    1.37    0.36
   1  -6   2    1.08    0.69
  -1  -6  -2    1.20    0.33
  -1  -6  -2    1.32    0.55
  -1   6  -3   10.93    0.50
   1   6   3   10.45    0.61
  -1  -6  -3   11.00    0.42
   1  -6   3   11.89    0.65
   1  -6   3   13.08    1.16
  -1  -6  -3   11.93    0.60
   1   6   4    0.45    0.35
  -1  -6  -4    0.30    0.29
   1  -6   4    0.70    0.73
   1  -6   4    0.45    0.41
  -2   0  10    3.44    0.66
  -2   0   9   -0.15    0.26
  -2   0   8    5.23    0.50
  -2   0   1   -0.05    0.03
   2   0  10    0.03    0.32
  -2  -1  10    0.68    0.54
  -2   1   9    2.97    0.35
  -2  -1   9    3.81    0.57
  -2  -1   8    0.70    0.40
  -2  -1   7    2.75    0.27
  -2  -1   6   23.39    0.72
  -2  -1   5    1.25    0.16
  -2  -1   4   33.03    0.68
  -2   1   3  127.27    2.10
  -2  -1   3  122.48    2.09
   2   1  -2 1250.69   44.41
  -2   1   2 1278.49   45.18
  -2   1   2 1253.42   43.67
  -2  -1   2 1251.97   44.18
  -2   1   1  237.99    4.52
  -2   1   1  238.71    4.09
   2   1  -1  236.15    4.39
   2  -1  -1  235.38    4.35
   2  -1  -1  241.18    4.08
  -2  -1   1  229.69    4.28
  -2   1   0    1.75    0.04
   2   1   0    1.85    0.06
  -2   1   0    2.03    0.09
   2  -1   0    1.89    0.04
   2  -1   0    1.86    0.09
  -2  -1   0    1.72    0.06
   2   1   1   17.29    0.22
  -2   1  -1   16.73    0.22
   2  -1   1   17.08    0.27
  -2  -1  -1   16.72    0.26
   2  -1   1   16.67    0.22
  -2  -1  -1   16.94    0.24
   2   1   2    0.25    0.06
   2   1   2    0.03    0.09
   2  -1   2    0.31    0.07
   2   1   3   17.34    0.24
   2   1   3   17.37    0.29
   2   1   4   27.55    0.40
   2   1   5    2.67    0.10
   2   1   7    0.24    0.15
   2  -1   7    0.27    0.21
   2   1   8    0.07    0.10
   2  -1   8   -0.31    0.23
   2  -1   9    4.95    0.64
   2   1  10    8.05    0.53
   2  -1  10    7.96    0.87
  -2   2   9    1.01    0.27
  -2   2   9    1.31    0.32
  -2  -2   9    1.19    0.34
  -2   2   8    3.40    0.35
  -2   2   8    3.57    0.41
  -2  -2   8    3.88    0.36
  -2   2   7    1.36    0.19
  -2   2   7    1.13    0.16
  -2  -2   7    1.45    0.27
  -2   2   6    6.03    0.34
  -2   2   6    6.43    0.31
  -2  -2   6    6.79    0.32
  -2   2   5   20.82    0.53
  -2   2   5   19.72    0.53
  -2  -2   5   22.14    0.53
  -2   2   4    2.77    0.23
  -2   2   4    3.07    0.14
  -2  -2   4    2.74    0.20
  -2   2   3    1.13    0.13
   2   2  -3    1.25    0.21
  -2  -2   3    1.48    0.14
   2   2  -2  112.20    1.96
  -2   2   2  110.44    1.71
  -2   2   2  112.03    1.93
   2  -2  -2  112.30    1.99
  -2  -2   2  106.89    1.79
   2  -2  -2  110.21    1.75
  -2   2   1   36.01    0.48
  -2   2   1   36.28    0.59
   2   2  -1   36.29    0.53
   2  -2  -1   35.29    0.48
   2  -2  -1   37.04    0.60
  -2  -2   1   35.70    0.51
  -2   2   0  247.74    4.59
   2   2   0  245.38    4.76
   2  -2   0  240.64    4.98
  -2  -2   0  248.67    4.80
   2  -2   0  244.08    4.57
  -2  -2   0  244.90    4.97
  -2   2  -1    3.76    0.11
   2   2   1    3.77    0.14
   2  -2   1    3.58    0.14
   2  -2   1    3.53    0.16
  -2  -2  -1    3.66    0.19
  -2  -2  -1    3.49    0.15
   2   2   2   15.11    0.30
  -2   2  -2   15.29    0.27
   2   2   2   15.18    0.29
  -2  -2  -2   14.61    0.25
  -2  -2  -2   15.27    0.31
   2  -2   2   14.86    0.26
   2   2   3    1.70    0.10
   2   2   3    1.47    0.11
  -2  -2  -3    1.64    0.09
   2  -2   3    1.88    0.14
   2   2   4   53.45    0.99
   2   2   4   53.16    0.87
   2  -2   4   54.38    0.98
   2   2   5    1.44    0.22
   2   2   5    1.27    0.15
   2  -2   5    1.68    0.28
   2   2   6    2.71    0.20
   2   2   6    2.93    0.31
   2  -2   6    3.51    0.27
   2   2   7    0.72    0.17
   2   2   7    0.38    0.20
   2  -2   7    0.15    0.24
   2   2   8    4.55    0.32
   2  -2   8    4.84    0.59
   2   2   9    4.03    0.36
   2  -2   9    4.04    0.44
  -2   3   9    1.25    0.42
  -2  -3   9    1.53    0.40
  -2   3   8    1.11    0.37
  -2   3   8    1.39    0.35
  -2  -3   8    1.23    0.35
  -2   3   7    1.65    0.31
  -2   3   7    1.92    0.33
  -2  -3   7    1.94    0.31
  -2   3   6   13.34    0.48
  -2   3   6   14.11    0.53
  -2  -3   6   14.88    0.52
  -2   3   5   14.00    0.53
  -2   3   5   13.36    0.43
  -2  -3   5   16.16    0.48
  -2   3   4    4.48    0.33
  -2   3   4    4.19    0.23
   2   3  -4    4.90    0.25
  -2  -3   4    5.03    0.25
  -2   3   3   37.35    0.67
  -2   3   3   38.95    0.90
   2   3  -3   37.19    0.71
   2  -3  -3   35.55    0.60
   2  -3  -3   37.78    0.70
  -2  -3   3   38.02    0.72
  -2   3   2   53.52    0.82
  -2   3   2   55.65    1.04
   2   3  -2   54.62    0.94
   2  -3  -2   53.86    0.89
  -2  -3   2   55.24    0.94
   2  -3  -2   54.28    1.00
   2   3  -1   43.44    0.73
  -2   3   1   44.12    0.72
  -2  -3   1   44.64    0.86
   2  -3  -1   44.72    0.71
  -2  -3   1   44.80    0.81
   2  -3  -1   44.47    0.84
   2   3   0    1.57    0.17
  -2   3   0    1.36    0.14
  -2  -3   0    1.55    0.25
  -2  -3   0    1.13    0.16
   2  -3   0    1.53    0.28
   2  -3   0    1.34    0.09
   2   3   1    0.21    0.09
  -2   3  -1    0.25    0.15
   2  -3   1    0.49    0.18
  -2  -3  -1    0.27    0.09
   2  -3   1    0.27    0.09
   2   3   2    7.27    0.26
  -2   3  -2    7.09    0.21
  -2  -3  -2    7.13    0.26
  -2  -3  -2    7.83    0.33
   2  -3   2    7.60    0.44
   2  -3   2    7.68    0.28
   2   3   3    2.32    0.21
  -2  -3  -3    2.86    0.24
   2  -3   3    2.88    0.27
   2  -3   3    3.07    0.38
   2   3   4    0.43    0.19
   2   3   4    0.60    0.18
  -2  -3  -4    0.72    0.11
   2  -3   4    0.49    0.16
   2   3   5    0.02    0.19
   2   3   5    0.18    0.14
   2  -3   5    0.40    0.18
   2   3   6    0.62    0.17
   2   3   6    0.67    0.21
   2  -3   6    0.51    0.36
   2   3   7   -0.08    0.20
   2   3   7   -0.07    0.19
   2  -3   7    0.62    0.26
   2   3   8    0.59    0.37
   2  -3   8    0.78    0.32
   2   3   9   14.29    0.81
   2  -3   9   15.10    0.72
   2  -3   9   14.72    0.73
  -2   4   8    1.42    0.39
  -2  -4   8    2.23    0.40
  -2   4   7    4.96    0.42
  -2   4   7    5.24    0.49
  -2  -4   7    5.71    0.63
  -2   4   6    4.37    0.30
  -2   4   6    4.05    0.24
  -2  -4   6    4.34    0.53
  -2   4   5    5.36    0.45
  -2   4   5    5.37    0.32
  -2  -4   5    5.86    0.35
  -2   4   4    7.67    0.48
   2   4  -4    6.84    0.33
  -2   4   4    6.74    0.23
  -2  -4   4    7.37    0.33
   2  -4  -4    6.52    0.31
  -2   4   3   83.77    1.79
   2   4  -3   84.65    1.89
  -2   4   3   79.32    1.60
  -2  -4   3   84.31    1.69
  -2  -4   3   86.15    1.97
   2  -4  -3   82.20    1.74
   2  -4  -3   77.86    1.58
  -2   4   2   75.11    1.44
   2   4  -2   75.48    1.47
   2  -4  -2   71.81    1.28
  -2  -4   2   77.88    1.61
   2  -4  -2   76.03    1.81
  -2  -4   2   75.12    1.99
   2   4  -1   -0.12    0.21
  -2   4   1   -0.04    0.11
  -2  -4   1   -0.02    0.13
  -2  -4   1    0.04    0.33
   2  -4  -1   -0.20    0.30
  -2   4   0    2.35    0.23
   2   4   0    2.22    0.27
   2  -4   0    2.94    0.27
  -2  -4   0    2.20    0.25
   2  -4   0    2.45    0.14
  -2  -4   0    2.75    0.42
   2   4   1   17.90    0.48
  -2   4  -1   18.34    0.38
   2  -4   1   16.80    0.36
  -2  -4  -1   17.52    0.49
   2  -4   1   17.90    0.75
  -2  -4  -1   17.50    0.46
  -2   4  -2   55.24    1.19
   2   4   2   54.48    1.13
  -2  -4  -2   55.69    1.13
   2  -4   2   57.30    1.31
  -2  -4  -2   58.24    1.37
   2  -4   2   54.80    1.03
   2   4   3    3.49    0.28
  -2   4  -3    3.82    0.33
   2  -4   3    3.50    0.54
   2  -4   3    4.30    0.35
  -2  -4  -3    3.66    0.34
  -2  -4  -3    3.66    0.29
   2   4   4    2.26    0.27
   2  -4   4    2.39    0.35
  -2  -4  -4    2.24    0.30
   2  -4   4    2.47    0.53
   2   4   5    0.11    0.16
   2  -4   5    0.14    0.46
   2  -4   5    0.21    0.31
   2   4   6    0.69    0.20
   2  -4   6    1.12    0.53
   2  -4   6    1.44    0.42
   2   4   7    2.92    0.41
   2  -4   7    3.15    0.68
   2  -4   7    3.38    0.56
   2   4   8    0.79    0.43
   2  -4   8    1.78    0.57
   2  -4   8    1.71    0.45
  -2   5   7    7.00    0.38
  -2  -5   7    8.96    1.05
  -2  -5   7    8.27    0.55
  -2   5   6    1.67    0.24
  -2  -5   6    3.31    0.77
  -2  -5   6    1.55    0.35
  -2   5   5    2.62    0.35
  -2  -5   5    4.03    0.53
  -2  -5   5    3.97    0.78
  -2   5   4    6.41    0.37
   2   5  -4    6.69    0.39
  -2  -5   4    7.75    0.84
  -2  -5   4    7.01    0.53
   2  -5  -4    6.53    0.38
   2   5  -3    0.20    0.22
  -2   5   3    0.33    0.23
  -2  -5   3    0.80    0.52
   2  -5  -3    0.40    0.37
   2  -5  -3    0.18    0.15
  -2  -5   3    0.47    0.20
  -2   5   2    4.96    0.35
   2   5  -2    5.98    0.30
   2  -5  -2    5.64    0.38
  -2  -5   2    5.92    0.43
  -2  -5   2    5.51    0.48
   2  -5  -2    5.11    0.32
  -2   5   1   26.17    0.73
   2   5  -1   26.09    0.86
   2  -5  -1   26.69    0.68
  -2  -5   1   26.32    0.82
  -2  -5   1   26.73    1.26
   2  -5  -1   27.34    1.18
  -2   5   0    0.05    0.14
   2   5   0   -0.17    0.25
   2  -5   0   -0.05    0.13
  -2  -5   0    0.04    0.15
   2  -5   0   -0.35    0.26
  -2  -5   0    0.18    0.26
  -2   5  -1    1.62    0.20
   2   5   1    2.10    0.30
   2  -5   1    1.71    0.55
  -2  -5  -1    1.68    0.19
  -2  -5  -1    1.83    0.31
   2  -5   1    1.68    0.18
   2   5   2    4.23    0.36
  -2   5  -2    4.31    0.27
  -2  -5  -2    4.78    0.51
  -2  -5  -2    4.03    0.24
   2  -5   2    4.46    0.71
   2  -5   2    4.12    0.26
   2   5   3    5.20    0.27
  -2   5  -3    5.16    0.32
   2  -5   3    5.22    0.43
  -2  -5  -3    5.57    0.50
  -2  -5  -3    5.20    0.26
   2  -5   3    6.33    0.50
   2   5   4    0.03    0.16
  -2  -5  -4   -0.15    0.31
   2  -5   4    0.06    0.30
   2  -5   4    0.03    0.33
   2   5   5    2.19    0.25
   2  -5   5    1.75    0.73
   2  -5   5    2.46    0.46
   2   5   6    0.25    0.22
   2  -5   6    0.28    0.29
   2  -5   6    0.71    0.44
   2   6  -4   -0.01    0.29
  -2   6   4    0.11    0.31
  -2  -6   4   -0.04    0.73
  -2  -6   4    1.11    0.41
   2  -6  -4    0.39    0.29
  -2   6   3    6.58    0.47
   2   6  -3    6.92    0.43
  -2  -6   3    7.30    0.40
   2  -6  -3    7.79    0.73
   2  -6  -3    6.10    0.45
  -2  -6   3    7.65    0.99
   2   6  -2   28.64    0.82
  -2   6   2   27.78    0.69
   2  -6  -2   29.44    1.00
   2  -6  -2   27.08    0.81
  -2  -6   2   29.07    1.15
  -2  -6   2   28.82    0.76
   2   6  -1   12.97    0.68
  -2   6   1   12.55    0.58
  -2  -6   1   13.87    1.06
   2  -6  -1   12.10    0.95
   2  -6  -1   12.85    0.40
  -2  -6   1   12.34    0.62
  -2   6   0   27.72    0.89
   2   6   0   27.46    0.94
  -2  -6   0   29.05    1.36
   2  -6   0   27.64    1.06
  -2  -6   0   27.61    0.88
   2  -6   0   27.11    0.80
   2   6   1    0.98    0.23
  -2   6  -1    0.85    0.24
   2  -6   1    1.16    0.21
   2  -6   1    0.84    0.42
  -2  -6  -1    0.91    0.21
  -2  -6  -1    0.98    0.38
  -2   6  -2   -0.22    0.22
   2   6   2    0.05    0.20
   2  -6   2   -0.09    0.20
  -2  -6  -2    0.04    0.19
   2  -6   2   -0.14    0.38
  -2  -6  -2   -0.09    0.29
  -2   6  -3    0.23    0.26
   2   6   3    0.44    0.23
   2  -6   3    0.62    0.25
   2  -6   3    1.47    0.49
  -2  -6  -3    0.52    0.48
  -2  -6  -3    0.64    0.34
   2   6   4    0.03    0.35
   2  -6   4    0.60    0.48
   2  -6   4    0.55    0.40
  -2  -6  -4    0.25    0.44
  -3   0  10    3.82    0.43
  -3   0   9    0.61    0.43
  -3   0   8    4.31    0.48
   3   0  -1    0.14    0.04
  -3   0   1    0.01    0.02
   3   0   1   -0.03    0.03
   3   0  10    0.44    0.35
  -3   1  10    0.74    0.34
  -3  -1  10    1.23    0.37
  -3   1   9    1.46    0.33
  -3  -1   9    1.85    0.33
  -3  -1   8    6.79    0.56
  -3  -1   7   44.80    1.03
  -3  -1   6   25.57    0.74
  -3  -1   5   42.06    0.78
  -3  -1   4  190.20    3.86
  -3   1   3    6.03    0.14
  -3  -1   3    6.33    0.17
   3   1  -2  305.62    6.35
  -3   1   2  311.90    6.45
  -3  -1   2  298.56    6.11
  -3   1   1 2627.94  123.83
  -3   1   1 2585.10  126.82
   3   1  -1 2590.58  125.80
   3  -1  -1 2589.54  126.66
   3  -1  -1 2573.11  121.49
  -3  -1   1 2587.98  125.53
  -3   1   0   64.48    0.74
   3   1   0   63.40    0.87
  -3   1   0   64.55    0.92
  -3  -1   0   64.42    0.83
   3  -1   0   63.94    0.91
   3  -1   0   61.92    0.72
   3   1   1    9.85    0.15
  -3  -1  -1    9.46    0.15
   3  -1   1    9.57    0.19
   3  -1   1    9.89    0.15
  -3  -1  -1    9.57    0.19
   3   1   2   10.51    0.21
   3   1   2   10.30    0.15
  -3  -1  -2   10.40    0.13
   3   1   3   71.96    1.11
   3   1   3   71.33    0.96
   3   1   4   37.68    0.50
   3   1   5   14.12    0.25
   3   1   6    0.15    0.11
   3   1   7    2.95    0.19
   3  -1   7    3.03    0.43
   3   1   8    0.19    0.15
   3  -1   8   -0.30    0.40
   3  -1   9    3.50    0.42
   3   1  10    0.27    0.52
   3  -1  10    0.79    0.39
  -3   2   9    0.48    0.37
  -3   2   9    0.33    0.31
  -3  -2   9    0.40    0.31
  -3   2   8    0.40    0.27
  -3   2   8    0.38    0.20
  -3  -2   8    0.34    0.42
  -3   2   7    1.03    0.26
  -3  -2   7    1.42    0.38
  -3   2   6   33.82    0.79
  -3   2   6   34.03    0.68
  -3  -2   6   37.01    0.82
  -3   2   5  137.26    2.64
  -3   2   5  129.20    2.76
  -3  -2   5  145.98    3.14
  -3   2   4  469.45   12.32
  -3   2   4  493.77   12.62
  -3  -2   4  481.36   12.69
   3   2  -3  444.10   11.18
  -3   2   3  449.76   11.04
  -3   2   3  441.88   11.26
  -3  -2   3  463.55   11.57
  -3   2   2    0.34    0.08
  -3   2   2    0.39    0.16
   3   2  -2    0.45    0.10
  -3  -2   2    0.43    0.14
   3  -2  -2    0.39    0.10
   3  -2  -2    0.37    0.09
   3   2  -1   15.93    0.32
  -3   2   1   16.08    0.40
   3  -2  -1   15.84    0.23
  -3  -2   1   15.80    0.31
   3  -2  -1   15.52    0.30
  -3   2   0   70.09    1.00
   3   2   0   70.37    1.09
  -3   2   0   70.61    1.27
   3  -2   0   69.94    0.94
   3  -2   0   68.84    1.26
  -3  -2   0   70.50    1.09
   3   2   1   58.30    0.84
  -3   2  -1   57.57    0.87
  -3  -2  -1   58.57    0.97
   3  -2   1   56.60    0.80
  -3  -2  -1   56.50    0.87
   3  -2   1   57.92    1.08
   3   2   2  177.48    3.29
   3  -2   2  172.87    3.43
   3  -2   2  180.57    3.40
  -3  -2  -2  178.42    3.32
  -3  -2  -2  173.47    3.13
   3   2   3  121.76    2.02
   3   2   3  130.87    2.29
   3  -2   3  132.38    2.38
  -3  -2  -3  132.20    2.19
   3   2   4   39.79    0.68
   3   2   4   39.87    0.58
   3  -2   4   42.04    0.88
   3   2   5    0.41    0.12
   3   2   5    0.52    0.13
   3  -2   5    0.44    0.26
   3   2   6   13.04    0.36
   3   2   6   12.82    0.31
   3  -2   6   12.96    0.57
   3   2   7    4.84    0.23
   3   2   7    5.84    0.42
   3  -2   7    5.48    0.52
   3   2   8   11.67    0.47
   3  -2   8   12.71    0.57
   3   2   9    1.18    0.48
   3  -2   9    1.83    0.39
  -3   3   9    3.13    0.46
  -3  -3   9    2.46    0.67
  -3   3   8   22.43    0.84
  -3   3   8   22.82    0.80
  -3  -3   8   24.37    1.10
  -3   3   7    1.11    0.32
  -3   3   7    0.83    0.19
  -3  -3   7    1.28    0.28
  -3   3   6    8.81    0.48
  -3   3   6    9.10    0.41
  -3  -3   6   11.63    0.64
  -3   3   5    6.98    0.32
  -3   3   5    7.13    0.42
  -3  -3   5    8.05    0.36
  -3   3   4   22.95    0.43
   3   3  -4   25.19    0.57
  -3   3   4   25.04    0.56
  -3  -3   4   24.94    0.55
  -3   3   3  179.36    4.06
  -3   3   3  165.44    3.36
   3   3  -3  184.31    3.77
  -3  -3   3  184.81    3.77
   3  -3  -3  174.71    3.92
  -3   3   2   10.53    0.20
   3   3  -2   10.77    0.27
  -3   3   2   10.91    0.31
   3  -3  -2   10.69    0.20
  -3  -3   2   10.86    0.26
   3  -3  -2   10.95    0.30
  -3   3   1   25.15    0.37
   3   3  -1   24.73    0.44
  -3   3   1   25.35    0.53
  -3  -3   1   24.95    0.51
   3  -3  -1   24.69    0.41
   3  -3  -1   25.64    0.54
  -3   3   0    1.60    0.09
   3   3   0    1.75    0.12
  -3  -3   0    1.61    0.11
  -3  -3   0    2.04    0.26
   3  -3   0    1.60    0.13
   3  -3   0    1.64    0.18
  -3   3  -1   42.78    0.68
   3   3   1   44.36    0.71
  -3  -3  -1   43.76    0.78
   3  -3   1   43.49    0.74
   3  -3   1   44.04    0.88
  -3  -3  -1   44.18    0.94
   3   3   2   72.74    1.33
  -3   3  -2   72.72    1.35
   3  -3   2   77.09    1.70
   3  -3   2   72.99    1.34
  -3  -3  -2   76.70    1.47
  -3  -3  -2   73.82    1.33
   3   3   3   76.97    1.46
  -3  -3  -3   79.86    1.49
   3  -3   3   78.20    1.57
   3  -3   3   79.73    1.83
  -3  -3  -3   75.22    1.35
   3   3   4    3.02    0.17
   3  -3   4    3.11    0.41
   3  -3   4    2.76    0.21
  -3  -3  -4    2.76    0.20
   3   3   5    3.76    0.25
   3  -3   5    4.45    0.40
   3   3   6    0.78    0.19
   3   3   6    0.65    0.28
   3  -3   6    0.60    0.24
   3   3   7   14.22    0.63
   3  -3   7   15.27    0.79
   3   3   8   -0.12    0.21
   3  -3   8    0.09    0.29
   3  -3   8    0.14    0.44
   3   3   9   10.52    0.72
   3  -3   9   10.13    0.63
   3  -3   9   10.67    0.63
  -3   4   8    4.37    0.44
  -3   4   8    3.63    0.34
  -3  -4   8    4.46    0.71
  -3   4   7   10.85    0.52
  -3   4   7   11.55    0.65
  -3  -4   7   11.96    0.58
  -3   4   6    2.08    0.21
  -3   4   6    2.18    0.40
  -3  -4   6    2.10    0.32
  -3   4   5    0.01    0.30
  -3   4   5   -0.05    0.13
  -3  -4   5   -0.05    0.33
  -3   4   4   14.09    0.42
   3   4  -4   14.26    0.62
  -3   4   4   13.46    0.63
   3  -4  -4   12.40    0.57
  -3  -4   4   14.41    0.62
  -3   4   3   96.14    1.84
  -3   4   3  105.18    2.28
   3   4  -3  106.63    2.39
   3  -4  -3  102.87    2.46
   3  -4  -3   96.39    1.95
  -3  -4   3  105.76    2.35
  -3   4   2   67.54    1.27
   3   4  -2   69.08    1.52
   3  -4  -2   66.11    1.24
   3  -4  -2   68.25    1.46
  -3  -4   2   68.80    1.30
   3   4  -1    0.30    0.24
  -3   4   1    0.61    0.17
   3  -4  -1    0.98    0.33
   3  -4  -1    0.56    0.10
  -3  -4   1    0.66    0.24
  -3  -4   1    0.59    0.22
  -3   4   0    2.87    0.15
   3   4   0    2.56    0.18
  -3  -4   0    2.23    0.39
   3  -4   0    2.80    0.14
  -3  -4   0    2.78    0.17
   3  -4   0    2.27    0.27
  -3   4  -1    0.19    0.12
   3   4   1    0.03    0.13
   3  -4   1    0.42    0.23
  -3  -4  -1    0.12    0.29
  -3  -4  -1    0.13    0.19
   3  -4   1    0.01    0.17
  -3   4  -2    7.22    0.35
   3   4   2    6.28    0.24
  -3  -4  -2    7.37    0.31
   3  -4   2    6.79    0.41
   3  -4   2    6.84    0.33
  -3  -4  -2    6.86    0.33
  -3   4  -3    8.26    0.43
   3   4   3    7.73    0.27
   3  -4   3    8.81    0.44
  -3  -4  -3    7.79    0.27
   3  -4   3    8.37    0.66
  -3  -4  -3    8.53    0.30
   3   4   4    9.17    0.42
   3  -4   4   10.77    0.51
   3  -4   4   10.41    0.38
  -3  -4  -4    9.56    0.32
   3   4   5    1.39    0.19
   3  -4   5    0.85    0.53
   3  -4   5    1.40    0.24
   3   4   6    0.07    0.20
   3  -4   6    0.60    0.34
   3   4   7   -0.27    0.32
   3  -4   7   -0.14    0.28
   3  -4   7    0.77    0.53
   3   4   8    5.80    0.56
   3  -4   8    5.71    0.50
   3  -4   8    6.24    0.87
  -3   5   7    0.59    0.35
  -3  -5   7    1.10    0.38
  -3  -5   7    1.01    0.49
  -3   5   6   -0.10    0.28
  -3  -5   6    0.95    0.44
  -3  -5   6   -0.22    0.42
  -3   5   5   11.30    0.37
  -3  -5   5   12.30    0.55
  -3  -5   5   12.70    0.74
  -3   5   4    5.91    0.35
   3   5  -4    6.34    0.56
  -3  -5   4    6.16    0.79
   3  -5  -4    4.76    0.54
  -3  -5   4    6.18    0.36
   3   5  -3    2.05    0.27
  -3   5   3    1.99    0.19
  -3  -5   3    1.67    0.39
  -3  -5   3    2.69    0.65
   3  -5  -3    2.04    0.27
   3  -5  -3    1.92    0.31
   3   5  -2    9.79    0.55
  -3   5   2    9.86    0.42
  -3  -5   2    9.98    0.56
   3  -5  -2    9.81    0.39
  -3  -5   2    9.61    0.37
   3  -5  -2   10.22    0.68
   3   5  -1   83.91    1.96
  -3   5   1   83.92    1.76
   3  -5  -1   81.18    1.65
   3  -5  -1   86.52    2.40
  -3  -5   1   82.34    2.11
  -3  -5   1   82.06    1.68
   3   5   0    6.96    0.32
  -3   5   0    7.37    0.28
  -3  -5   0    8.28    0.67
   3  -5   0    7.48    0.25
  -3  -5   0    8.24    0.41
   3  -5   0    8.16    0.68
  -3   5  -1    7.02    0.28
   3   5   1    6.91    0.30
  -3  -5  -1    6.40    0.62
   3  -5   1    6.63    0.26
   3  -5   1    7.66    0.72
  -3  -5  -1    6.68    0.27
  -3   5  -2    0.97    0.21
   3   5   2    0.98    0.20
  -3  -5  -2    1.07    0.19
   3  -5   2    1.09    0.59
   3  -5   2    1.28    0.31
  -3  -5  -2    1.38    0.28
  -3   5  -3    3.70    0.28
   3   5   3    3.20    0.37
   3  -5   3    3.75    0.47
  -3  -5  -3    4.16    0.47
   3  -5   3    3.14    0.25
  -3  -5  -3    3.76    0.36
   3   5   4    0.47    0.30
   3  -5   4    0.49    0.39
   3  -5   4    0.07    0.35
  -3  -5  -4    0.54    0.22
   3   5   5    2.16    0.26
   3  -5   5    2.69    0.33
   3  -5   5    3.12    0.75
   3   5   6   -0.07    0.22
   3  -5   6    0.17    0.42
   3  -5   6    0.62    0.28
   3   6  -4   -0.31    0.28
  -3   6   4   -0.12    0.27
  -3  -6   4    0.02    0.44
  -3  -6   4    0.24    0.26
   3  -6  -4    0.11    0.29
  -3   6   3    6.94    0.44
   3   6  -3    7.45    0.63
   3  -6  -3    6.09    0.75
  -3  -6   3    7.46    0.66
   3  -6  -3    5.94    0.29
  -3  -6   3    6.58    0.59
  -3   6   2   -0.16    0.28
   3   6  -2    0.29    0.25
   3  -6  -2    0.53    0.51
   3  -6  -2    0.25    0.17
  -3  -6   2    0.24    0.42
  -3  -6   2    0.00    0.35
   3   6  -1    1.68    0.27
  -3   6   1    0.85    0.33
   3  -6  -1    1.14    0.40
   3  -6  -1    1.47    0.19
  -3  -6   1    0.88    0.25
  -3  -6   1    1.24    0.43
  -3   6   0   50.51    1.32
   3   6   0   49.77    1.19
  -3  -6   0   51.69    1.52
   3  -6   0   53.54    2.02
  -3  -6   0   49.61    1.12
   3  -6   0   49.45    1.22
   3   6   1    8.37    0.55
  -3   6  -1    7.84    0.36
   3  -6   1    8.67    0.92
  -3  -6  -1    7.78    0.81
   3  -6   1    7.52    0.46
  -3  -6  -1    7.88    0.37
  -3   6  -2    1.93    0.27
   3   6   2    1.85    0.40
   3  -6   2    1.46    0.50
  -3  -6  -2    1.77    0.25
  -3  -6  -2    2.53    0.57
   3  -6   2    1.62    0.25
   3   6   3   29.62    1.03
   3  -6   3   30.68    1.06
  -3  -6  -3   31.65    1.28
  -3  -6  -3   28.71    0.99
   3  -6   3   35.33    1.70
   3   6   4    0.37    0.23
   3  -6   4   -0.22    0.26
  -3  -6  -4    0.30    0.43
   3  -6   4    0.70    0.73
  -4   0  10    0.32    0.47
  -4   0   9    0.26    0.26
  -4   0   8   22.44    0.65
  -4   0   7   -0.19    0.18
  -4   0   2 9999.00  935.62
   4   0  -1    0.10    0.03
  -4   0   1    0.03    0.02
   4   0   0  359.20    7.07
  -4   0   0  395.52    7.75
  -4   0  -1    0.04    0.04
   4   0   1    0.02    0.03
  -4   1  10    0.78    0.48
  -4  -1  10    0.54    0.53
  -4   1   9    1.11    0.22
  -4  -1   9    1.32    0.31
  -4  -1   8    1.34    0.27
  -4  -1   7   52.58    1.41
  -4  -1   6    5.41    0.39
  -4  -1   5   17.55    0.40
  -4  -1   4  242.86    5.02
   4   1  -3    1.28    0.18
  -4  -1   3    1.62    0.18
   4   1  -2   14.41    0.29
  -4   1   2   13.87    0.27
  -4  -1   2   13.69    0.23
  -4   1   1   10.28    0.10
   4   1  -1   10.16    0.17
  -4   1   1   10.63    0.19
  -4  -1   1    9.70    0.17
   4  -1  -1   10.74    0.25
  -4   1   0  101.32    1.31
  -4   1   0  100.11    1.55
   4   1   0   99.90    1.49
   4  -1   0  103.78    1.34
   4  -1   0  103.46    1.59
  -4   1  -1    6.91    0.16
   4   1   1    6.68    0.16
   4  -1   1    6.55    0.15
  -4  -1  -1    6.49    0.16
   4  -1   1    7.04    0.22
   4   1   2  592.81   15.37
   4  -1   2  595.03   15.72
   4   1   3    8.91    0.20
   4   1   3    8.92    0.13
   4   1   4   12.53    0.18
   4   1   4   13.47    0.28
   4   1   5    2.27    0.10
   4   1   6    2.79    0.14
   4   1   7    4.17    0.18
   4   1   8    2.58    0.20
   4  -1   8    2.49    0.36
   4   1   9    1.97    0.34
   4  -1   9    2.11    0.59
   4   1  10    8.25    0.57
   4  -1  10    9.29    0.92
  -4   2   9   -0.12    0.22
  -4   2   9   -0.09    0.19
  -4  -2   9    0.66    0.44
  -4   2   8    3.66    0.26
  -4   2   8    3.86    0.41
  -4  -2   8    5.21    0.37
  -4   2   7    4.39    0.34
  -4   2   7    4.96    0.36
  -4  -2   7    5.24    0.33
  -4   2   6   15.07    0.50
  -4   2   6   14.22    0.37
  -4  -2   6   17.39    0.66
  -4   2   5  107.82    2.10
  -4   2   5  112.01    2.28
  -4  -2   5  124.67    2.66
  -4   2   4   80.12    1.39
  -4   2   4   77.08    1.55
   4   2  -3  240.09    5.02
  -4   2   3  246.18    4.82
  -4   2   3  243.16    5.29
  -4  -2   3  233.63    4.88
  -4   2   2   -0.01    0.06
  -4   2   2    0.29    0.16
   4  -2  -2    0.07    0.07
   4  -2  -2   -0.09    0.09
  -4   2   1    4.99    0.10
  -4   2   1    5.17    0.18
   4   2  -1    4.85    0.14
   4  -2  -1    4.86    0.08
   4  -2  -1    5.30    0.17
  -4  -2   1    5.26    0.19
   4   2   0   50.65    0.79
  -4   2   0   48.88    0.67
  -4   2   0   50.51    0.84
   4  -2   0   49.33    0.66
   4  -2   0   50.09    0.84
  -4  -2   0   51.54    0.80
  -4   2  -1    8.39    0.15
   4   2   1    8.52    0.22
  -4  -2  -1    8.19    0.24
  -4  -2  -1    8.47    0.17
   4  -2   1    8.43    0.19
   4  -2   1    8.60    0.33
   4   2   2  556.69   14.77
   4  -2   2  561.68   14.88
  -4  -2  -2  555.16   14.75
  -4  -2  -2  584.11   15.17
   4  -2   2  550.59   15.45
   4   2   3   89.14    1.55
   4  -2   3   87.03    1.59
   4  -2   3   87.01    1.49
  -4  -2  -3   85.69    1.30
   4   2   4    0.10    0.17
   4   2   4    0.16    0.09
   4  -2   4    0.38    0.20
   4   2   5   -0.11    0.20
   4   2   5    0.22    0.10
   4  -2   5   -0.11    0.16
   4   2   6    0.43    0.12
   4   2   6    0.38    0.17
   4  -2   6    0.22    0.20
   4   2   7    2.68    0.25
   4  -2   7    2.62    0.31
   4   2   8    2.94    0.46
   4  -2   8    3.82    0.60
   4   2   9    9.12    0.49
   4  -2   9    9.01    0.51
   4  -2   9   10.16    0.86
  -4   3   9    1.34    0.40
  -4  -3   9    1.47    0.40
  -4   3   8    7.76    0.52
  -4   3   8    8.43    0.56
  -4  -3   8    8.89    0.52
  -4   3   7   10.86    0.35
  -4   3   7   10.66    0.55
  -4  -3   7   11.80    0.70
  -4   3   6   37.58    0.87
  -4   3   6   37.77    1.01
  -4  -3   6   38.74    0.93
  -4   3   5  129.38    2.72
  -4   3   5  132.84    3.06
  -4  -3   5  144.54    3.26
  -4   3   4   11.71    0.36
  -4   3   4   10.76    0.25
   4   3  -4   12.21    0.51
  -4  -3   4   12.67    0.50
  -4   3   3   10.44    0.27
  -4   3   3   11.14    0.36
   4   3  -3   12.58    0.33
  -4  -3   3   12.83    0.44
   4  -3  -3   11.19    0.43
  -4   3   2    0.92    0.08
  -4   3   2    0.92    0.17
   4   3  -2    1.09    0.14
  -4  -3   2    1.06    0.13
   4  -3  -2    1.05    0.16
   4  -3  -2    1.11    0.11
   4   3  -1    5.60    0.19
  -4   3   1    5.57    0.17
  -4   3   1    5.64    0.26
   4  -3  -1    5.70    0.25
  -4  -3   1    5.57    0.18
   4  -3  -1    5.72    0.17
   4   3   0    4.82    0.16
  -4   3   0    4.90    0.13
  -4  -3   0    4.75    0.22
   4  -3   0    4.77    0.12
  -4  -3   0    4.98    0.31
   4  -3   0    4.84    0.25
   4   3   1  153.24    2.96
  -4   3  -1  151.91    2.79
   4  -3   1  157.65    3.49
  -4  -3  -1  154.67    3.06
  -4  -3  -1  151.64    2.92
   4  -3   1  155.79    2.89
   4   3   2   38.84    0.67
  -4   3  -2   38.51    0.66
   4  -3   2   38.90    0.75
  -4  -3  -2   38.86    0.74
   4  -3   2   37.05    0.80
  -4  -3  -2   39.98    0.80
   4   3   3   97.39    1.88
   4  -3   3   94.07    1.97
  -4  -3  -3   96.95    1.89
  -4  -3  -3   99.84    1.84
   4  -3   3   98.63    1.83
   4   3   4   13.10    0.32
   4  -3   4   12.99    0.49
   4  -3   4   13.00    0.62
  -4  -3  -4   12.42    0.34
   4   3   5   33.28    0.81
   4  -3   5   32.82    0.82
   4  -3   5   32.09    0.74
   4   3   6    2.29    0.32
   4  -3   6    2.16    0.27
   4  -3   6    1.68    0.45
   4   3   7    6.46    0.48
   4  -3   7    5.52    0.64
   4  -3   7    7.01    0.42
   4   3   8    0.89    0.27
   4  -3   8    1.86    0.36
   4  -3   8    1.90    0.36
   4   3   9    1.03    0.30
   4  -3   9    1.11    0.39
   4  -3   9    0.45    0.61
  -4   4   8    2.62    0.35
  -4   4   8    2.45    0.41
  -4  -4   8    4.14    0.45
  -4   4   7    1.99    0.33
  -4   4   7    1.81    0.46
  -4  -4   7    3.12    0.54
  -4   4   6   18.22    0.58
  -4   4   6   19.65    0.80
  -4  -4   6   20.01    0.88
  -4   4   5    2.00    0.17
  -4   4   5    2.01    0.39
  -4  -4   5    2.08    0.27
   4   4  -4    3.38    0.44
  -4   4   4    2.12    0.44
  -4  -4   4    3.29    0.44
   4   4  -3  102.53    2.33
  -4   4   3   96.47    1.93
  -4   4   3  101.48    2.24
   4  -4  -3  100.39    2.20
  -4  -4   3  101.46    2.06
   4  -4  -3   94.97    1.78
   4   4  -2  104.85    2.27
  -4   4   2  106.98    2.32
  -4   4   2  101.99    1.91
   4  -4  -2   99.54    1.87
  -4  -4   2  104.89    2.37
  -4  -4   2  106.76    2.06
   4  -4  -2  103.03    2.25
  -4   4   1    4.54    0.22
   4   4  -1    4.48    0.23
  -4  -4   1    4.49    0.21
  -4  -4   1    4.10    0.32
   4  -4  -1    4.57    0.15
   4  -4  -1    4.57    0.30
  -4   4   0    3.51    0.23
   4   4   0    3.74    0.20
  -4  -4   0    3.64    0.28
   4  -4   0    3.75    0.30
  -4  -4   0    3.82    0.27
   4  -4   0    3.64    0.21
   4   4   1   32.13    0.73
  -4   4  -1   32.53    0.70
  -4  -4  -1   30.79    0.59
   4  -4   1   32.69    0.83
  -4  -4  -1   32.35    0.92
   4  -4   1   32.28    0.57
  -4   4  -2    4.85    0.21
   4   4   2    4.45    0.30
  -4  -4  -2    4.62    0.26
  -4  -4  -2    4.71    0.30
   4  -4   2    4.80    0.21
   4  -4   2    4.96    0.37
   4   4   3   37.44    0.89
   4  -4   3   41.52    1.29
  -4  -4  -3   36.79    0.75
   4  -4   3   37.99    0.80
  -4  -4  -3   38.51    0.94
   4   4   4   37.10    0.92
   4  -4   4   40.68    1.09
   4  -4   4   36.82    0.98
  -4  -4  -4   38.18    0.91
   4   4   5   -0.32    0.17
   4  -4   5    0.00    0.45
   4  -4   5    0.44    0.32
   4   4   6   42.53    0.99
   4  -4   6   45.02    1.36
   4  -4   6   46.47    1.36
   4   4   7    4.26    0.49
   4  -4   7    5.26    0.42
   4  -4   7    4.27    0.52
   4   4   8    6.55    0.60
   4  -4   8    6.63    0.91
   4  -4   8    6.04    0.77
  -4   5   7   10.15    0.60
  -4  -5   7   10.60    0.89
  -4  -5   7   12.69    0.84
  -4   5   6    1.10    0.30
  -4  -5   6    0.91    0.32
  -4  -5   6    1.10    0.46
  -4   5   5   63.77    1.49
  -4  -5   5   73.42    2.56
  -4  -5   5   68.59    1.99
  -4   5   4   13.95    0.38
   4   5  -4   15.11    0.76
   4  -5  -4   14.23    0.74
  -4  -5   4   15.20    0.77
  -4  -5   4   15.17    0.73
  -4   5   3   80.38    1.61
   4   5  -3   86.01    2.21
   4  -5  -3   86.01    2.39
  -4  -5   3   85.83    1.88
  -4  -5   3   87.99    2.34
   4  -5  -3   78.57    1.58
  -4   5   2    0.30    0.21
   4   5  -2    0.29    0.20
   4  -5  -2    0.09    0.26
   4  -5  -2    0.02    0.13
  -4  -5   2   -0.26    0.48
  -4  -5   2    0.44    0.29
   4   5  -1   88.75    1.89
  -4   5   1   89.82    1.70
  -4  -5   1   90.02    2.62
   4  -5  -1   86.47    1.61
   4  -5  -1   90.67    2.17
  -4  -5   1   89.74    1.84
   4   5   0   19.07    0.51
  -4   5   0   19.19    0.58
   4  -5   0   20.57    0.97
  -4  -5   0   19.35    0.68
   4  -5   0   18.81    0.41
  -4  -5   0   19.13    0.61
   4   5   1   16.92    0.61
  -4   5  -1   16.50    0.56
  -4  -5  -1   17.30    0.59
   4  -5   1   16.50    0.52
  -4  -5  -1   16.53    0.44
   4  -5   1   18.07    0.68
   4   5   2   92.90    2.16
  -4   5  -2   92.62    1.98
   4  -5   2   92.01    1.93
   4  -5   2  100.41    2.50
  -4  -5  -2   91.26    1.93
   4   5   3    0.30    0.19
   4  -5   3    0.69    0.38
   4  -5   3    0.86    0.30
  -4  -5  -3    0.38    0.28
  -4  -5  -3    0.76    0.23
   4   5   4   15.61    0.48
  -4  -5  -4   16.59    0.70
   4  -5   4   15.27    0.53
  -4  -5  -4   15.89    0.50
   4  -5   4   16.55    0.77
   4   5   5   10.41    0.59
   4  -5   5   12.07    0.72
   4  -5   5   11.56    0.49
   4   5   6    2.00    0.28
   4  -5   6    2.37    0.52
   4  -5   6    1.67    0.52
  -4   6   4    4.34    0.28
   4   6  -4    4.61    0.63
  -4  -6   4    4.24    0.99
  -4  -6   4    4.95    0.58
   4  -6  -4    3.71    0.64
   4   6  -3    2.97    0.55
  -4   6   3    2.75    0.35
  -4  -6   3    3.89    0.83
   4  -6  -3    2.44    0.43
  -4  -6   3    2.97    0.34
   4  -6  -3    2.69    0.35
   4   6  -2   13.05    0.75
  -4   6   2   12.74    0.55
   4  -6  -2   12.65    0.52
  -4  -6   2   13.72    1.13
  -4  -6   2   13.96    0.49
   4  -6  -2   13.26    0.65
   4   6  -1    5.67    0.54
  -4   6   1    5.07    0.42
  -4  -6   1    5.74    0.33
  -4  -6   1    5.30    0.84
   4  -6  -1    5.84    0.78
   4  -6  -1    5.35    0.38
   4   6   0    0.35    0.23
  -4   6   0    0.03    0.31
   4  -6   0    0.38    0.39
  -4  -6   0    0.52    0.56
   4  -6   0    0.39    0.26
  -4  -6   0    0.15    0.22
   4   6   1    3.54    0.31
  -4   6  -1    3.46    0.28
   4  -6   1    3.51    0.37
  -4  -6  -1    3.02    0.43
  -4  -6  -1    3.47    0.28
   4  -6   1    3.73    0.51
   4   6   2    4.57    0.33
  -4   6  -2    4.21    0.32
  -4  -6  -2    4.80    0.65
  -4  -6  -2    4.31    0.30
   4  -6   2    4.27    0.43
   4  -6   2    5.28    0.87
   4   6   3    5.24    0.36
   4  -6   3    5.95    0.65
   4  -6   3    4.81    0.51
  -4  -6  -3    5.28    0.51
  -4  -6  -3    5.62    0.46
   4   6   4   23.50    0.94
   4  -6   4   22.10    0.74
   4  -6   4   27.71    1.22
  -4  -6  -4   23.75    0.82
  -5   0  10   -0.15    0.30
  -5   0   9   -0.03    0.25
  -5   0   8   36.64    0.94
  -5   0   7    0.12    0.18
  -5   0   6  135.51    2.95
  -5   0   5    0.00    0.10
  -5   0   4  233.10    4.65
  -5   0   3    0.05    0.09
  -5   0   2 1266.11   43.54
  -5   0   1    0.03    0.04
   5   0  -1    0.02    0.05
   5   0   0  244.03    4.17
  -5   0   0  256.43    4.36
  -5   0  -1    0.09    0.05
   5   0   1    0.08    0.04
   5   0   2   33.86    0.39
  -5   1  10    1.02    0.48
  -5  -1  10    0.64    0.35
  -5   1   9    1.36    0.28
  -5  -1   9    1.26    0.49
  -5  -1   8   -0.15    0.23
  -5  -1   7   39.52    1.12
  -5  -1   6   11.55    0.50
  -5  -1   5    0.67    0.14
  -5  -1   4  393.07    9.57
   5   1  -3 1082.09   36.67
  -5  -1   3 1091.47   36.88
  -5   1   2  500.83   12.28
   5   1  -2  488.54   11.87
  -5  -1   2  479.74   11.65
   5   1  -1   20.94    0.29
  -5   1   1   21.59    0.39
   5  -1  -1   21.19    0.31
  -5  -1   1   20.54    0.33
  -5   1   0   84.64    1.29
   5   1   0   87.49    1.29
  -5  -1   0   87.28    1.28
   5  -1   0   87.98    1.40
   5  -1   0   88.00    1.08
   5   1   1   64.17    0.93
  -5   1  -1   62.43    1.00
   5  -1   1   65.85    1.03
   5   1   2  366.32    7.92
   5  -1   2  352.71    7.82
   5   1   3   10.02    0.21
   5   1   3    9.13    0.10
   5   1   4    7.35    0.12
   5   1   4    7.35    0.21
   5   1   5    5.09    0.22
   5   1   5    4.92    0.14
   5   1   6    5.99    0.15
   5   1   7    9.08    0.23
   5   1   8   45.07    1.14
   5  -1   8   44.76    1.48
   5   1   9    0.89    0.47
   5  -1   9    0.53    0.35
  -5   2   9    0.09    0.32
  -5   2   9    0.12    0.22
  -5  -2   9    0.07    0.29
  -5   2   8    0.65    0.31
  -5   2   8    0.61    0.31
  -5  -2   8    0.65    0.28
  -5   2   7   -0.11    0.24
  -5   2   7    0.09    0.15
  -5  -2   7    0.13    0.23
  -5   2   6   32.89    0.78
  -5  -2   6   36.07    1.01
  -5   2   5    4.30    0.25
  -5   2   5    4.00    0.31
  -5  -2   5    5.60    0.40
   5   2  -4    0.16    0.15
  -5   2   4    0.33    0.19
  -5   2   4    0.22    0.12
  -5  -2   4    0.35    0.23
  -5   2   3   69.98    1.07
   5   2  -3   67.31    1.18
  -5   2   3   69.35    1.24
  -5  -2   3   73.83    1.35
  -5   2   2   72.97    1.00
  -5   2   2   72.85    1.27
   5   2  -2   72.02    1.27
   5  -2  -2   71.98    1.22
  -5  -2   2   70.07    1.13
  -5   2   1    3.92    0.25
   5   2  -1    3.95    0.13
  -5  -2   1    3.91    0.13
   5  -2  -1    3.92    0.09
   5  -2  -1    4.19    0.24
  -5   2   0  299.22    5.74
  -5   2   0  284.15    6.40
   5   2   0  283.98    5.96
   5  -2   0  280.51    6.16
   5  -2   0  297.31    5.71
  -5  -2   0  287.23    5.99
  -5   2  -1    9.96    0.21
   5   2   1   10.23    0.25
   5  -2   1    9.87    0.26
  -5  -2  -1    9.68    0.25
   5  -2   1    9.87    0.21
  -5  -2  -1    9.31    0.19
   5   2   2  267.13    5.58
   5  -2   2  268.50    6.04
  -5  -2  -2  255.31    5.26
  -5  -2  -2  259.30    5.23
   5  -2   2  270.79    5.56
   5   2   3    0.41    0.10
   5  -2   3    0.29    0.14
   5  -2   3    0.39    0.11
  -5  -2  -3    0.41    0.08
   5   2   4   10.44    0.26
   5  -2   4   11.22    0.39
   5  -2   4   11.20    0.32
   5   2   5   13.42    0.23
   5   2   5   13.50    0.34
   5  -2   5   14.04    0.40
   5   2   6    0.35    0.26
   5   2   6    0.30    0.09
   5  -2   6    0.54    0.21
   5   2   7    2.31    0.26
   5  -2   7    2.38    0.45
   5   2   8   28.10    0.83
   5  -2   8   29.07    0.90
   5  -2   8   29.46    0.83
   5   2   9    1.70    0.53
   5  -2   9    2.31    0.40
   5  -2   9    2.12    0.33
  -5   3   9    0.17    0.22
  -5   3   9    0.14    0.36
  -5  -3   9   -0.47    0.53
  -5   3   8    0.51    0.36
  -5   3   8    0.17    0.31
  -5  -3   8    0.88    0.48
  -5   3   7    1.43    0.19
  -5   3   7    1.50    0.38
  -5  -3   7    1.87    0.32
  -5   3   6   -0.02    0.29
  -5   3   6    0.25    0.21
  -5   3   5    3.65    0.26
  -5   3   5    4.32    0.39
  -5   3   4   54.01    1.16
  -5   3   4   56.60    0.99
   5   3  -4   60.32    1.35
  -5  -3   4   60.71    1.34
  -5   3   3   30.86    0.52
  -5   3   3   31.63    0.69
   5   3  -3   30.76    0.62
  -5  -3   3   32.61    0.74
   5  -3  -3   30.30    0.63
  -5   3   2    7.97    0.19
  -5   3   2    8.38    0.42
   5   3  -2    8.04    0.24
  -5  -3   2    7.90    0.32
   5  -3  -2    7.99    0.28
   5  -3  -2    8.00    0.19
  -5   3   1   30.02    0.63
  -5   3   1   30.79    0.47
   5   3  -1   29.80    0.62
   5  -3  -1   29.56    0.45
   5  -3  -1   29.74    0.61
  -5  -3   1   29.88    0.52
   5   3   0   14.80    0.30
  -5   3   0   15.51    0.41
  -5   3   0   15.84    0.25
  -5  -3   0   15.47    0.30
   5  -3   0   15.09    0.39
   5  -3   0   15.34    0.28
  -5  -3   0   15.68    0.37
  -5   3  -1  362.04    8.37
   5   3   1  357.51    8.35
  -5  -3  -1  361.70    8.40
   5  -3   1  358.72    8.25
  -5  -3  -1  364.43    8.78
   5  -3   1  342.35    8.69
   5   3   2    6.59    0.21
   5  -3   2    7.46    0.31
   5  -3   2    6.56    0.26
  -5  -3  -2    7.37    0.29
  -5  -3  -2    7.16    0.28
   5   3   3   15.95    0.44
  -5  -3  -3   15.56    0.46
   5  -3   3   16.33    0.47
  -5  -3  -3   15.32    0.31
   5  -3   3   16.03    0.37
   5   3   4    0.07    0.13
  -5  -3  -4    0.17    0.13
   5  -3   4    0.02    0.32
   5  -3   4   -0.13    0.23
   5   3   5    3.12    0.31
   5  -3   5    3.41    0.31
   5  -3   5    3.78    0.38
   5   3   6    0.98    0.20
   5  -3   6    1.41    0.42
   5  -3   6    0.46    0.37
   5  -3   7    1.48    0.53
   5  -3   7    2.27    0.50
   5   3   8    2.35    0.47
   5  -3   8    3.06    0.40
   5  -3   8    3.24    0.60
   5  -3   9    0.33    0.35
   5  -3   9    0.19    0.35
  -5   4   8    5.01    0.46
  -5   4   8    5.68    0.62
  -5  -4   8    6.47    0.74
  -5   4   7    4.01    0.37
  -5   4   7    4.45    0.56
  -5  -4   7    4.70    0.41
  -5   4   6    3.84    0.32
  -5   4   6    4.44    0.51
  -5  -4   6    5.45    0.39
   5   4  -5    1.90    0.44
  -5   4   5    1.73    0.24
  -5   4   5    2.12    0.43
  -5  -4   5    2.47    0.28
   5   4  -4   96.02    2.07
  -5   4   4   87.76    1.80
  -5   4   4   98.88    2.47
   5  -4  -4   93.61    2.31
  -5  -4   4   99.92    2.13
  -5   4   3   63.28    1.20
  -5   4   3   65.68    1.51
   5   4  -3   67.76    1.38
   5  -4  -3   66.54    1.44
  -5  -4   3   67.82    1.36
   5  -4  -3   62.20    1.20
   5   4  -2   77.28    1.54
  -5   4   2   80.03    1.75
  -5   4   2   78.70    1.42
  -5  -4   2   79.63    1.71
   5  -4  -2   79.42    1.95
   5  -4  -2   76.88    1.38
  -5   4   1   19.78    0.35
   5   4  -1   19.25    0.45
   5  -4  -1   19.14    0.54
   5  -4  -1   19.45    0.33
  -5  -4   1   19.57    0.43
  -5  -4   1   19.15    0.56
   5   4   0    0.47    0.24
  -5   4   0    0.42    0.11
  -5  -4   0    0.36    0.14
  -5  -4   0    0.50    0.21
   5  -4   0    0.45    0.15
   5  -4   0    0.79    0.23
   5   4   1    6.04    0.24
  -5   4  -1    5.77    0.20
   5  -4   1    5.41    0.35
  -5  -4  -1    5.69    0.22
   5  -4   1    5.61    0.27
  -5  -4  -1    6.28    0.43
  -5   4  -2    0.51    0.14
   5   4   2    0.59    0.23
  -5  -4  -2    0.55    0.23
   5  -4   2    0.54    0.27
   5  -4   2    0.54    0.21
  -5  -4  -2    0.49    0.27
   5   4   3    1.11    0.26
  -5  -4  -3    1.09    0.18
  -5  -4  -3    1.11    0.18
   5  -4   3    1.02    0.26
   5  -4   3    0.77    0.46
   5   4   4    1.81    0.30
   5  -4   4    1.94    0.22
  -5  -4  -4    2.04    0.27
   5  -4   4    2.33    0.35
   5   4   5    4.62    0.27
   5  -4   5    5.13    0.65
   5  -4   5    4.69    0.31
   5   4   6    2.66    0.26
   5  -4   6    2.16    0.43
   5  -4   6    2.55    0.31
   5   4   7    3.88    0.48
   5  -4   7    3.56    0.50
   5  -4   7    4.23    0.58
   5   4   8    1.26    0.31
   5  -4   8    1.67    0.70
   5  -4   8    1.80    0.39
  -5   5   7   18.56    0.57
  -5   5   7   19.24    1.03
  -5  -5   7   21.19    0.84
  -5   5   6    0.59    0.27
  -5   5   6    0.30    0.47
  -5  -5   6    0.57    0.49
  -5   5   5    1.85    0.30
   5   5  -5    2.66    0.37
  -5   5   5    1.96    0.54
  -5  -5   5    2.76    0.35
   5   5  -4    0.16    0.26
  -5   5   4    0.62    0.22
  -5  -5   4    0.58    0.57
   5  -5  -4    0.21    0.26
  -5  -5   4    0.65    0.25
  -5   5   3  117.07    2.41
   5   5  -3  124.13    3.16
  -5  -5   3  129.52    3.82
   5  -5  -3  123.02    3.06
   5  -5  -3  115.12    2.52
  -5  -5   3  124.24    3.07
   5   5  -2    1.11    0.24
  -5   5   2    1.28    0.23
  -5  -5   2    1.16    0.22
   5  -5  -2    1.24    0.21
   5  -5  -2    1.19    0.30
  -5  -5   2   -0.12    0.54
  -5   5   1   11.67    0.42
   5   5  -1   12.07    0.59
  -5  -5   1   12.48    0.54
  -5  -5   1   12.08    0.83
   5  -5  -1   12.19    0.29
   5  -5  -1   12.44    0.79
   5   5   0    5.88    0.43
  -5   5   0    5.99    0.34
  -5  -5   0    6.69    0.42
  -5  -5   0    6.21    0.28
   5  -5   0    5.90    0.46
   5  -5   0    5.71    0.30
   5   5   1    0.17    0.19
  -5   5  -1    0.26    0.25
   5  -5   1    0.27    0.29
  -5  -5  -1    0.56    0.25
  -5  -5  -1    0.15    0.26
   5  -5   1   -0.11    0.22
   5   5   2    0.08    0.19
  -5   5  -2    0.36    0.18
  -5  -5  -2    0.26    0.26
  -5  -5  -2    0.54    0.18
   5  -5   2   -0.04    0.26
   5  -5   2    1.04    0.35
   5   5   3   -0.31    0.18
  -5  -5  -3    0.10    0.27
   5  -5   3   -0.13    0.18
  -5  -5  -3   -0.03    0.27
  -5  -5  -3    0.25    0.32
   5  -5   3    0.55    0.52
   5   5   4    0.40    0.20
   5  -5   4    0.33    0.32
  -5  -5  -4   -0.15    0.31
  -5  -5  -4    0.23    0.20
   5  -5   4   -0.25    0.57
   5   5   5    6.03    0.50
   5  -5   5    6.53    0.59
   5  -5   5    6.80    0.56
   5   5   6   10.48    0.67
   5  -5   6   11.35    1.12
   5  -5   6   11.65    0.55
  -5   6   4    0.44    0.19
   5   6  -4    0.64    0.31
  -5  -6   4    0.81    0.49
  -5  -6   4    0.31    0.29
   5  -6  -4    0.24    0.33
   5   6  -3   29.75    0.89
  -5   6   3   26.42    0.81
  -5  -6   3   27.83    1.18
   5  -6  -3   26.79    0.80
   5  -6  -3   27.26    1.29
  -5  -6   3   30.52    1.08
   5   6  -2   19.71    0.67
  -5   6   2   19.76    0.52
   5  -6  -2   19.49    1.14
   5  -6  -2   18.53    0.61
  -5  -6   2   20.34    0.63
  -5  -6   2   19.86    0.94
   5   6  -1    0.07    0.23
  -5   6   1    0.10    0.26
   5  -6  -1    0.11    0.34
   5  -6  -1   -0.01    0.23
  -5  -6   1   -0.73    0.37
  -5  -6   1    0.10    0.33
  -5   6   0    1.28    0.32
   5   6   0    1.39    0.41
  -5  -6   0    1.12    0.39
  -5  -6   0    0.93    0.24
   5  -6   0    1.23    0.62
   5  -6   0    0.89    0.28
  -5   6  -1   18.58    0.56
   5   6   1   18.81    0.81
  -5  -6  -1   20.30    1.07
   5  -6   1   19.48    0.67
   5  -6   1   19.51    0.90
  -5  -6  -1   19.08    0.58
   5   6   2   -0.11    0.37
  -5   6  -2    0.67    0.22
   5  -6   2    0.54    0.43
  -5  -6  -2   -0.01    0.22
  -5  -6  -2    0.82    0.31
   5  -6   2    0.36    0.31
   5   6   3   17.92    0.81
  -5  -6  -3   18.81    0.95
  -5  -6  -3   16.73    0.57
   5  -6   3   19.21    0.95
   5  -6   3   17.06    0.58
   5   6   4   18.55    0.65
   5  -6   4   18.66    0.89
  -5  -6  -4   19.02    0.66
   5  -6   4   21.91    1.07
  -5  -6  -4   19.65    0.73
  -6   0  10    0.36    0.30
  -6   0   9   -0.19    0.39
  -6   0   8   91.73    2.08
  -6   0   7    0.04    0.17
  -6   0   6    3.70    0.34
  -6   0   5    0.06    0.17
  -6   0   4  300.35    6.46
  -6   0   3    0.06    0.10
  -6   0   2  248.40    4.51
   6   0  -2  247.39    4.57
  -6   0   1    0.07    0.06
   6   0  -1    0.03    0.04
  -6   0   0   17.71    0.22
   6   0   0   16.61    0.21
  -6   0  -1    0.12    0.05
   6   0   1    0.31    0.05
   6   0   2   15.87    0.19
   6   0   3    0.04    0.06
  -6   1  10    1.31    0.33
  -6  -1  10    1.63    0.38
  -6   1   9    0.89    0.39
  -6  -1   9    0.27    0.29
  -6  -1   8    0.05    0.34
  -6  -1   7    0.91    0.35
  -6  -1   6   12.11    0.50
  -6  -1   5   44.06    0.80
  -6  -1   4  583.17   15.84
   6   1  -3  292.14    6.32
  -6  -1   3  292.55    6.14
   6   1  -2   33.52    0.49
  -6   1   2   33.48    0.51
  -6   1   1   16.55    0.34
  -6  -1   1   16.27    0.28
   6  -1  -1   16.44    0.32
   6   1   0   41.01    0.54
  -6   1   0   40.22    0.60
   6  -1   0   42.82    0.67
  -6  -1   0   42.96    0.60
   6  -1   0   42.66    0.46
   6   1   1    4.97    0.11
  -6   1  -1    5.12    0.19
  -6  -1  -1    5.05    0.16
   6  -1   1    5.00    0.13
   6   1   2   49.55    0.71
   6  -1   2   48.67    0.73
  -6  -1  -2   46.91    0.69
   6   1   3    1.41    0.11
   6  -1   3    1.53    0.11
   6   1   4   34.66    0.67
   6   1   4   29.29    0.29
   6   1   5   11.54    0.41
   6   1   5   10.05    0.13
   6   1   6    0.35    0.09
   6   1   6    0.72    0.19
   6   1   7    0.02    0.10
   6   1   7    0.20    0.20
   6   1   9    7.53    0.48
   6  -1   9    8.48    0.77
   6  -1   9    6.69    0.53
  -6   2   9    0.89    0.35
  -6   2   9    0.57    0.37
  -6  -2   9    0.63    0.51
  -6   2   8    1.21    0.22
  -6   2   8    1.33    0.34
  -6  -2   8    1.86    0.47
  -6   2   7    2.19    0.20
  -6   2   7    2.28    0.32
  -6  -2   7    2.27    0.43
  -6   2   6    7.83    0.44
  -6  -2   6    9.12    0.40
  -6   2   5    5.65    0.24
  -6  -2   5    5.57    0.40
  -6   2   4   78.96    1.56
   6   2  -4   77.27    1.42
  -6   2   4   76.98    1.31
  -6  -2   4   84.20    1.65
  -6   2   3   59.10    1.05
  -6   2   3   59.60    0.85
   6   2  -3   60.82    1.13
  -6  -2   3   58.54    0.99
  -6   2   2  286.48    6.35
  -6   2   2  292.12    5.51
   6   2  -2  276.13    6.02
   6  -2  -2  271.51    6.09
  -6  -2   2  282.86    6.15
  -6   2   1   88.86    1.20
   6   2  -1   89.80    1.45
  -6   2   1   92.64    1.74
   6  -2  -1   92.39    1.22
   6  -2  -1   92.14    1.59
  -6  -2   1   93.17    1.48
   6   2   0  393.47    9.04
  -6   2   0  389.14    9.66
  -6   2   0  411.16    8.86
   6  -2   0  390.79    9.70
  -6  -2   0  390.42    8.94
   6  -2   0  406.12    8.70
   6   2   1   15.62    0.27
  -6   2  -1   16.27    0.34
   6  -2   1   15.22    0.23
   6  -2   1   14.50    0.33
  -6  -2  -1   15.98    0.33
   6   2   2    7.85    0.19
   6  -2   2    8.33    0.24
   6  -2   2    8.45    0.26
  -6  -2  -2    7.99    0.20
  -6  -2  -2    7.89    0.20
   6   2   3    0.64    0.11
   6  -2   3    0.87    0.23
   6  -2   3    0.75    0.11
  -6  -2  -3    0.65    0.08
   6   2   4   -0.07    0.12
   6  -2   4    0.48    0.22
   6  -2   4   -0.01    0.12
   6   2   5    2.25    0.27
   6  -2   5    1.96    0.21
   6  -2   5    1.77    0.31
   6   2   6   19.35    0.53
   6  -2   6   19.14    0.80
   6   2   7    0.62    0.36
   6  -2   7    0.63    0.36
   6  -2   7    1.05    0.27
   6   2   8   39.48    1.28
   6  -2   8   40.29    1.31
   6  -2   8   40.73    1.43
   6   2   9    9.48    0.73
   6  -2   9   10.43    0.87
   6  -2   9   10.06    0.74
  -6   3   9    6.14    0.61
  -6   3   9    6.17    0.36
  -6  -3   9    6.45    0.53
  -6   3   8    5.52    0.54
  -6   3   8    5.52    0.30
  -6  -3   8    6.12    0.71
  -6   3   7    6.72    0.28
  -6   3   7    6.76    0.53
  -6  -3   7    6.96    0.42
  -6   3   6    4.33    0.28
  -6   3   6    4.02    0.29
  -6  -3   6    5.01    0.47
  -6   3   5  126.38    2.52
  -6   3   5  126.38    3.00
  -6  -3   5  133.66    2.82
  -6   3   4   39.25    0.70
   6   3  -4   41.20    0.84
  -6   3   4   39.24    0.87
  -6  -3   4   43.93    1.03
   6   3  -3   15.61    0.38
  -6   3   3   14.17    0.42
  -6   3   3   13.65    0.23
   6  -3  -3   13.64    0.50
  -6   3   2   -0.11    0.16
   6   3  -2   -0.11    0.12
  -6   3   2    0.03    0.08
   6  -3  -2   -0.24    0.14
  -6  -3   2   -0.08    0.18
   6  -3  -2    0.14    0.08
  -6   3   1   21.08    0.50
  -6   3   1   21.90    0.34
   6   3  -1   20.59    0.50
  -6  -3   1   21.62    0.49
   6  -3  -1   21.13    0.32
   6  -3  -1   21.37    0.62
  -6   3   0    4.49    0.26
  -6   3   0    4.84    0.17
   6   3   0    4.81    0.25
   6  -3   0    5.00    0.16
  -6  -3   0    4.63    0.17
   6  -3   0    5.27    0.36
  -6   3  -1   46.81    0.79
   6   3   1   45.92    0.79
  -6  -3  -1   45.60    0.77
   6  -3   1   46.15    0.77
   6  -3   1   47.79    0.95
  -6  -3  -1   46.41    0.96
   6   3   2   22.55    0.53
   6  -3   2   24.09    0.73
  -6  -3  -2   22.90    0.52
   6  -3   2   21.22    0.40
  -6  -3  -2   20.88    0.41
   6   3   3    0.09    0.18
   6  -3   3   -0.16    0.29
  -6  -3  -3    0.03    0.12
  -6  -3  -3    0.04    0.14
   6  -3   3    0.03    0.12
   6   3   4    2.02    0.18
  -6  -3  -4    1.91    0.16
   6  -3   4    2.04    0.26
   6  -3   4    1.59    0.19
   6   3   5    0.64    0.19
   6  -3   5    1.11    0.26
   6  -3   5    0.89    0.20
   6   3   6    1.08    0.21
   6  -3   6    0.53    0.44
   6  -3   6    1.33    0.25
   6   3   7   45.87    1.13
   6  -3   7   49.12    1.27
   6  -3   7   48.40    1.31
   6   3   8    2.39    0.47
   6  -3   8    2.37    0.39
   6  -3   8    3.13    0.60
  -6   4   8    0.99    0.34
  -6   4   8    0.97    0.32
  -6  -4   8    1.28    0.37
  -6   4   7    2.54    0.33
  -6   4   7    2.25    0.51
  -6  -4   7    2.71    0.37
  -6   4   6   -0.13    0.24
  -6   4   6   -0.03    0.13
  -6  -4   6    0.02    0.24
  -6   4   5   26.99    0.99
  -6   4   5   25.71    0.51
   6   4  -5   28.00    0.98
  -6  -4   5   28.71    0.98
  -6   4   4  154.54    4.02
   6   4  -4  159.03    3.59
  -6   4   4  143.93    3.03
   6  -4  -4  141.16    3.76
  -6  -4   4  159.15    3.80
  -6   4   3    5.69    0.35
  -6   4   3    5.13    0.23
   6   4  -3    5.27    0.29
   6  -4  -3    3.91    0.46
  -6  -4   3    5.94    0.42
  -6   4   2   18.77    0.58
  -6   4   2   18.14    0.40
   6   4  -2   17.84    0.46
   6  -4  -2   16.92    0.38
  -6  -4   2   18.17    0.45
   6  -4  -2   17.39    0.74
   6   4  -1   21.59    0.62
  -6   4   1   22.13    0.45
   6  -4  -1   21.69    0.42
  -6  -4   1   22.60    0.60
   6  -4  -1   22.39    0.61
  -6  -4   1   22.13    0.62
  -6   4   0   33.13    0.65
   6   4   0   33.85    0.68
  -6  -4   0   33.59    0.78
  -6  -4   0   34.82    0.66
   6  -4   0   34.17    0.85
   6  -4   0   34.05    0.55
   6   4   1    4.70    0.32
  -6   4  -1    4.47    0.26
  -6  -4  -1    4.66    0.28
  -6  -4  -1    4.45    0.30
   6  -4   1    4.74    0.36
   6  -4   1    4.66    0.17
   6   4   2    1.97    0.18
   6  -4   2    2.10    0.31
  -6  -4  -2    2.28    0.31
  -6  -4  -2    2.19    0.27
   6  -4   2    1.81    0.16
   6   4   3    0.35    0.24
  -6  -4  -3    0.11    0.24
   6  -4   3    0.17    0.15
   6  -4   3    0.20    0.41
  -6  -4  -3    0.13    0.23
   6   4   4    0.21    0.25
   6  -4   4   -0.02    0.27
  -6  -4  -4    0.01    0.13
   6  -4   4    0.78    0.28
   6   4   5    0.37    0.20
   6  -4   5    0.82    0.48
   6  -4   5    0.26    0.34
   6   4   6    2.39    0.26
   6  -4   6    2.69    0.41
   6  -4   6    3.01    0.47
   6   4   7    1.08    0.26
   6  -4   7    1.06    0.39
   6  -4   7    0.70    0.31
   6   4   8    5.42    0.41
  -6   5   7    0.67    0.52
  -6  -5   7    0.62    0.58
  -6   5   6    1.19    0.28
  -6   5   6    0.76    0.51
  -6  -5   6    1.09    0.33
   6   5  -5    0.81    0.46
  -6   5   5    0.74    0.31
  -6   5   5    0.45    0.16
  -6  -5   5    0.95    0.44
   6   5  -4    2.31    0.47
  -6   5   4    2.40    0.26
  -6   5   4    2.57    0.35
  -6  -5   4    2.47    0.46
   6  -5  -4    2.34    0.48
   6   5  -3   49.24    1.19
  -6   5   3   47.18    1.03
  -6  -5   3   50.67    1.18
   6  -5  -3   44.75    1.00
  -6  -5   3   51.46    1.91
   6  -5  -3   47.22    1.57
   6   5  -2    0.67    0.34
  -6   5   2    0.12    0.13
  -6  -5   2    0.80    0.31
   6  -5  -2    0.48    0.43
  -6  -5   2   -0.14    0.32
   6  -5  -2    0.40    0.12
   6   5  -1    0.66    0.21
  -6   5   1    0.61    0.21
   6  -5  -1    0.36    0.19
  -6  -5   1    0.37    0.19
  -6  -5   1    0.25    0.30
   6  -5  -1    0.64    0.45
   6   5   0    0.56    0.21
  -6   5   0    0.75    0.15
   6  -5   0    0.63    0.21
   6  -5   0    0.57    0.33
  -6  -5   0    0.47    0.46
  -6  -5   0    0.61    0.20
  -6   5  -1    0.94    0.17
   6   5   1    1.28    0.33
   6  -5   1    0.85    0.15
   6  -5   1    0.77    0.52
  -6  -5  -1    1.10    0.29
  -6  -5  -1    0.82    0.43
   6   5   2   -0.01    0.20
  -6   5  -2    0.12    0.26
  -6  -5  -2    0.21    0.19
   6  -5   2    0.44    0.34
   6  -5   2    0.46    0.25
  -6  -5  -2    0.43    0.37
   6   5   3    1.91    0.36
   6  -5   3    2.15    0.23
  -6  -5  -3    2.06    0.27
   6  -5   3    2.55    0.65
  -6  -5  -3    2.28    0.36
   6   5   4    1.59    0.25
  -6  -5  -4    1.75    0.38
  -6  -5  -4    2.16    0.38
   6  -5   4    2.82    0.68
   6  -5   4    1.61    0.25
   6   5   5    0.60    0.36
   6  -5   5    0.76    0.26
   6  -5   5    0.42    0.64
   6   5   6   -0.56    0.38
   6  -5   6   -0.10    0.43
   6  -5   6    0.23    0.65
  -6   6   4    2.95    0.24
   6   6  -4    3.42    0.60
   6  -6  -4    2.85    0.63
  -6  -6   4    3.49    0.59
  -6  -6   4    2.43    0.37
  -6   6   3   22.25    0.70
   6   6  -3   25.09    1.08
  -6  -6   3   24.68    1.00
   6  -6  -3   22.15    0.55
  -6  -6   3   23.41    1.09
   6  -6  -3   23.40    0.91
  -6   6   2    0.24    0.17
   6   6  -2    0.35    0.42
  -6  -6   2    0.50    0.37
  -6  -6   2    0.00    0.64
   6  -6  -2    0.42    0.24
   6  -6  -2   -0.18    0.35
  -6   6   1   14.15    0.55
   6   6  -1   13.69    0.54
  -6  -6   1   13.66    0.67
   6  -6  -1   12.59    0.49
   6  -6  -1   14.21    1.02
  -6  -6   1   12.81    1.09
   6   6   0    2.85    0.31
  -6   6   0    2.87    0.25
   6  -6   0    3.19    0.48
  -6  -6   0    2.92    0.42
   6  -6   0    2.85    0.32
  -6  -6   0    3.90    0.71
   6   6   1    5.93    0.37
  -6   6  -1    6.07    0.46
   6  -6   1    6.14    0.92
  -6  -6  -1    5.57    0.74
   6  -6   1    5.52    0.42
  -6  -6  -1    5.92    0.36
   6   6   2    0.96    0.26
   6  -6   2    0.35    0.45
   6  -6   2    0.75    0.33
  -6  -6  -2    0.68    0.54
  -6  -6  -2    0.90    0.24
   6   6   3   -0.01    0.35
  -6  -6  -3   -0.19    0.22
   6  -6   3    0.18    0.21
   6  -6   3    0.48    0.66
  -6  -6  -3   -0.43    0.43
   6   6   4    2.22    0.31
   6  -6   4    2.61    0.89
  -6  -6  -4    2.52    0.50
  -6  -6  -4    1.82    0.32
   6  -6   4    1.70    0.47
  -7   0  10    0.91    0.50
  -7   0   9   -0.07    0.37
  -7   0   8   34.38    1.12
  -7   0   7    1.03    0.21
  -7   0   6   90.03    1.90
  -7   0   5   -0.01    0.16
  -7   0   4  113.61    2.04
  -7   0   3    0.08    0.06
  -7   0   2  413.84    9.05
   7   0  -2  402.61    8.78
   7   0  -1    0.05    0.04
  -7   0   1    0.03    0.04
   7   0   0   59.09    0.76
  -7   0   0   56.08    0.69
  -7   0  -1    0.07    0.06
   7   0   1    0.28    0.08
   7   0   2  101.69    1.38
   7   0   3    0.15    0.07
   7   0   4    1.78    0.10
   7   0   8    3.37    0.26
  -7   1  10    4.41    0.60
  -7  -1  10    4.23    0.68
  -7   1   9   24.88    0.97
  -7  -1   9   25.56    0.82
  -7   1   8   -0.12    0.20
  -7  -1   8   -0.22    0.36
  -7  -1   7    0.70    0.21
  -7  -1   6   34.71    0.88
  -7  -1   5   22.70    0.59
  -7  -1   4    4.51    0.19
   7   1  -3   75.63    1.32
  -7  -1   3   79.48    1.34
   7   1  -2  780.61   23.13
  -7   1   2  825.67   24.83
  -7  -1   2  787.21   23.23
   7   1  -1  371.73    8.02
  -7   1   1  367.03    8.12
  -7  -1   1  351.84    7.53
   7  -1  -1  369.32    8.25
  -7   1   0  294.44    6.09
   7   1   0  286.51    5.74
   7  -1   0  288.05    5.99
  -7  -1   0  298.52    5.92
  -7   1  -1    5.12    0.20
   7   1   1    5.42    0.16
  -7  -1  -1    5.30    0.17
   7  -1   1    5.52    0.19
   7   1   2   10.59    0.25
  -7  -1  -2   10.48    0.20
   7  -1   2    9.69    0.20
   7   1   3   20.10    0.43
   7  -1   3   20.22    0.41
   7   1   4   17.16    0.43
   7  -1   4   17.25    0.33
   7   1   5    5.86    0.24
   7  -1   5    4.63    0.27
   7   1   6   43.33    0.93
   7  -1   6   44.47    0.94
   7   1   7    0.69    0.07
   7   1   7    0.79    0.07
   7   1   7    1.19    0.24
   7  -1   7    0.64    0.26
   7   1   8    1.06    0.30
   7  -1   8    1.17    0.32
   7   1   9    1.85    0.60
   7  -1   9    2.31    0.28
   7  -1   9    2.43    0.47
  -7   2   9    0.14    0.35
  -7   2   9    0.35    0.23
  -7  -2   9    0.59    0.30
  -7   2   8    6.60    0.45
  -7   2   8    6.33    0.33
  -7  -2   8    6.38    0.43
  -7   2   7    5.36    0.41
  -7   2   7    5.53    0.37
  -7  -2   7    5.03    0.52
  -7   2   6  290.43    7.66
  -7   2   6  308.57    7.75
  -7  -2   6  329.30    8.22
  -7   2   5  110.90    2.12
  -7   2   5  108.70    2.40
  -7  -2   5  122.53    2.59
  -7   2   4   11.61    0.35
   7   2  -4   13.06    0.35
  -7   2   4   12.78    0.24
   7   2  -3   13.70    0.31
  -7   2   3   14.77    0.23
  -7   2   3   14.33    0.34
  -7  -2   3   15.04    0.32
  -7   2   2   64.88    0.83
  -7   2   2   65.59    1.28
   7   2  -2   67.73    1.21
  -7  -2   2   68.23    1.21
   7  -2  -2   65.91    1.26
  -7   2   1   34.15    0.72
   7   2  -1   35.62    0.56
  -7   2   1   33.13    0.38
  -7  -2   1   33.41    0.52
   7  -2  -1   34.56    0.38
   7  -2  -1   35.95    0.62
  -7   2   0   67.22    0.89
   7   2   0   66.98    1.11
  -7   2   0   64.36    1.12
   7  -2   0   62.80    0.80
   7  -2   0   66.12    1.13
  -7  -2   0   66.83    1.02
  -7   2  -1   35.04    0.74
   7   2   1   35.38    0.55
   7  -2   1   34.60    0.52
   7  -2   1   35.37    0.74
  -7  -2  -1   36.00    0.55
   7   2   2  148.05    2.64
  -7  -2  -2  145.45    2.60
   7  -2   2  144.07    2.64
   7  -2   2  141.04    2.75
  -7  -2  -2  143.03    2.45
   7   2   3   16.42    0.41
   7  -2   3   15.46    0.32
  -7  -2  -3   15.80    0.23
   7  -2   3   15.70    0.37
  -7  -2  -3   15.87    0.32
   7   2   4   19.22    0.50
   7  -2   4   19.55    0.43
   7  -2   4   20.29    0.59
   7   2   5    0.99    0.18
   7  -2   5    1.03    0.19
   7  -2   5    1.22    0.30
   7   2   6  140.79    3.28
   7  -2   6  146.82    3.20
   7  -2   6  142.96    3.23
   7   2   7   24.75    0.69
   7  -2   7   25.09    1.01
   7  -2   7   26.15    0.70
   7   2   8    9.50    0.47
   7  -2   8    9.56    0.65
   7  -2   8    8.70    0.52
   7   2   9    1.20    0.33
   7  -2   9    1.16    0.31
   7  -2   9    0.94    0.39
  -7   3   9    0.15    0.43
  -7   3   9    0.24    0.21
  -7  -3   9    0.18    0.33
  -7   3   8    8.22    0.35
  -7   3   8    8.60    0.45
  -7  -3   8    9.64    0.53
  -7   3   7    4.76    0.35
  -7   3   7    5.14    0.37
  -7  -3   7    7.21    0.62
  -7   3   6   20.06    0.60
  -7   3   6   20.72    0.53
  -7  -3   6   22.75    0.85
  -7   3   5  107.84    2.17
  -7   3   5  107.68    2.55
   7   3  -5  117.04    2.52
  -7  -3   5  123.48    2.59
  -7   3   4    1.88    0.33
  -7   3   4    1.79    0.15
   7   3  -4    1.69    0.22
  -7  -3   4    1.83    0.22
   7   3  -3  107.98    2.22
  -7   3   3  104.67    2.35
  -7   3   3  105.96    1.70
  -7  -3   3  103.07    1.96
   7  -3  -3  103.37    2.06
   7   3  -2   85.78    1.68
  -7   3   2   82.83    1.24
  -7   3   2   88.07    1.76
   7  -3  -2   84.62    1.27
  -7  -3   2   86.46    1.65
   7  -3  -2   85.10    1.81
  -7   3   1   13.84    0.39
   7   3  -1   13.20    0.30
  -7   3   1   14.23    0.24
  -7  -3   1   13.69    0.39
   7  -3  -1   13.76    0.50
   7  -3  -1   13.26    0.22
  -7   3   0   50.86    0.76
  -7   3   0   47.86    0.96
   7   3   0   49.57    0.83
  -7  -3   0   46.51    0.79
   7  -3   0   46.65    0.65
   7   3   1   28.36    0.60
   7  -3   1   28.39    0.51
   7  -3   1   27.84    0.63
  -7  -3  -1   28.49    0.64
   7   3   2   50.26    1.00
  -7  -3  -2   50.13    0.98
  -7  -3  -2   48.93    0.86
   7  -3   2   50.03    0.85
   7  -3   2   51.44    1.24
   7   3   3   27.29    0.66
   7  -3   3   26.98    0.65
   7  -3   3   29.39    0.87
  -7  -3  -3   27.17    0.55
   7   3   4   28.49    0.73
  -7  -3  -4   28.31    0.50
   7  -3   4   28.70    0.76
   7  -3   4   28.84    0.72
   7   3   5    6.31    0.30
   7  -3   5    6.82    0.34
   7  -3   5    6.86    0.56
   7   3   6    0.96    0.33
   7  -3   6    1.39    0.29
   7  -3   6    1.30    0.39
   7   3   7   56.38    1.59
   7  -3   7   56.45    1.48
   7  -3   7   57.84    1.74
   7   3   8    1.72    0.30
   7  -3   8    1.76    0.36
   7  -3   8    2.00    0.57
  -7   4   8    2.55    0.38
  -7   4   8    2.71    0.38
  -7  -4   8    3.29    0.67
  -7   4   7    9.73    0.50
  -7   4   7    8.68    0.33
  -7  -4   7   10.09    0.75
  -7   4   6    1.04    0.29
  -7   4   6    0.90    0.23
  -7  -4   6    1.35    0.45
   7   4  -5   47.06    1.16
  -7   4   5   43.22    0.91
  -7   4   5   44.42    1.43
  -7  -4   5   47.70    1.15
  -7   4   4    1.10    0.30
  -7   4   4    0.98    0.18
   7   4  -4    1.28    0.40
   7  -4  -4    1.34    0.26
  -7  -4   4    1.23    0.26
  -7   4   3    0.86    0.37
   7   4  -3    0.71    0.31
  -7   4   3    0.28    0.09
  -7  -4   3    0.21    0.19
   7  -4  -3    0.48    0.21
   7   4  -2   55.72    1.28
  -7   4   2   55.20    1.49
  -7   4   2   54.47    0.91
  -7  -4   2   54.31    1.23
   7  -4  -2   52.22    0.89
   7  -4  -2   54.11    1.24
   7   4  -1    0.65    0.17
  -7   4   1    0.64    0.15
  -7   4   1   -0.19    0.38
  -7  -4   1    0.58    0.16
   7  -4  -1    0.38    0.13
   7  -4  -1    0.72    0.36
  -7   4   0   58.12    1.03
   7   4   0   57.04    1.25
   7  -4   0   57.42    0.99
  -7  -4   0   56.25    1.22
   7  -4   0   57.17    1.57
  -7  -4   0   57.70    1.21
   7   4   1   23.55    0.51
  -7   4  -1   23.52    0.45
  -7  -4  -1   24.85    0.60
   7  -4   1   24.98    0.70
   7  -4   1   23.58    0.52
  -7  -4  -1   23.55    0.62
   7   4   2    0.22    0.15
   7  -4   2    0.75    0.24
   7  -4   2   -0.13    0.20
  -7  -4  -2    0.09    0.14
  -7  -4  -2    0.06    0.17
   7   4   3    0.30    0.16
   7  -4   3    0.39    0.23
  -7  -4  -3   -0.07    0.25
  -7  -4  -3   -0.05    0.23
   7  -4   3    0.45    0.27
   7   4   4    2.72    0.36
  -7  -4  -4    3.65    0.25
   7  -4   4    3.74    0.39
  -7  -4  -4    3.12    0.28
   7  -4   4    3.50    0.24
   7   4   5    7.72    0.35
   7  -4   5    9.63    0.77
   7  -4   5    8.35    0.37
   7   4   6    0.46    0.24
   7  -4   6    0.88    0.26
   7  -4   6   -0.01    0.36
   7   4   7    0.16    0.23
   7  -4   7    0.15    0.35
   7  -4   7    0.20    0.43
  -7   5   7    1.36    0.21
  -7   5   6   -0.43    0.47
  -7   5   6    0.35    0.24
  -7  -5   6    0.26    0.47
  -7   5   5    4.65    0.32
   7   5  -5    5.95    0.43
  -7   5   5    5.20    0.45
  -7  -5   5    5.39    0.40
   7   5  -4    1.73    0.30
  -7   5   4    1.64    0.34
  -7   5   4    1.51    0.23
   7  -5  -4    1.29    0.30
  -7  -5   4    1.59    0.28
   7   5  -3   15.85    0.75
  -7   5   3   14.94    0.64
  -7   5   3   14.11    0.43
  -7  -5   3   16.44    0.71
  -7  -5   3   16.53    0.76
  -7   5   2    0.15    0.18
   7   5  -2    0.45    0.21
  -7  -5   2    0.44    0.47
   7  -5  -2   -0.13    0.27
  -7  -5   2    0.14    0.20
   7  -5  -2    0.10    0.17
   7   5  -1    7.98    0.36
  -7   5   1    8.21    0.25
  -7  -5   1    7.94    0.49
  -7  -5   1    7.56    0.70
   7  -5  -1    7.38    0.30
   7  -5  -1    7.36    0.49
  -7   5   0   36.01    0.82
   7   5   0   35.86    1.02
  -7  -5   0   35.81    1.01
   7  -5   0   38.58    1.44
  -7  -5   0   35.30    0.98
   7  -5   0   34.93    0.75
   7   5   1    1.00    0.22
  -7   5  -1    0.50    0.26
  -7  -5  -1    1.36    0.28
  -7  -5  -1    1.05    0.31
   7  -5   1    0.45    0.54
   7  -5   1    0.81    0.15
   7   5   2   36.64    1.04
   7  -5   2   32.51    0.73
  -7  -5  -2   35.74    0.91
  -7  -5  -2   34.28    0.81
   7  -5   2   37.89    1.44
   7   5   3    0.62    0.32
  -7  -5  -3    0.61    0.36
   7  -5   3    0.72    0.30
   7  -5   3    0.23    0.37
  -7  -5  -3    0.82    0.33
   7   5   4    4.01    0.46
  -7  -5  -4    5.05    0.49
   7  -5   4    4.36    0.47
  -7  -5  -4    5.01    0.29
   7  -5   4    6.28    0.52
   7   5   5    0.73    0.37
   7  -5   5    0.56    0.64
   7  -5   5    0.34    0.39
   7   5   6    1.99    0.48
   7  -5   6    2.59    0.53
   7  -5   6    2.09    0.53
   7   6  -4    0.17    0.30
  -7  -6   4    0.34    0.44
  -7  -6   4    0.32    0.44
   7  -6  -4   -0.65    0.50
   7   6  -3    1.03    0.34
  -7   6   3    1.18    0.28
  -7  -6   3    2.23    0.77
   7  -6  -3    0.58    0.58
  -7  -6   3    1.36    0.31
   7   6  -2   19.09    0.67
  -7   6   2   19.21    0.61
   7  -6  -2   17.75    0.55
  -7  -6   2   17.94    0.91
  -7  -6   2   19.51    0.63
   7  -6  -2   18.33    1.12
  -7   6   1   21.16    0.53
   7   6  -1   21.67    0.92
  -7  -6   1   21.04    0.93
   7  -6  -1   20.62    0.47
  -7  -6   1   21.40    0.64
   7  -6  -1   21.71    0.89
   7   6   0    4.77    0.52
  -7   6   0    4.82    0.39
   7  -6   0    3.67    0.33
  -7  -6   0    4.41    0.47
   7  -6   0    3.86    0.52
  -7  -6   0    3.84    0.49
  -7   6  -1   15.37    0.64
   7   6   1   15.98    0.78
   7  -6   1   17.41    0.86
   7  -6   1   14.69    0.59
  -7  -6  -1   17.08    0.75
  -7  -6  -1   16.32    0.70
   7   6   2    2.91    0.48
  -7  -6  -2    2.21    0.29
  -7  -6  -2    2.09    0.40
   7  -6   2    1.98    0.25
   7  -6   2    3.03    0.81
   7   6   3    0.65    0.27
   7  -6   3    0.36    0.36
   7  -6   3    1.00    0.47
  -7  -6  -3    0.72    0.26
  -7  -6  -3    0.60    0.32
   7   6   4   12.17    0.75
   7  -6   4   14.59    1.26
  -7  -6  -4   11.88    0.55
   7  -6   4   11.46    0.51
  -7  -6  -4   12.47    0.77
  -8   0  10    1.90    0.36
  -8   0   9   -0.01    0.23
  -8   0   8   10.54    0.60
  -8   0   7    0.16    0.17
  -8   0   6    8.50    0.28
  -8   0   5    0.16    0.11
  -8   0   4    1.63    0.16
  -8   0   3   -0.11    0.10
   8   0  -2 1366.82   49.24
  -8   0   2 1330.63   47.84
   8   0  -1    0.23    0.07
  -8   0   1    0.11    0.06
   8   0   0  125.43    1.89
  -8   0   0  134.00    1.99
   8   0   1   -0.06    0.05
  -8   0  -1   -0.06    0.06
   8   0   2   94.63    1.31
  -8   0  -2   98.64    1.39
   8   0   3    0.13    0.07
   8   0   4  316.09    6.47
   8   0   5    0.13    0.09
   8   0   6    3.34    0.17
   8   0   7   -0.03    0.14
   8   0   8    7.55    0.34
  -8   1  10    0.75    0.48
  -8  -1  10    1.34    0.36
  -8   1   9    4.97    0.38
  -8  -1   9    5.82    0.63
  -8   1   8   29.35    0.75
  -8  -1   8   29.60    0.80
  -8   1   7   -0.05    0.16
  -8  -1   7    0.38    0.19
  -8  -1   6    0.65    0.27
  -8  -1   5    0.97    0.24
  -8  -1   4    4.35    0.24
   8   1  -3    0.17    0.09
  -8  -1   3    0.18    0.09
   8   1  -2   60.01    0.94
  -8   1   2   59.32    1.02
  -8  -1   2   55.98    0.83
   8   1  -1   50.29    0.74
  -8   1   1   50.15    0.76
  -8  -1   1   47.88    0.66
   8   1   0   51.87    0.72
  -8   1   0   52.27    0.86
  -8  -1   0   53.10    0.77
   8  -1   0   54.38    0.86
  -8   1  -1    2.91    0.12
   8   1   1    2.81    0.10
  -8  -1  -1    3.08    0.15
   8   1   2   20.59    0.40
   8  -1   2   19.43    0.39
  -8  -1  -2   21.20    0.41
   8   1   3    1.26    0.18
   8  -1   3    1.21    0.16
   8   1   4   23.18    0.46
   8  -1   4   23.28    0.49
   8   1   5    8.72    0.29
   8  -1   5    9.46    0.25
   8   1   6   24.20    0.77
   8  -1   6   25.02    0.61
   8   1   7    1.96    0.40
   8  -1   7    1.81    0.29
   8   1   8   38.17    1.26
   8  -1   8   36.99    1.00
   8   1   9  110.34    2.85
   8  -1   9  112.59    2.99
  -8   2   9    0.79    0.23
  -8   2   9    0.09    0.38
  -8  -2   9    0.38    0.31
  -8   2   8    0.66    0.32
  -8   2   8    0.26    0.29
  -8  -2   8    0.13    0.27
  -8   2   7   32.47    0.97
  -8   2   7   35.00    0.75
  -8  -2   7   37.17    0.89
  -8   2   6   70.15    1.49
  -8   2   6   70.06    1.74
  -8  -2   6   79.22    1.71
  -8   2   5    1.19    0.19
  -8  -2   5    1.68    0.29
  -8   2   4  353.32    9.11
  -8   2   4  365.14    8.36
   8   2  -4  365.09    8.96
  -8  -2   4  381.05    9.48
  -8   2   3   58.61    0.79
   8   2  -3   57.09    0.98
  -8   2   3   57.75    1.19
  -8  -2   3   57.55    0.98
  -8   2   2   34.18    0.39
  -8   2   2   35.79    0.78
   8   2  -2   36.91    0.70
   8  -2  -2   36.43    0.76
  -8  -2   2   36.39    0.61
  -8   2   1   19.07    0.49
   8   2  -1   17.70    0.40
  -8   2   1   17.98    0.20
   8  -2  -1   18.28    0.37
   8  -2  -1   17.99    0.19
  -8  -2   1   17.21    0.31
   8   2   0  183.15    3.45
  -8   2   0  190.71    3.85
   8  -2   0  188.88    3.13
  -8  -2   0  196.42    3.73
   8  -2   0  190.62    3.95
  -8   2  -1  157.86    3.19
   8   2   1  152.39    2.73
   8  -2   1  156.26    2.68
  -8  -2  -1  147.60    2.66
   8  -2   1  157.49    3.02
   8   2   2   32.14    0.54
  -8  -2  -2   30.65    0.48
   8  -2   2   33.05    0.73
  -8  -2  -2   31.28    0.52
   8  -2   2   32.01    0.50
   8   2   3    0.30    0.12
  -8  -2  -3    0.29    0.07
  -8  -2  -3    0.45    0.12
   8  -2   3    0.34    0.11
   8  -2   3    0.49    0.14
   8   2   4   10.41    0.29
   8  -2   4   10.36    0.32
   8  -2   4   10.12    0.30
   8   2   5   86.25    1.66
   8  -2   5   84.22    1.71
   8  -2   5   83.15    1.69
   8   2   6   14.55    0.44
   8  -2   6   13.08    0.66
   8  -2   6   14.99    0.63
   8   2   7   39.24    1.21
   8  -2   7   41.19    1.21
   8  -2   7   40.31    1.04
   8   2   8    9.29    0.67
   8  -2   8    9.93    0.53
   8  -2   8    9.11    0.64
   8   2   9   10.99    0.77
   8  -2   9   10.17    0.61
   8  -2   9    9.39    0.73
  -8   3   9    1.34    0.24
  -8   3   9    1.08    0.32
  -8  -3   9    1.76    0.59
  -8   3   8   25.58    1.03
  -8   3   8   24.73    0.64
  -8  -3   8   28.26    1.17
  -8   3   7  101.06    2.34
  -8   3   7  102.08    2.74
  -8  -3   7  113.91    2.63
  -8   3   6    5.21    0.47
  -8   3   6    4.19    0.27
  -8  -3   6    4.93    0.33
   8   3  -5    4.32    0.32
  -8   3   5    3.23    0.16
  -8   3   5    3.90    0.46
  -8  -3   5    3.50    0.29
  -8   3   4    6.90    0.45
   8   3  -4    7.49    0.29
  -8   3   4    6.70    0.20
  -8  -3   4    7.18    0.30
  -8   3   3    2.15    0.35
   8   3  -3    2.68    0.20
  -8   3   3    2.66    0.12
  -8  -3   3    2.42    0.20
   8  -3  -3    2.74    0.21
  -8   3   2    1.52    0.09
  -8   3   2    1.63    0.22
   8   3  -2    1.50    0.17
   8  -3  -2    1.45    0.07
   8  -3  -2    1.20    0.29
  -8  -3   2    1.68    0.16
   8   3  -1   11.84    0.30
  -8   3   1   11.34    0.39
  -8   3   1   12.25    0.21
   8  -3  -1   11.51    0.19
  -8  -3   1   11.46    0.28
   8  -3  -1   11.89    0.50
  -8   3   0    0.08    0.09
   8   3   0    0.23    0.18
  -8   3   0    0.05    0.27
   8  -3   0    0.04    0.26
  -8  -3   0    0.03    0.11
   8  -3   0    0.16    0.09
   8   3   1  172.31    3.38
   8  -3   1  168.41    3.08
  -8  -3  -1  173.00    3.60
  -8  -3  -1  172.53    3.36
   8  -3   1  175.49    3.95
   8   3   2   17.39    0.48
   8  -3   2   16.99    0.34
  -8  -3  -2   18.18    0.48
   8  -3   2   16.03    0.46
  -8  -3  -2   17.07    0.35
   8   3   3   47.75    1.00
  -8  -3  -3   45.32    0.87
   8  -3   3   45.02    1.01
   8  -3   3   46.60    0.97
  -8  -3  -3   46.07    0.81
   8   3   4   14.27    0.51
   8  -3   4   16.12    0.69
   8  -3   4   14.11    0.52
  -8  -3  -4   14.66    0.30
   8   3   5   62.61    1.45
   8  -3   5   67.12    1.76
   8  -3   5   62.79    1.52
   8   3   6   19.40    0.54
   8  -3   6   19.62    0.65
   8  -3   6   19.04    0.58
   8   3   7    2.06    0.29
   8  -3   7    2.26    0.35
   8  -3   7    1.75    0.33
   8   3   8    1.85    0.48
   8  -3   8    1.70    0.56
   8  -3   8    1.89    0.56
  -8   4   8    7.14    0.75
  -8   4   8    7.17    0.48
  -8  -4   8    8.52    0.57
  -8   4   7    1.65    0.29
  -8   4   7    1.63    0.35
  -8  -4   7    2.23    0.38
  -8   4   6    5.29    0.59
  -8   4   6    5.09    0.30
  -8  -4   6    5.73    0.41
  -8   4   5    0.08    0.29
  -8   4   5    0.82    0.18
   8   4  -5    0.79    0.42
  -8  -4   5    1.28    0.42
   8   4  -4   10.29    0.41
  -8   4   4    9.19    0.28
  -8   4   4    9.18    0.46
  -8  -4   4   10.72    0.40
   8   4  -3   65.55    1.36
  -8   4   3   65.33    1.78
  -8   4   3   61.93    1.08
   8  -4  -3   63.58    1.65
  -8  -4   3   65.84    1.33
  -8   4   2    5.30    0.20
  -8   4   2    5.15    0.53
   8   4  -2    4.91    0.28
   8  -4  -2    5.34    0.18
  -8  -4   2    5.61    0.27
   8  -4  -2    5.75    0.33
  -8   4   1  101.11    1.75
   8   4  -1   98.32    2.13
  -8   4   1   97.57    2.20
   8  -4  -1   99.26    1.66
   8  -4  -1   99.68    2.46
  -8  -4   1  101.58    2.14
   8   4   0   23.23    0.53
  -8   4   0   23.66    0.48
  -8  -4   0   23.15    0.51
  -8  -4   0   22.65    0.77
   8  -4   0   23.01    0.44
   8  -4   0   24.56    0.91
  -8   4  -1    7.81    0.23
   8   4   1    8.11    0.41
   8  -4   1    7.80    0.21
   8  -4   1    8.38    0.41
  -8  -4  -1    8.25    0.28
  -8  -4  -1    8.03    0.33
   8   4   2    7.70    0.40
  -8  -4  -2    7.76    0.29
  -8  -4  -2    7.73    0.29
   8  -4   2    7.45    0.36
   8  -4   2    8.14    0.42
   8   4   3   17.34    0.47
   8  -4   3   16.01    0.42
   8  -4   3   18.97    0.64
  -8  -4  -3   17.67    0.60
  -8  -4  -3   16.62    0.42
   8   4   4   42.68    1.11
  -8  -4  -4   43.81    0.94
   8  -4   4   43.87    1.18
   8  -4   4   39.79    1.10
  -8  -4  -4   40.82    0.93
   8   4   5   -0.26    0.19
   8  -4   5   -0.17    0.45
   8  -4   5    0.85    0.31
   8   4   6   15.12    0.70
   8  -4   6   15.20    0.77
   8  -4   6   17.02    0.71
   8   4   7    0.30    0.26
   8  -4   7    0.62    0.31
   8  -4   7    0.53    0.38
  -8   5   6    1.40    0.38
  -8   5   6    1.59    0.27
  -8  -5   6    1.82    0.37
  -8   5   5    9.55    0.39
   8   5  -5   11.78    0.79
  -8   5   5    9.15    0.81
  -8  -5   5   10.69    0.72
   8   5  -4    0.44    0.27
  -8   5   4    0.45    0.20
  -8   5   4    0.45    0.49
   8  -5  -4    0.68    0.43
  -8  -5   4    0.68    0.40
  -8   5   3    2.79    0.16
   8   5  -3    3.14    0.31
  -8   5   3    2.81    0.58
  -8  -5   3    3.28    0.30
   8  -5  -3    2.87    0.35
  -8   5   2    7.36    0.22
   8   5  -2    6.81    0.52
   8  -5  -2    7.20    0.65
  -8  -5   2    7.54    0.49
  -8  -5   2    7.36    0.34
   8  -5  -2    6.48    0.27
   8   5  -1   50.85    1.35
  -8   5   1   50.66    0.99
   8  -5  -1   48.97    0.93
   8  -5  -1   49.94    1.64
  -8  -5   1   48.09    1.64
  -8  -5   1   49.18    1.07
   8   5   0   99.01    2.12
  -8   5   0   94.94    1.82
   8  -5   0   98.27    2.45
  -8  -5   0   98.25    2.27
   8  -5   0   94.71    1.86
  -8  -5   0   97.47    2.40
  -8   5  -1   57.07    1.28
   8   5   1   59.75    1.50
   8  -5   1   62.54    1.65
   8  -5   1   56.67    1.22
  -8  -5  -1   58.61    1.27
  -8  -5  -1   61.64    1.77
   8   5   2   11.32    0.42
   8  -5   2   12.57    0.89
  -8  -5  -2   11.22    0.41
   8  -5   2   10.45    0.45
  -8  -5  -2   12.11    0.66
   8   5   3   19.61    0.59
  -8  -5  -3   20.25    0.76
   8  -5   3   22.79    0.84
  -8  -5  -3   19.98    0.59
   8  -5   3   18.03    0.53
   8   5   4   -0.22    0.31
  -8  -5  -4   -0.29    0.33
   8  -5   4   -0.07    0.34
   8  -5   4    0.30    0.31
  -8  -5  -4    0.27    0.29
   8   5   5    0.23    0.36
   8  -5   5    0.00    0.36
   8  -5   5    0.00    0.59
   8   5   6    1.08    0.45
   8  -5   6    1.17    0.30
   8  -5   6    0.73    0.47
   8   6  -4    0.59    0.53
  -8  -6   4    0.22    0.52
   8  -6  -4    0.83    0.36
  -8  -6   4    1.13    0.31
  -8   6   3   27.17    0.77
   8   6  -3   29.66    1.25
  -8  -6   3   30.50    1.21
  -8  -6   3   32.28    1.16
   8  -6  -3   28.95    1.05
  -8   6   2    2.94    0.21
   8   6  -2    3.61    0.55
  -8  -6   2    2.80    0.32
   8  -6  -2    2.63    0.28
   8  -6  -2    3.14    0.46
  -8  -6   2    2.99    0.80
  -8   6   1    0.06    0.23
   8   6  -1    0.10    0.26
   8  -6  -1    0.01    0.54
  -8  -6   1    0.16    0.35
  -8  -6   1   -0.16    0.56
   8  -6  -1   -0.05    0.21
   8   6   0    1.85    0.30
  -8   6   0    2.07    0.32
  -8  -6   0    2.30    0.66
  -8  -6   0    2.29    0.29
   8  -6   0    1.86    0.28
   8  -6   0    2.34    0.71
   8   6   1    1.28    0.30
   8  -6   1    1.21    0.29
  -8  -6  -1    1.92    0.60
  -8  -6  -1    1.80    0.41
   8  -6   1    1.87    0.71
   8   6   2   22.35    0.93
   8  -6   2   24.01    1.08
  -8  -6  -2   23.28    1.12
  -8  -6  -2   21.37    0.67
   8   6   3   14.14    0.78
  -8  -6  -3   15.19    0.88
   8  -6   3   14.69    0.88
  -8  -6  -3   14.61    0.57
   8   6   4    2.86    0.53
  -8  -6  -4    3.03    0.53
   8  -6   4    3.75    0.60
  -8  -6  -4    2.89    0.36
   8  -6   4    2.53    0.48
  -9   0  10    1.14    0.34
  -9   0   9    0.28    0.25
  -9   0   8    8.91    0.56
  -9   0   7   -0.08    0.16
  -9   0   6   41.46    0.81
  -9   0   5    0.38    0.17
  -9   0   4    2.56    0.17
  -9   0   3    0.04    0.06
  -9   0   2   54.41    0.75
   9   0  -2   56.88    0.79
  -9   0   1    0.03    0.04
   9   0  -1    0.02    0.04
   9   0   0  228.43    4.02
  -9   0   0  221.11    3.88
  -9   0  -1   -0.03    0.07
   9   0   1   -0.09    0.08
  -9   0  -2  127.97    1.97
   9   0   2  129.01    1.93
   9   0   2  138.75    2.37
   9   0   3    0.07    0.05
   9   0   4  107.14    1.60
   9   0   5    0.12    0.08
   9   0   6    1.16    0.13
   9   0   7   -0.11    0.13
   9   0   8  160.69    3.44
  -9   1  10    1.97    0.50
  -9  -1  10    1.08    0.37
  -9   1   9    8.67    0.43
  -9  -1   9    8.83    0.48
  -9   1   8   40.88    0.97
  -9  -1   8   43.53    1.07
  -9   1   7    0.22    0.16
  -9  -1   7    0.19    0.20
  -9   1   6    1.46    0.23
  -9  -1   6    1.25    0.29
  -9   1   5   66.74    1.12
  -9  -1   5   70.45    1.28
   9   1  -4   52.53    0.89
  -9   1   4   55.69    0.87
  -9  -1   4   52.71    0.88
  -9   1   3   27.17    0.38
   9   1  -3   26.41    0.43
  -9  -1   3   27.22    0.44
   9   1  -2    0.31    0.08
  -9   1   2    0.40    0.16
  -9  -1   2    0.41    0.08
  -9   1   1    9.31    0.27
   9   1  -1    9.39    0.22
  -9  -1   1    9.43    0.21
  -9   1   0  153.20    2.72
   9   1   0  147.03    2.47
   9  -1   0  155.46    2.71
   9  -1   0  156.69    2.30
  -9  -1   0  156.91    2.66
   9   1   1   43.19    0.61
  -9   1  -1   43.77    0.74
  -9  -1  -1   43.40    0.62
   9  -1   1   43.30    0.65
  -9   1  -2   35.00    0.61
  -9  -1  -2   36.08    0.63
   9   1   3   74.50    1.23
   9  -1   3   70.54    1.14
   9   1   4   55.39    0.97
   9  -1   4   55.46    0.92
   9   1   5   42.05    0.95
   9  -1   5   42.54    0.83
   9   1   6   33.42    0.75
   9  -1   6   32.70    0.73
   9   1   7    6.17    0.36
   9  -1   7    6.35    0.37
   9   1   8   11.19    0.51
   9  -1   8   10.94    0.51
   9   1   9    0.56    0.54
  -9   2   9    5.65    0.34
  -9   2   9    5.72    0.57
  -9   2   9    5.70    0.53
  -9  -2   9    6.36    0.68
  -9   2   8   16.25    0.47
  -9   2   8   15.14    0.70
  -9  -2   8   14.77    0.81
  -9   2   7    8.41    0.30
  -9   2   7    8.49    0.39
  -9  -2   7   10.08    0.44
  -9   2   6    1.29    0.22
  -9  -2   6    1.35    0.25
  -9   2   5   16.69    0.45
  -9   2   5   17.03    0.32
  -9  -2   5   20.02    0.62
   9   2  -4   50.81    0.95
  -9   2   4   46.61    0.97
  -9   2   4   47.22    0.77
  -9  -2   4   50.53    0.93
  -9   2   3    6.69    0.12
   9   2  -3    6.87    0.22
  -9   2   3    6.71    0.24
  -9  -2   3    6.69    0.21
  -9   2   2  221.56    3.67
  -9   2   2  236.86    5.06
   9   2  -2  225.07    4.61
  -9  -2   2  230.49    4.65
   9  -2  -2  240.31    5.04
  -9   2   1    7.35    0.34
   9   2  -1    7.11    0.21
   9  -2  -1    7.44    0.32
   9   2   0  395.53    9.35
  -9   2   0  373.17    9.23
   9  -2   0  392.79    8.26
   9  -2   0  367.23    9.00
  -9  -2   0  409.97    9.55
   9   2   1    6.84    0.18
  -9   2  -1    7.66    0.35
   9  -2   1    7.02    0.14
   9  -2   1    7.45    0.33
  -9  -2  -1    7.59    0.25
   9   2   2  103.84    1.88
   9  -2   2  101.22    1.70
   9  -2   2  104.68    2.05
  -9  -2  -2   98.87    1.71
  -9  -2  -2   97.66    1.55
   9   2   3    7.33    0.30
   9  -2   3    6.86    0.20
  -9  -2  -3    6.65    0.22
   9  -2   3    7.06    0.35
  -9  -2  -3    6.71    0.12
   9   2   4    4.52    0.31
   9  -2   4    4.83    0.35
   9  -2   4    4.50    0.31
   9   2   5    3.80    0.24
   9  -2   5    4.32    0.37
   9  -2   5    3.18    0.36
   9   2   6    0.24    0.29
   9  -2   6    0.03    0.20
   9  -2   6   -0.03    0.18
   9   2   7   20.43    0.62
   9  -2   7   21.24    0.90
   9  -2   7   20.87    0.60
   9   2   8    8.82    0.46
   9  -2   8    8.46    0.72
   9  -2   8    7.75    0.62
   9   2   9    0.60    0.32
   9  -2   9    0.79    0.29
   9  -2   9   -0.06    0.57
  -9   3   9    0.44    0.46
  -9   3   9    0.46    0.34
  -9  -3   9    1.02    0.35
  -9   3   8    7.77    0.34
  -9   3   8    8.14    0.47
  -9  -3   8   10.36    0.54
  -9   3   7   35.11    1.20
  -9   3   7   31.60    0.87
  -9  -3   7   39.16    1.08
  -9   3   6   11.27    0.44
  -9   3   6   11.72    0.37
  -9  -3   6   11.79    0.45
  -9   3   5  149.37    3.00
  -9   3   5  150.56    3.60
   9   3  -5  160.63    3.83
  -9  -3   5  164.88    3.86
  -9   3   4    3.30    0.27
  -9   3   4    3.35    0.15
   9   3  -4    3.52    0.38
  -9  -3   4    3.79    0.25
  -9   3   3    8.61    0.36
   9  -3  -3    8.04    0.44
   9   3  -2   22.18    0.46
  -9   3   2   21.10    0.29
  -9   3   2   21.66    0.69
  -9  -3   2   21.99    0.44
   9  -3  -2   20.89    0.51
  -9   3   1  254.36    6.02
  -9   3   1  258.02    4.90
   9   3  -1  257.41    5.80
   9  -3  -1  255.87    5.94
   9  -3  -1  252.71    4.73
  -9  -3   1  263.65    5.68
  -9   3   0    0.31    0.09
   9   3   0   -0.07    0.12
  -9   3   0   -0.32    0.28
   9  -3   0    0.14    0.08
  -9  -3   0    0.17    0.18
   9  -3   0    0.45    0.26
   9   3   1   -0.24    0.12
  -9   3  -1    0.00    0.17
  -9  -3  -1   -0.07    0.11
  -9  -3  -1    0.07    0.12
   9  -3   1    0.42    0.27
   9  -3   1    0.03    0.07
   9   3   2   19.99    0.52
   9  -3   2   20.40    0.52
  -9  -3  -2   20.19    0.43
   9  -3   2   18.48    0.44
  -9  -3  -2   19.24    0.47
   9   3   3    4.32    0.32
  -9  -3  -3    4.60    0.21
   9  -3   3    4.86    0.30
  -9  -3  -3    4.68    0.23
   9  -3   3    4.45    0.20
   9   3   4   12.22    0.36
   9  -3   4   15.22    0.66
   9  -3   4   12.71    0.37
  -9  -3  -4   12.76    0.27
   9   3   5   -0.08    0.27
   9  -3   5    0.07    0.22
   9  -3   5    0.01    0.19
   9   3   6    0.60    0.23
   9  -3   6    1.24    0.25
   9  -3   6    1.08    0.44
   9   3   7    0.52    0.25
   9  -3   7    0.64    0.45
   9  -3   7    0.53    0.29
   9   3   8    1.32    0.48
   9  -3   8    1.79    0.37
   9  -3   8    1.44    0.36
  -9   4   8    1.24    0.22
  -9   4   8    2.17    0.56
  -9  -4   8    2.04    0.42
  -9   4   7    6.49    0.38
  -9   4   7    7.10    0.68
  -9  -4   7    8.10    0.71
  -9   4   6   16.28    0.48
  -9   4   6   18.50    0.91
  -9  -4   6   19.10    0.92
   9   4  -5    4.26    0.35
  -9   4   5    3.98    0.23
  -9   4   5    4.45    0.54
  -9  -4   5    4.18    0.51
  -9   4   4    0.76    0.44
   9   4  -4    1.36    0.25
  -9   4   4    1.13    0.15
  -9  -4   4    1.75    0.37
  -9   4   3    0.84    0.13
   9   4  -3    0.35    0.34
  -9   4   3    0.73    0.27
   9  -4  -3    0.04    0.24
  -9  -4   3    0.68    0.31
  -9   4   2   28.53    0.78
   9   4  -2   28.80    0.67
  -9   4   2   27.40    0.41
   9  -4  -2   28.13    0.46
  -9  -4   2   29.68    0.64
   9  -4  -2   28.15    0.96
   9   4  -1   43.33    0.90
  -9   4   1   44.40    1.11
  -9   4   1   43.73    0.66
   9  -4  -1   44.93    1.09
  -9  -4   1   45.17    0.88
   9  -4  -1   43.16    0.69
  -9   4   0   11.12    0.30
   9   4   0   11.55    0.48
   9  -4   0   11.32    0.28
   9  -4   0   11.78    0.66
  -9  -4   0   11.42    0.45
  -9  -4   0   10.26    0.55
   9   4   1    1.23    0.28
  -9  -4  -1    1.21    0.17
  -9  -4  -1    1.36    0.32
   9  -4   1    0.79    0.18
   9  -4   1    1.04    0.28
   9   4   2    7.55    0.43
   9  -4   2    7.63    0.26
   9  -4   2    7.54    0.43
  -9  -4  -2    8.15    0.43
  -9  -4  -2    7.92    0.29
   9   4   3    4.09    0.26
  -9  -4  -3    4.48    0.32
   9  -4   3    4.90    0.57
  -9  -4  -3    4.02    0.39
   9  -4   3    4.36    0.32
   9   4   4   39.47    1.08
  -9  -4  -4   38.66    0.92
  -9  -4  -4   41.38    0.89
   9  -4   4   37.39    0.87
   9  -4   4   41.73    1.14
   9   4   5   14.94    0.49
   9  -4   5   15.46    0.67
   9  -4   5   16.87    0.94
   9   4   6   -0.21    0.34
   9  -4   6    0.10    0.31
   9  -4   6    0.19    0.36
   9   4   7    7.24    0.62
   9  -4   7    7.14    0.58
   9  -4   7    7.17    0.47
  -9   5   6    2.34    0.28
  -9   5   6    2.77    0.65
  -9  -5   6    3.63    0.61
  -9   5   5    0.78    0.14
   9   5  -5    1.20    0.34
  -9   5   5    0.60    0.36
  -9  -5   5    1.07    0.30
  -9   5   4    2.57    0.61
  -9   5   4    2.56    0.23
   9   5  -4    2.89    0.52
   9  -5  -4    2.42    0.51
  -9  -5   4    2.55    0.32
  -9   5   3    4.58    0.25
   9   5  -3    5.96    0.54
   9  -5  -3    4.94    0.60
  -9  -5   3    5.23    0.50
  -9   5   2    0.14    0.16
   9   5  -2    0.40    0.22
  -9  -5   2   -0.09    0.29
   9  -5  -2   -0.01    0.09
  -9  -5   2    0.50    0.31
   9  -5  -2   -0.09    0.27
   9   5  -1    0.19    0.22
  -9   5   1    0.54    0.19
   9  -5  -1    0.03    0.47
  -9  -5   1    0.00    0.30
  -9  -5   1    0.44    0.20
   9  -5  -1    0.56    0.16
  -9   5   0    2.01    0.25
   9   5   0    1.96    0.41
   9  -5   0    1.81    0.21
   9  -5   0    2.19    0.37
  -9  -5   0    2.25    0.52
  -9  -5   0    1.93    0.25
   9   5   1    0.15    0.20
  -9  -5  -1   -0.19    0.19
   9  -5   1    0.05    0.18
   9  -5   1    0.23    0.32
  -9  -5  -1   -0.17    0.25
   9   5   2    2.30    0.26
  -9  -5  -2    2.44    0.29
   9  -5   2    2.22    0.29
   9  -5   2    2.31    0.43
  -9  -5  -2    2.83    0.38
   9   5   3   29.62    0.79
   9  -5   3   28.89    1.04
  -9  -5  -3   29.00    0.96
   9  -5   3   27.30    0.85
  -9  -5  -3   31.66    0.98
   9   5   4    0.13    0.33
   9  -5   4    0.13    0.36
  -9  -5  -4    0.29    0.36
   9  -5   4    0.19    0.20
  -9  -5  -4   -0.11    0.29
   9   5   5   17.38    0.82
   9  -5   5   18.79    0.86
   9  -5   5   17.97    0.62
   9   5   6    0.62    0.42
   9  -5   6    0.36    0.43
   9  -5   6    0.13    0.42
   9   6  -4    2.14    0.41
   9  -6  -4    2.65    0.64
  -9  -6   4    2.59    0.55
  -9  -6   4    2.68    0.57
   9   6  -3   -0.19    0.29
  -9  -6   3   -0.22    0.69
  -9  -6   3    0.15    0.27
   9  -6  -3   -0.75    0.53
  -9   6   2    8.22    0.41
   9   6  -2    9.12    0.50
   9  -6  -2    7.75    0.36
  -9  -6   2    8.49    0.68
  -9  -6   2    8.65    0.65
   9  -6  -2    8.79    0.87
   9   6  -1    1.02    0.29
  -9   6   1    0.86    0.17
  -9  -6   1    0.91    0.41
   9  -6  -1    0.39    0.41
   9  -6  -1    0.95    0.23
  -9  -6   1    0.54    0.42
  -9   6   0    0.27    0.25
   9   6   0   -0.51    0.39
   9  -6   0   -0.06    0.37
   9  -6   0    0.17    0.22
  -9  -6   0    0.14    0.24
  -9  -6   0    0.28    0.34
   9   6   1    7.59    0.44
  -9  -6  -1    8.08    0.60
  -9  -6  -1    8.76    0.54
   9  -6   1    6.59    0.42
   9  -6   1    8.57    0.62
   9   6   2    4.60    0.38
   9  -6   2    5.45    0.63
  -9  -6  -2    4.69    0.54
   9  -6   2    4.74    0.29
  -9  -6  -2    5.06    0.68
   9   6   3   15.43    0.84
  -9  -6  -3   15.81    0.62
   9  -6   3   17.54    1.36
   9  -6   3   15.30    0.70
  -9  -6  -3   15.68    0.90
 -10   0  10    6.12    0.67
 -10   0   9   -0.02    0.24
 -10   0   8    2.98    0.43
 -10   0   7   -0.01    0.16
 -10   0   6   53.84    1.18
 -10   0   5    0.69    0.13
 -10   0   4   62.56    1.07
  10   0  -3   -0.09    0.07
 -10   0   3    0.02    0.09
  10   0  -2   85.16    1.25
 -10   0   2   81.87    1.19
 -10   0   1    0.11    0.06
  10   0  -1   -0.02    0.06
 -10   0   0  204.32    3.50
  10   0   0  186.61    3.19
 -10   0  -1    0.03    0.05
  10   0   1    0.06    0.09
 -10   0  -2  196.97    3.46
  10   0   2  205.22    3.81
  10   0   3    0.13    0.05
  10   0   4  122.34    1.85
  10   0   5    0.10    0.08
  10   0   6  100.57    1.62
  10   0   7   -0.09    0.10
 -10   1  10    2.41    0.35
 -10  -1  10    2.90    0.60
 -10   1   9    0.45    0.25
 -10  -1   9    0.42    0.28
 -10   1   8   10.25    0.40
 -10  -1   8   10.21    0.45
 -10   1   7   28.81    0.62
 -10  -1   7   28.06    0.70
 -10   1   6    1.01    0.23
 -10  -1   6    1.19    0.29
 -10   1   5   19.36    0.43
 -10  -1   5   19.47    0.42
 -10   1   4    1.79    0.13
  10   1  -4    1.75    0.14
 -10  -1   4    1.81    0.21
 -10   1   3    4.69    0.09
  10   1  -3    4.78    0.16
 -10  -1   3    5.16    0.24
 -10   1   2    4.09    0.08
  10   1  -2    4.31    0.13
 -10   1   2    4.14    0.17
 -10  -1   2    4.51    0.18
 -10   1   1   16.81    0.31
 -10  -1   1   17.31    0.26
  10   1   0   97.13    1.52
 -10   1   0  100.09    1.67
  10  -1   0  106.42    1.80
 -10  -1   0  105.53    1.67
 -10   1  -1   12.89    0.31
  10   1   1   13.07    0.28
 -10  -1  -1   12.29    0.22
  10  -1   1   12.63    0.24
  10   1   2    0.16    0.14
 -10   1  -2    0.07    0.09
 -10  -1  -2    0.06    0.09
  10  -1   2    0.16    0.13
  10   1   3  175.21    3.33
  10  -1   3  174.37    3.35
  10   1   4    1.60    0.25
  10  -1   4    1.74    0.19
  10   1   5   -0.04    0.15
  10  -1   5    0.06    0.16
  10   1   6    0.50    0.35
  10  -1   6    1.09    0.15
  10   1   7   38.43    1.18
  10  -1   7   38.74    0.77
  10   1   8    0.27    0.42
  10  -1   8    0.26    0.27
  10   1   9   13.27    0.61
 -10   2   9    4.73    0.49
 -10   2   9    3.97    0.47
 -10   2   9    4.54    0.37
 -10  -2   9    4.87    0.42
 -10   2   8   12.03    0.41
 -10   2   8   11.63    0.42
 -10   2   8   11.83    0.49
 -10  -2   8   13.73    0.77
 -10   2   7    3.47    0.42
 -10  -2   7    3.81    0.32
 -10   2   6   43.60    1.00
 -10  -2   6   50.56    1.09
 -10   2   5   45.76    0.83
 -10   2   5   45.64    1.11
  10   2  -5   47.41    0.96
 -10  -2   5   49.80    1.14
 -10   2   4   30.08    0.47
 -10   2   4   29.90    0.77
  10   2  -4   32.18    0.75
 -10  -2   4   32.48    0.61
 -10   2   3   23.34    0.63
  10   2  -3   24.23    0.46
 -10   2   3   23.16    0.29
 -10  -2   3   25.79    0.56
 -10   2   2  325.46    7.88
 -10   2   2  311.61    5.63
  10   2  -2  320.08    7.18
 -10  -2   2  316.32    7.06
  10  -2  -2  332.85    7.70
 -10   2   1    2.96    0.19
  10  -2  -1    3.01    0.26
  10   2   0   93.24    1.55
 -10   2   0   91.79    1.82
 -10  -2   0   86.97    1.44
  10  -2   0   91.90    1.65
  10  -2   0   88.45    1.21
  10   2   1    1.30    0.11
 -10   2  -1    1.79    0.24
 -10  -2  -1    1.74    0.12
  10  -2   1    1.40    0.11
  10  -2   1    1.34    0.15
  10   2   2   92.74    1.68
  10  -2   2   85.80    1.60
  10  -2   2   88.90    1.47
 -10  -2  -2   88.86    1.38
 -10  -2  -2   89.60    1.64
  10   2   3    1.92    0.15
 -10  -2  -3    1.62    0.15
 -10  -2  -3    1.62    0.07
  10  -2   3    1.76    0.26
  10  -2   3    1.83    0.19
  10   2   4   10.00    0.33
  10  -2   4   10.37    0.32
  10  -2   4   10.69    0.47
  10   2   5   11.83    0.40
  10  -2   5   12.42    0.41
  10  -2   5   11.67    0.52
  10   2   6    7.11    0.36
  10  -2   6    8.05    0.48
  10  -2   6    7.33    0.52
  10   2   7   -0.05    0.38
  10  -2   7    0.45    0.27
  10  -2   7    0.23    0.34
  10   2   8    9.26    0.48
  10  -2   8    9.29    0.62
  10  -2   8    9.17    0.53
  10   2   9    4.61    0.66
  10  -2   9    4.86    0.48
  10  -2   9    4.76    0.58
 -10   3   9    1.73    0.34
 -10   3   9    1.50    0.37
 -10  -3   9    2.73    0.61
 -10   3   8    0.14    0.17
 -10   3   8   -0.02    0.41
 -10  -3   8    0.36    0.30
 -10   3   7   33.05    1.20
 -10   3   7   32.07    0.84
 -10  -3   7   38.62    1.31
 -10   3   6    3.57    0.45
 -10   3   6    3.36    0.24
 -10  -3   6    3.59    0.47
  10   3  -5   51.81    1.19
 -10   3   5   48.43    0.90
 -10   3   5   49.48    1.47
 -10  -3   5   57.07    1.46
  10   3  -4    7.21    0.32
 -10   3   4    7.00    0.19
 -10   3   4    6.71    0.50
 -10  -3   4    8.11    0.33
 -10   3   3   42.80    0.58
 -10   3   3   44.23    1.17
  10   3  -3   45.96    1.04
 -10  -3   3   45.25    0.85
  10  -3  -3   43.39    0.93
  10   3  -2    0.79    0.23
 -10   3   2    0.52    0.06
 -10   3   2    0.16    0.31
  10  -3  -2    0.45    0.18
 -10  -3   2    0.32    0.14
  10   3  -1   88.34    1.62
 -10   3   1   91.08    2.08
 -10   3   1   89.82    1.27
  10  -3  -1   88.44    1.79
  10  -3  -1   84.18    1.17
 -10  -3   1   92.99    1.78
  10   3   0   18.96    0.39
 -10   3   0   19.23    0.49
  10  -3   0   18.17    0.47
 -10  -3   0   19.17    0.39
  10  -3   0   17.64    0.27
 -10   3  -1    0.35    0.28
  10   3   1    0.03    0.12
  10  -3   1    0.14    0.07
  10  -3   1    0.08    0.18
 -10  -3  -1   -0.03    0.19
  10   3   2   22.68    0.59
  10  -3   2   23.78    0.75
  10  -3   2   21.11    0.48
 -10  -3  -2   22.19    0.51
 -10  -3  -2   22.94    0.48
  10   3   3    1.32    0.17
  10  -3   3    0.95    0.36
 -10  -3  -3    1.49    0.18
 -10  -3  -3    1.31    0.11
  10  -3   3    0.96    0.23
  10   3   4    2.47    0.22
  10  -3   4    1.89    0.32
  10  -3   4    3.11    0.29
 -10  -3  -4    2.61    0.13
  10   3   5   23.06    0.60
  10  -3   5   24.71    0.77
  10  -3   5   24.26    0.70
  10   3   6    3.15    0.43
  10  -3   6    3.41    0.52
  10  -3   6    3.62    0.45
  10   3   7    1.75    0.43
  10  -3   7    0.69    0.46
  10  -3   7    1.45    0.50
  10   3   8   -0.17    0.27
  10  -3   8    0.35    0.31
  10  -3   8    0.41    0.31
 -10   4   8    0.29    0.27
 -10   4   8    0.24    0.31
 -10  -4   8    0.07    0.54
 -10   4   7    0.71    0.17
 -10   4   7    0.97    0.49
 -10  -4   7    1.19    0.35
 -10   4   6   61.89    1.22
 -10   4   6   67.50    1.76
 -10  -4   6   76.41    2.12
 -10   4   5    0.39    0.26
  10   4  -5    0.45    0.37
 -10   4   5    0.11    0.09
 -10  -4   5   -0.20    0.23
  10   4  -4   -0.46    0.33
 -10   4   4    0.04    0.08
 -10   4   4    0.13    0.25
 -10  -4   4    0.38    0.21
 -10   4   3   37.99    1.28
  10   4  -3   37.68    0.86
 -10   4   3   37.53    0.61
 -10  -4   3   38.31    0.84
  10  -4  -3   36.68    1.13
  10   4  -2    1.18    0.32
 -10   4   2    0.77    0.11
 -10   4   2    0.37    0.28
 -10  -4   2    0.68    0.31
  10  -4  -2    0.64    0.11
  10  -4  -2    0.67    0.25
  10   4  -1   52.34    1.24
 -10   4   1   52.41    1.56
 -10   4   1   53.34    0.85
 -10  -4   1   53.36    1.22
  10  -4  -1   52.19    1.25
  10  -4  -1   51.74    0.79
 -10   4   0   19.54    0.40
 -10   4   0   20.80    0.65
  10   4   0   20.28    0.50
  10  -4   0   19.67    0.38
  10  -4   0   19.10    0.63
 -10  -4   0   19.24    0.55
 -10  -4   0   19.51    0.47
  10   4   1    0.57    0.18
 -10  -4  -1    0.35    0.29
  10  -4   1    0.56    0.17
 -10  -4  -1    0.73    0.26
  10  -4   1    0.56    0.27
  10   4   2   19.01    0.63
  10  -4   2   18.18    0.49
 -10  -4  -2   19.91    0.63
 -10  -4  -2   18.32    0.47
  10  -4   2   17.54    0.62
  10   4   3    2.86    0.24
 -10  -4  -3    2.92    0.20
 -10  -4  -3    2.32    0.37
  10  -4   3    2.46    0.20
  10  -4   3    3.12    0.36
  10   4   4   26.97    0.86
 -10  -4  -4   26.55    0.69
 -10  -4  -4   25.62    0.51
  10  -4   4   25.97    0.80
  10  -4   4   28.68    0.87
  10   4   5    1.03    0.38
  10  -4   5    1.89    0.57
  10  -4   5    1.71    0.25
  10   4   6    5.71    0.57
  10  -4   6    6.10    0.51
  10  -4   6    6.04    0.41
  10   4   7    0.61    0.44
  10  -4   7    1.13    0.47
  10  -4   7    0.27    0.39
  10   5  -6    3.24    0.62
 -10   5   6    2.45    0.66
 -10  -5   6    2.69    0.40
 -10   5   5    0.12    0.17
  10   5  -5   -0.50    0.47
 -10  -5   5    0.25    0.43
 -10   5   4    0.34    0.17
  10   5  -4    0.93    0.29
 -10   5   4    0.44    0.35
  10  -5  -4    0.86    0.29
 -10  -5   4    1.05    0.42
 -10   5   3    1.12    0.56
  10   5  -3    1.15    0.29
 -10   5   3    1.45    0.18
 -10  -5   3    1.16    0.26
  10  -5  -3    1.24    0.32
 -10   5   2    5.65    0.47
  10   5  -2    6.17    0.53
 -10   5   2    5.58    0.18
 -10  -5   2    6.22    0.34
  10  -5  -2    5.97    0.45
  10  -5  -2    5.53    0.23
  10   5  -1    1.22    0.25
 -10   5   1    1.52    0.19
 -10  -5   1    1.25    0.37
  10  -5  -1    1.41    0.36
  10  -5  -1    1.20    0.17
 -10  -5   1    2.08    0.52
 -10   5   0    0.27    0.18
  10   5   0   -0.16    0.20
 -10  -5   0   -0.11    0.29
  10  -5   0   -0.29    0.46
  10  -5   0    0.00    0.10
 -10  -5   0    0.09    0.25
  10   5   1    0.30    0.23
  10  -5   1    0.36    0.20
  10  -5   1    0.05    0.52
 -10  -5  -1    0.76    0.32
 -10  -5  -1    0.33    0.42
  10   5   2    0.52    0.32
  10  -5   2   -0.06    0.35
  10  -5   2   -0.09    0.22
 -10  -5  -2    0.29    0.31
 -10  -5  -2    0.33    0.36
  10   5   3   37.84    0.94
 -10  -5  -3   38.21    1.12
  10  -5   3   40.32    1.61
  10  -5   3   34.91    1.01
 -10  -5  -3   36.79    1.15
  10   5   4    0.66    0.40
  10  -5   4    0.89    0.62
 -10  -5  -4    1.31    0.41
  10  -5   4    1.16    0.35
 -10  -5  -4    0.69    0.32
  10   5   5   16.39    0.82
  10  -5   5   19.07    0.86
  10  -5   5   16.10    0.80
  10   5   6    4.23    0.57
  10  -5   6    4.03    0.85
  10  -5   6    3.51    0.57
  10   6  -4    3.66    0.67
 -10  -6   4    3.84    0.41
  10  -6  -4    3.87    0.47
 -10  -6   4    3.65    0.93
  10   6  -3   13.29    0.86
  10  -6  -3   10.92    0.66
 -10  -6   3   13.44    0.56
 -10  -6   3   11.57    0.79
  10   6  -2   25.22    1.11
 -10  -6   2   26.47    0.77
  10  -6  -2   24.23    1.01
 -10  -6   2   25.76    1.46
  10   6  -1    4.45    0.58
 -10   6   1    4.30    0.32
 -10  -6   1    4.87    0.77
  10  -6  -1    3.78    0.28
  10  -6  -1    5.14    0.54
 -10  -6   1    4.56    0.36
  10   6   0    0.10    0.41
 -10  -6   0    0.36    0.55
  10  -6   0    0.25    0.59
 -10  -6   0   -0.01    0.37
  10  -6   0    0.18    0.14
  10   6   1    2.68    0.50
  10  -6   1    2.33    0.31
 -10  -6  -1    2.52    0.31
  10  -6   1    2.65    0.52
 -10  -6  -1    2.59    0.62
  10   6   2    8.33    0.66
 -10  -6  -2    8.68    0.53
 -10  -6  -2    8.60    0.63
  10  -6   2    6.94    0.33
  10  -6   2    6.84    1.03
  10   6   3    7.91    0.46
 -10  -6  -3    7.59    0.45
  10  -6   3    6.20    0.38
  10  -6   3   10.00    1.12
 -10  -6  -3    7.39    0.48
 -11   0  10    0.22    0.45
 -11   0   9    0.50    0.26
 -11   0   8   28.16    0.93
 -11   0   6   19.41    0.58
 -11   0   5    0.21    0.11
 -11   0   4   61.32    0.98
 -11   0   3   -0.01    0.06
  11   0  -3    0.16    0.10
  11   0  -2  144.55    2.34
 -11   0   2  148.73    2.41
 -11   0   1    0.03    0.06
  11   0  -1    0.05    0.07
  11   0   0    8.98    0.17
 -11   0   0    8.39    0.17
 -11   0  -1   -0.10    0.08
  11   0   1    0.14    0.09
  11   0   2 1310.56   47.94
 -11   0  -2 1269.96   45.19
  11   0   3    0.01    0.15
  11   0   3   -0.05    0.06
  11   0   4  377.09    8.00
  11   0   5    0.03    0.08
  11   0   6   93.77    1.46
  11   0   7    0.04    0.10
  11   0   9   -0.28    0.32
 -11   1  10    4.10    0.39
 -11  -1  10    3.72    0.43
 -11   1   9    0.94    0.26
 -11  -1   9    1.06    0.31
 -11   1   8    0.33    0.20
 -11  -1   8    0.45    0.37
 -11   1   7   12.80    0.50
 -11  -1   7   13.86    0.46
 -11   1   6   64.35    1.29
 -11  -1   6   65.25    1.28
 -11   1   5    6.33    0.24
 -11  -1   5    6.13    0.33
 -11   1   4   39.75    0.62
  11   1  -4   37.48    0.65
 -11  -1   4   37.26    0.64
  11   1  -3  419.29   10.15
 -11   1   3  438.53    9.78
 -11  -1   3  420.10   10.11
 -11   1   2  159.55    2.98
 -11   1   2  150.60    2.21
  11   1  -2  159.05    2.78
 -11  -1   2  153.10    2.69
  11   1  -1   20.79    0.32
 -11   1   1   22.13    0.39
 -11  -1   1   20.70    0.31
  11   1   0   55.74    0.82
 -11   1   0   60.69    1.03
  11  -1   0   57.85    0.71
  11  -1   0   57.28    0.89
 -11  -1   0   55.18    0.80
 -11   1  -1   67.50    1.17
  11   1   1   64.59    0.98
  11  -1   1   64.48    1.02
 -11  -1  -1   71.01    1.13
  11   1   2  141.08    2.47
 -11   1  -2  133.85    2.50
  11  -1   2  138.54    2.52
 -11  -1  -2  133.07    2.38
  11   1   3   12.93    0.38
  11  -1   3   13.67    0.33
  11   1   4  151.42    3.07
  11  -1   4  139.70    2.58
  11   1   5    1.27    0.19
  11  -1   5    1.45    0.20
  11   1   6   57.17    1.25
  11  -1   6   57.64    1.18
  11   1   7   14.90    0.56
  11  -1   7   13.14    0.49
  11   1   8   10.86    0.51
  11  -1   8   10.30    0.46
  11   1   9    0.06    0.47
 -11   2   9    0.62    0.43
 -11   2   9    0.41    0.34
 -11  -2   9    0.56    0.33
 -11   2   8   43.49    1.14
 -11   2   8   45.79    1.03
 -11  -2   8   46.59    1.22
 -11   2   7   14.91    0.40
 -11   2   7   15.68    0.68
 -11  -2   7   17.50    0.74
 -11   2   6   35.09    1.07
 -11  -2   6   38.95    0.89
  11   2  -5   32.25    0.70
 -11   2   5   30.21    0.71
 -11   2   5   29.91    0.57
 -11  -2   5   32.81    0.86
 -11   2   4   -0.39    0.24
  11   2  -4    0.11    0.22
 -11  -2   4    0.20    0.14
 -11   2   3   51.63    0.63
  11   2  -3   54.61    1.07
 -11   2   3   52.71    1.16
 -11  -2   3   55.26    1.04
  11   2  -2    0.72    0.20
 -11   2   2    0.53    0.16
 -11  -2   2    0.40    0.18
 -11   2   1   45.58    0.97
  11   2  -1   41.05    0.69
 -11  -2   1   42.33    0.69
  11  -2  -1   46.86    0.93
 -11   2   0  130.00    2.66
  11   2   0  126.87    2.25
  11  -2   0  126.38    1.88
 -11  -2   0  131.61    2.30
  11  -2   0  133.98    2.68
 -11   2  -1   16.77    0.50
  11   2   1   16.75    0.32
  11  -2   1   16.78    0.25
  11  -2   1   17.57    0.48
 -11  -2  -1   17.70    0.41
  11   2   2    0.06    0.11
 -11   2  -2    0.09    0.14
  11  -2   2    0.40    0.13
 -11  -2  -2    0.20    0.17
  11  -2   2    0.40    0.22
  11   2   3    4.26    0.19
 -11  -2  -3    4.42    0.20
 -11  -2  -3    4.11    0.10
  11  -2   3    4.00    0.26
  11  -2   3    3.63    0.21
  11   2   4  326.89    7.98
  11  -2   4  317.52    7.73
  11   2   5   47.73    1.17
  11  -2   5   47.00    0.98
  11   2   6   17.77    0.70
  11  -2   6   18.54    0.56
  11  -2   6   18.75    0.68
  11   2   7   30.97    0.85
  11  -2   7   33.12    1.02
  11  -2   7   32.19    0.89
  11   2   8    2.74    0.52
  11  -2   8    1.99    0.38
  11  -2   8    2.26    0.30
  11   2   9    5.12    0.46
  11  -2   9    4.76    0.51
 -11   3   9    0.48    0.47
 -11   3   9   -0.09    0.36
 -11   3   9    0.44    0.31
 -11  -3   9    0.80    0.35
 -11   3   8    5.09    0.42
 -11   3   8    5.06    0.27
 -11  -3   8    7.01    0.67
 -11   3   7   66.78    1.52
 -11   3   7   70.46    1.79
 -11  -3   7   75.13    1.81
 -11   3   6    3.80    0.23
 -11   3   6    3.72    0.32
 -11  -3   6    4.28    0.48
 -11   3   5   90.24    2.14
 -11   3   5   89.84    1.64
  11   3  -5  101.29    2.42
 -11  -3   5   99.01    2.07
 -11   3   4   77.61    1.75
  11   3  -4   80.98    1.84
 -11   3   4   73.65    1.15
 -11  -3   4   82.79    1.81
 -11   3   3    7.12    0.35
  11   3  -3    7.23    0.30
 -11   3   3    7.20    0.13
 -11  -3   3    7.80    0.28
  11   3  -2   59.58    1.12
 -11   3   2   61.99    0.78
 -11   3   2   62.80    1.32
 -11  -3   2   64.62    1.28
  11  -3  -2   61.18    1.23
  11   3  -1    1.78    0.17
 -11   3   1    1.54    0.24
  11  -3  -1    1.69    0.06
  11  -3  -1    1.42    0.22
 -11  -3   1    1.90    0.24
 -11   3   0   53.15    1.13
  11   3   0   54.49    1.10
  11  -3   0   53.71    1.10
  11  -3   0   52.82    0.75
 -11  -3   0   55.98    1.09
 -11   3  -1   19.91    0.52
  11   3   1   17.94    0.39
  11  -3   1   18.43    0.49
  11  -3   1   18.63    0.36
 -11  -3  -1   19.65    0.41
  11   3   2   72.14    1.47
  11  -3   2   65.06    1.26
  11  -3   2   75.17    1.72
 -11  -3  -2   69.20    1.29
 -11  -3  -2   73.06    1.35
  11   3   3    3.83    0.23
 -11  -3  -3    4.01    0.24
  11  -3   3    3.88    0.44
 -11  -3  -3    4.41    0.21
  11  -3   3    3.57    0.29
  11   3   4   20.50    0.53
  11  -3   4   19.85    0.51
 -11  -3  -4   21.27    0.38
  11  -3   4   21.77    0.61
  11   3   5    1.72    0.25
  11  -3   5    1.74    0.25
  11  -3   5    2.67    0.45
  11   3   6    2.77    0.28
  11  -3   6    2.43    0.32
  11  -3   6    2.24    0.29
  11   3   7    1.06    0.27
  11  -3   7    0.92    0.30
  11  -3   7    0.83    0.31
  11   3   8    1.42    0.51
  11  -3   8    1.87    0.56
  11  -3   8    1.90    0.57
 -11   4   8    3.17    0.36
 -11   4   8    3.33    0.68
 -11  -4   8    4.60    0.49
 -11   4   7    6.37    0.46
 -11   4   7    5.46    0.33
 -11  -4   7    5.97    0.47
 -11   4   6    7.36    0.75
  11   4  -6    7.91    0.52
 -11   4   6    7.83    0.32
 -11   4   5    0.51    0.28
  11   4  -5    0.65    0.26
 -11   4   5    0.58    0.14
 -11  -4   5    0.33    0.40
  11   4  -4   47.47    1.10
 -11   4   4   44.59    1.48
 -11   4   4   44.17    0.72
 -11  -4   4   48.96    1.09
 -11   4   3    0.15    0.09
  11   4  -3    0.34    0.34
 -11   4   3   -0.12    0.28
  11  -4  -3    0.25    0.37
 -11  -4   3    0.41    0.21
 -11   4   2   57.64    0.86
  11   4  -2   59.29    1.23
 -11   4   2   57.63    1.67
  11  -4  -2   58.46    1.35
 -11  -4   2   60.37    1.19
  11  -4  -2   55.28    0.84
 -11   4   1   60.48    0.94
 -11   4   1   59.64    1.44
  11   4  -1   59.71    1.23
  11  -4  -1   61.32    1.43
 -11  -4   1   59.98    1.18
  11  -4  -1   57.56    0.86
 -11   4   0   18.19    0.87
  11   4   0   18.30    0.50
  11  -4   0   18.95    0.36
  11  -4   0   19.26    0.60
 -11  -4   0   20.53    0.61
  11   4   1   16.71    0.46
 -11  -4  -1   17.11    0.44
  11  -4   1   15.86    0.41
 -11  -4  -1   16.71    0.47
  11  -4   1   15.54    0.58
  11   4   2    0.64    0.21
  11  -4   2    1.12    0.30
 -11  -4  -2    1.04    0.20
 -11  -4  -2    1.18    0.30
  11  -4   2    0.95    0.14
  11   4   3   28.00    0.68
  11  -4   3   29.10    0.84
  11  -4   3   26.56    0.71
 -11  -4  -3   29.87    0.74
 -11  -4  -3   27.34    0.67
  11   4   4    6.35    0.48
 -11  -4  -4    5.80    0.34
  11  -4   4    6.82    0.44
 -11  -4  -4    5.63    0.29
  11  -4   4    5.69    0.29
  11   4   5   16.06    0.74
  11  -4   5   20.29    0.96
  11  -4   5   15.65    0.70
  11   4   6   35.95    0.97
  11  -4   6   37.45    1.16
  11  -4   6   36.35    1.24
  11   4   7   18.77    0.94
  11  -4   7   19.32    0.82
  11  -4   7   19.76    0.72
  11   5  -6    0.26    0.34
 -11   5   6    0.22    0.35
 -11  -5   6    0.40    0.49
  11   5  -5   47.57    1.31
 -11   5   5   43.19    1.78
 -11  -5   5   47.28    1.29
 -11   5   4    2.82    0.20
  11   5  -4    2.83    0.36
 -11   5   4    3.45    0.66
 -11  -5   4    3.15    0.34
 -11   5   3   22.87    0.48
  11   5  -3   25.29    0.98
 -11   5   3   24.32    0.88
 -11  -5   3   25.93    0.93
  11  -5  -3   23.59    1.06
 -11   5   2   39.49    1.19
  11   5  -2   40.11    1.00
 -11   5   2   39.73    0.73
  11  -5  -2   40.58    1.48
 -11  -5   2   41.11    1.17
 -11   5   1   43.31    0.74
  11   5  -1   46.27    1.31
  11  -5  -1   43.21    0.78
  11  -5  -1   43.47    1.28
 -11  -5   1   44.54    1.25
 -11  -5   1   47.07    1.05
  11   5   0   24.28    0.67
 -11  -5   0   22.32    1.01
  11  -5   0   23.75    1.15
 -11  -5   0   23.41    0.81
  11   5   1   67.51    1.76
  11  -5   1   58.51    1.28
  11  -5   1   67.61    2.12
 -11  -5  -1   65.13    1.88
 -11  -5  -1   66.92    1.67
  11   5   2    3.32    0.44
 -11  -5  -2    3.44    0.31
  11  -5   2    2.77    0.46
 -11  -5  -2    3.54    0.43
  11  -5   2    2.82    0.20
  11   5   3    4.83    0.50
  11  -5   3    4.51    0.75
 -11  -5  -3    4.77    0.48
 -11  -5  -3    4.44    0.45
  11  -5   3    4.39    0.27
  11   5   4    3.70    0.48
  11  -5   4    3.69    0.75
  11  -5   4    3.63    0.43
 -11  -5  -4    3.93    0.51
 -11  -5  -4    3.67    0.26
  11   5   5    4.79    0.60
  11  -5   5    4.73    0.59
  11  -5   5    5.83    0.56
  11   5   6    3.75    0.38
  11  -5   6    3.66    0.39
  11  -5   6    3.58    0.84
  11   6  -4   -0.02    0.33
  11  -6  -4   -0.30    0.34
 -11  -6   4    0.38    0.46
 -11  -6   4   -0.11    0.44
  11   6  -3    1.84    0.39
 -11  -6   3    1.95    0.54
 -11  -6   3    2.47    0.53
  11  -6  -3    2.32    0.69
  11   6  -2   -0.02    0.28
 -11  -6   2   -0.03    0.40
  11  -6  -2   -0.01    0.56
 -11  -6   2    0.30    0.40
  11   6  -1    0.64    0.31
 -11  -6   1    1.09    0.43
  11  -6  -1    1.58    0.66
 -11  -6   1    1.69    0.44
  11   6   0    2.03    0.33
 -11  -6   0    1.88    0.41
  11  -6   0    1.42    0.25
  11  -6   0    2.88    0.74
  11   6   1    0.66    0.30
  11  -6   1    0.80    0.26
  11  -6   1    1.01    0.71
 -11  -6  -1    1.34    0.27
 -11  -6  -1    1.12    0.36
  11   6   2    0.04    0.43
  11  -6   2    0.15    0.27
 -11  -6  -2    0.79    0.41
 -11  -6  -2    0.69    0.49
  11  -6   2    0.09    0.45
  11   6   3   15.09    0.63
  11  -6   3   17.23    0.95
 -11  -6  -3   16.36    0.88
  11  -6   3   13.46    0.50
 -11  -6  -3   15.44    0.63
 -12   0  10    2.30    0.56
 -12   0   9    0.10    0.36
 -12   0   8    2.17    0.39
 -12   0   7    0.07    0.26
 -12   0   6   88.54    1.83
 -12   0   5   -0.06    0.16
 -12   0   4 1359.59   51.08
  12   0  -3    0.11    0.10
 -12   0   3   -0.03    0.07
 -12   0   2   22.25    0.30
  12   0  -2   24.55    0.37
  12   0  -1    0.06    0.04
 -12   0   1    0.01    0.04
  12   0   0    0.43    0.07
 -12   0   0    0.50    0.07
 -12   0  -1    0.01    0.09
  12   0   1    0.00    0.06
  12   0   2  585.89   15.76
 -12   0  -2  567.83   14.57
  12   0   3    0.29    0.17
  12   0   4   18.07    0.40
  12   0   4   17.93    0.24
  12   0   5    0.02    0.07
  12   0   6   11.98    0.19
  12   0   7    0.08    0.06
  12   0   8    6.98    0.46
  12   0   9    0.20    0.51
 -12   1  10    4.46    0.40
 -12  -1  10    4.14    0.44
 -12   1   9   23.97    0.71
 -12  -1   9   23.59    1.02
 -12   1   8   32.52    0.96
 -12  -1   8   33.79    1.09
 -12   1   7    7.46    0.28
 -12  -1   7    7.49    0.35
 -12   1   6    1.10    0.14
 -12  -1   6    1.32    0.21
 -12   1   5   21.80    0.45
 -12  -1   5   22.33    0.59
  12   1  -4   34.31    0.61
 -12  -1   4   36.15    0.71
  12   1  -3   16.64    0.32
 -12   1   3   17.47    0.25
 -12  -1   3   17.89    0.40
 -12   1   2  150.46    2.84
 -12   1   2  143.91    2.11
  12   1  -2  153.03    2.78
 -12  -1   2  155.54    2.80
  12   1  -1   53.43    0.85
 -12   1   1   52.56    0.88
 -12  -1   1   54.87    0.86
 -12   1   0    0.02    0.10
  12   1   0    0.20    0.08
 -12  -1   0    0.08    0.07
  12  -1   0    0.00    0.09
  12   1   1  176.45    3.33
 -12   1  -1  177.98    3.52
  12  -1   1  183.35    3.53
 -12  -1  -1  179.34    3.38
  12   1   2  136.91    2.46
 -12   1  -2  141.32    2.65
 -12  -1  -2  139.34    2.52
  12  -1   2  147.23    2.69
  12   1   3    0.40    0.19
  12  -1   3    0.62    0.10
  12   1   4    2.12    0.17
  12  -1   4    2.06    0.20
  12   1   5   20.40    0.64
  12  -1   5   19.22    0.46
  12   1   6  212.11    4.92
  12  -1   6  202.28    4.46
  12   1   7  161.97    4.19
  12  -1   7  160.24    3.51
  12   1   8    3.97    0.38
  12  -1   8    3.66    0.32
  12   1   9    4.03    0.44
 -12   2   9    6.67    0.52
 -12   2   9    6.31    0.64
 -12   2   9    6.47    0.36
 -12  -2   9    6.61    0.71
 -12   2   8   31.53    1.16
 -12   2   8   31.49    0.95
 -12  -2   8   33.12    0.97
 -12   2   7   24.93    0.68
 -12   2   7   24.50    0.91
 -12  -2   7   27.15    0.96
 -12   2   6  151.60    3.18
 -12   2   6  144.98    3.73
 -12  -2   6  160.41    3.82
  12   2  -5    5.93    0.42
 -12   2   5    5.42    0.30
 -12   2   5    6.07    0.16
 -12   2   5    6.16    0.22
 -12  -2   5    6.01    0.41
  12   2  -4   58.77    1.11
 -12   2   4   58.57    0.86
 -12   2   4   58.56    0.86
 -12   2   4   58.02    1.18
 -12  -2   4   59.45    1.10
 -12   2   3    0.43    0.05
  12   2  -3    0.28    0.13
 -12   2   3    0.38    0.05
 -12   2   3    0.12    0.16
 -12  -2   3    0.36    0.20
  12   2  -2   -0.15    0.10
 -12   2   2    0.22    0.22
 -12  -2   2    0.17    0.16
  12   2  -1    0.97    0.19
 -12   2   1    1.20    0.17
  12  -2  -1    0.65    0.23
 -12  -2   1    1.15    0.12
  12   2   0  139.00    2.57
 -12   2   0  146.99    2.93
  12  -2   0  153.92    3.12
 -12  -2   0  151.64    2.84
  12  -2   0  144.65    2.22
 -12   2  -1    4.81    0.22
  12   2   1    4.45    0.17
  12  -2   1    4.17    0.14
  12  -2   1    4.41    0.21
 -12  -2  -1    4.41    0.17
 -12   2  -2    0.03    0.14
  12   2   2    0.24    0.11
  12  -2   2    0.14    0.13
 -12  -2  -2    0.42    0.18
  12  -2   2    0.13    0.08
  12   2   3   95.47    1.90
  12  -2   3  103.12    2.11
 -12  -2  -3   97.33    1.82
  12   2   4    9.08    0.32
  12  -2   4    9.91    0.44
  12   2   5   82.33    1.71
  12  -2   5   87.34    1.93
  12   2   6    2.33    0.28
  12  -2   6    2.33    0.24
  12  -2   6    2.26    0.44
  12   2   7    1.84    0.46
  12  -2   7    2.00    0.26
  12  -2   7    1.61    0.48
  12   2   8    0.35    0.28
  12  -2   8    0.31    0.36
  12  -2   8   -0.16    0.47
 -12   3   9    3.47    0.42
 -12   3   9    4.08    0.46
 -12   3   9    4.08    0.43
 -12  -3   9    4.57    0.46
 -12   3   8    2.00    0.50
 -12   3   8    1.44    0.22
 -12   3   8    1.96    0.20
 -12  -3   8    1.99    0.36
 -12   3   7    8.51    0.29
 -12   3   7    9.84    0.72
 -12   3   6   13.16    0.70
 -12   3   6   12.34    0.28
 -12  -3   6   14.08    0.50
  12   3  -5    5.99    0.35
 -12   3   5    5.37    0.20
 -12   3   5    5.66    0.54
 -12  -3   5    6.23    0.35
 -12   3   4   11.24    0.65
  12   3  -4   11.56    0.41
 -12   3   4   11.32    0.21
 -12  -3   4   12.18    0.54
  12   3  -3    6.08    0.27
 -12   3   3    5.69    0.49
 -12   3   3    5.99    0.11
 -12  -3   3    7.13    0.37
 -12   3   2   56.71    1.44
  12   3  -2   57.85    1.22
  12  -3  -2   55.88    1.34
 -12  -3   2   58.09    1.19
  12   3  -1    6.48    0.34
 -12   3   1    6.71    0.48
  12  -3  -1    7.15    0.31
 -12  -3   1    6.94    0.24
  12   3   0    0.67    0.22
 -12   3   0    0.19    0.31
 -12  -3   0    0.27    0.14
  12  -3   0    0.65    0.19
  12  -3   0    0.37    0.08
  12   3   1    1.65    0.26
 -12   3  -1    1.67    0.23
 -12  -3  -1    1.42    0.16
  12  -3   1    1.45    0.13
  12  -3   1    1.83    0.22
  12   3   2   51.30    1.12
 -12  -3  -2   51.33    1.10
 -12  -3  -2   49.68    0.95
  12  -3   2   46.17    0.83
  12  -3   2   52.89    1.33
  12   3   3  122.33    2.46
 -12  -3  -3  122.42    2.46
  12  -3   3  116.74    2.57
  12  -3   3  115.01    2.30
 -12  -3  -3  122.67    2.20
  12   3   4   93.13    2.09
  12  -3   4   89.37    2.01
  12  -3   4  100.90    2.42
  12   3   5   29.35    0.92
  12  -3   5   32.52    1.05
  12  -3   5   28.45    0.91
  12   3   6   11.21    0.46
  12  -3   6   11.74    0.67
  12  -3   6   12.02    0.51
  12   3   7    2.58    0.33
  12  -3   7    3.64    0.54
  12  -3   7    2.78    0.36
  12   3   8    0.51    0.50
  12  -3   8    0.93    0.52
  12  -3   8    1.00    0.34
 -12   4   8   16.87    1.09
 -12  -4   8   20.15    1.14
 -12   4   7    1.50    0.25
 -12   4   7    1.65    0.57
 -12  -4   7    1.81    0.57
 -12   4   6    5.26    0.26
 -12   4   6    5.29    0.46
  12   4  -6    6.45    0.67
 -12  -4   6    6.61    0.64
 -12   4   5    1.51    0.51
  12   4  -5    2.55    0.46
 -12   4   5    1.85    0.16
 -12  -4   5    2.25    0.45
  12   4  -4   16.12    0.73
 -12   4   4   12.70    0.64
 -12  -4   4   15.03    0.71
  12   4  -3   88.98    1.94
 -12   4   3   90.02    1.41
 -12   4   3   91.23    2.57
  12  -4  -3   88.95    2.07
 -12  -4   3   94.10    2.17
 -12   4   2   29.64    0.88
  12   4  -2   28.23    0.70
 -12   4   2   30.43    0.46
  12  -4  -2   27.52    1.02
 -12  -4   2   31.74    0.70
 -12   4   1    1.07    0.48
  12   4  -1    1.81    0.34
  12  -4  -1    1.50    0.10
 -12  -4   1    1.34    0.32
  12  -4  -1    1.89    0.44
 -12   4   0   17.73    0.61
  12   4   0   18.34    0.65
  12  -4   0   16.33    0.32
 -12  -4   0   17.61    0.45
  12  -4   0   17.61    0.60
  12   4   1   26.65    0.78
  12  -4   1   22.63    0.50
 -12  -4  -1   24.09    0.60
 -12  -4  -1   24.27    0.58
  12  -4   1   25.79    0.96
  12   4   2    7.19    0.32
 -12  -4  -2    7.38    0.42
  12  -4   2    6.34    0.32
  12  -4   2    7.02    0.45
 -12  -4  -2    8.16    0.45
  12  -4   3    0.11    0.27
 -12  -4  -3    0.26    0.15
 -12  -4  -3    0.38    0.20
  12  -4   3    0.05    0.14
  12   4   4    1.34    0.37
  12  -4   4    1.71    0.32
 -12  -4  -4    1.54    0.26
 -12  -4  -4    1.45    0.22
  12  -4   4    1.41    0.34
  12   4   5    3.62    0.46
  12  -4   5    2.85    0.62
  12  -4   5    2.16    0.30
  12   4   6    7.70    0.44
  12  -4   6    8.41    0.55
  12  -4   6    7.56    0.65
  12   4   7    1.32    0.33
  12  -4   7    1.39    0.34
  12  -4   7    0.94    0.41
 -12   5   6    0.34    0.61
  12   5  -6    1.04    0.56
 -12  -5   6    0.85    0.35
 -12   5   5   34.46    1.24
  12   5  -5   37.21    1.51
 -12  -5   5   39.18    1.44
  12   5  -4    0.08    0.46
 -12   5   4    0.63    0.36
 -12  -5   4    0.84    0.43
 -12   5   3   20.74    0.81
 -12   5   3   18.86    0.45
  12   5  -3   20.11    0.66
  12  -5  -3   18.55    0.73
 -12  -5   3   20.80    0.64
 -12   5   2    2.70    0.17
  12   5  -2    2.76    0.48
 -12   5   2    1.96    0.41
  12  -5  -2    2.38    0.37
 -12  -5   2    2.30    0.29
  12  -5  -2    2.43    0.16
  12   5  -1   36.79    0.93
  12  -5  -1   34.32    0.62
 -12  -5   1   36.84    1.11
 -12  -5   1   36.02    1.36
  12  -5  -1   37.10    1.48
  12   5   0    5.76    0.51
 -12  -5   0    5.50    0.40
  12  -5   0    4.50    0.24
 -12  -5   0    5.27    0.33
  12  -5   0    5.39    0.48
  12   5   1    7.83    0.57
  12  -5   1    7.13    0.33
 -12  -5  -1    8.42    0.44
 -12  -5  -1    7.61    0.38
  12  -5   1    9.46    0.56
  12   5   2    0.83    0.39
 -12  -5  -2    0.74    0.25
  12  -5   2    0.95    0.56
  12  -5   2    0.77    0.25
 -12  -5  -2    1.02    0.38
  12   5   3    0.32    0.36
  12  -5   3   -0.05    0.18
 -12  -5  -3    0.63    0.35
 -12  -5  -3    0.03    0.32
  12  -5   3   -0.54    0.55
  12   5   4   -0.28    0.39
  12  -5   4   -0.14    0.60
 -12  -5  -4    0.30    0.40
  12  -5   4    0.42    0.21
 -12  -5  -4    0.37    0.18
  12   5   5   42.29    1.45
  12  -5   5   48.40    1.96
  12  -5   5   39.86    1.09
  12   6  -4   15.27    1.01
 -12  -6   4   14.40    0.65
 -12  -6   4   14.93    1.29
  12   6  -3    5.16    0.69
  12  -6  -3    4.34    0.52
 -12  -6   3    4.36    0.91
 -12  -6   3    5.12    0.42
  12   6  -2    1.29    0.53
 -12  -6   2    1.61    0.71
  12  -6  -2    1.24    0.43
 -12  -6   2    1.73    0.48
  12   6  -1    0.42    0.46
  12  -6  -1    0.52    0.40
 -12  -6   1    0.33    0.41
 -12  -6   1    0.79    0.59
  12   6   0    8.26    0.70
 -12  -6   0    8.40    0.88
 -12  -6   0    9.10    0.45
  12  -6   0    9.40    0.66
  12   6   1    9.77    0.52
 -12  -6  -1    9.53    0.85
 -12  -6  -1   10.18    0.49
  12  -6   1   10.19    0.72
  12  -6   1    8.73    0.42
  12   6   2    4.87    0.61
  12  -6   2    4.87    0.62
 -12  -6  -2    5.04    0.59
  12  -6   2    4.28    0.39
 -12  -6  -2    4.63    0.45
  12   6   3    0.20    0.31
  12  -6   3    1.74    0.74
 -12  -6  -3    0.72    0.30
  12  -6   3    0.76    0.22
 -12  -6  -3    0.72    0.47
 -13   0  10    8.07    0.50
 -13   0   9   -0.16    0.37
 -13   0   8    3.60    0.42
 -13   0   7   -0.38    0.27
 -13   0   6  141.60    3.06
 -13   0   5    0.04    0.10
 -13   0   4   86.64    1.43
  13   0  -3   -0.09    0.07
 -13   0   3    0.11    0.10
 -13   0   2   50.44    0.68
  13   0  -2   51.30    0.75
 -13   0   1   -0.07    0.07
  13   0  -1   -0.04    0.08
  13   0   0   38.30    0.57
 -13   0   0   38.61    0.57
 -13   0  -1    0.01    0.07
  13   0   1    0.03    0.07
  13   0   2  359.00    8.15
 -13   0  -2  339.06    7.34
  13   0   3    0.07    0.16
  13   0   4  156.42    3.09
  13   0   5    0.37    0.16
  13   0   5   -0.02    0.06
  13   0   6  120.80    2.53
  13   0   6  112.76    1.58
  13   0   7    0.17    0.24
  13   0   8    0.43    0.45
  13   0   9    0.43    0.32
 -13   1  10   13.51    0.60
 -13  -1  10   15.64    0.95
 -13   1   9   10.99    0.48
 -13  -1   9   11.71    0.78
 -13   1   8    0.68    0.35
 -13  -1   8    1.77    0.43
 -13   1   7    2.87    0.20
 -13  -1   7    3.00    0.26
 -13   1   6    6.97    0.32
 -13  -1   6    7.82    0.29
 -13   1   5   51.21    0.90
 -13  -1   5   50.44    0.93
  13   1  -4    1.08    0.20
 -13   1   4    1.30    0.11
 -13  -1   4    1.08    0.13
 -13   1   3   14.07    0.21
  13   1  -3   14.34    0.28
 -13  -1   3   14.00    0.28
 -13   1   2    4.02    0.19
  13   1  -2    4.15    0.21
 -13   1   2    4.34    0.09
 -13  -1   2    3.95    0.14
 -13   1   1   11.33    0.36
  13   1  -1   10.64    0.21
 -13  -1   1   12.04    0.27
 -13   1   0   86.02    1.55
  13   1   0   76.69    1.22
 -13  -1   0   85.36    1.39
  13  -1   0   78.96    1.08
 -13   1  -1   75.13    1.28
  13   1   1   73.35    1.18
 -13  -1  -1   79.31    1.26
  13  -1   1   77.04    1.27
  13  -1   1   78.99    1.19
 -13   1  -2   38.22    0.73
  13   1   2   39.21    0.73
  13  -1   2   39.44    0.70
 -13  -1  -2   38.17    0.64
  13   1   3   56.89    0.97
  13  -1   3   55.78    0.90
  13   1   4    9.31    0.28
  13  -1   4    9.71    0.29
  13   1   5    3.66    0.38
  13  -1   5    4.80    0.26
  13   1   6   47.26    1.32
  13  -1   6   47.93    0.86
  13   1   7   14.28    0.56
  13  -1   7   14.52    0.48
  13   1   8    2.83    0.54
  13   1   9    0.57    0.53
 -13   2   9    8.52    0.50
 -13   2   9    7.89    0.38
 -13   2   9    8.02    0.56
 -13  -2   9    9.52    0.77
 -13   2   8    0.01    0.30
 -13  -2   8    2.03    0.47
 -13   2   7    8.35    0.45
 -13   2   7    9.51    0.30
 -13  -2   7   10.28    0.64
 -13   2   6   68.71    1.93
 -13   2   6   72.80    1.44
 -13  -2   6   79.58    1.93
  13   2  -5    0.31    0.17
 -13   2   5    0.09    0.18
 -13   2   5   -0.04    0.08
 -13  -2   5    0.27    0.25
 -13   2   4   59.81    0.87
 -13   2   4   60.53    0.87
 -13   2   4   58.47    1.24
  13   2  -4   63.15    1.35
 -13  -2   4   61.60    1.14
 -13   2   3   -0.03    0.16
 -13   2   3    0.10    0.03
 -13   2   3    0.06    0.03
  13   2  -3    0.04    0.12
 -13  -2   3    0.20    0.12
 -13   2   2   42.71    0.85
  13   2  -2   42.27    0.74
 -13  -2   2   45.18    0.85
 -13   2   1   12.91    0.47
  13   2  -1   12.09    0.27
 -13  -2   1   12.51    0.27
  13  -2  -1   12.89    0.43
 -13   2   0   58.01    1.22
  13   2   0   52.28    0.88
  13  -2   0   52.66    0.96
 -13  -2   0   54.70    0.90
  13  -2   0   55.23    0.69
  13   2   1    2.36    0.15
 -13   2  -1    2.33    0.19
  13  -2   1    2.16    0.12
 -13  -2  -1    2.45    0.14
  13  -2   1    2.41    0.26
  13   2   2    5.01    0.27
 -13   2  -2    5.11    0.33
 -13  -2  -2    4.80    0.20
  13  -2   2    5.12    0.31
  13   2   3    0.13    0.13
  13  -2   3    0.17    0.15
 -13  -2  -3   -0.02    0.04
 -13  -2  -3   -0.03    0.14
  13   2   4   43.85    1.04
  13  -2   4   42.72    1.03
  13   2   5   52.66    1.32
  13  -2   5   51.20    1.06
  13   2   6   72.72    1.88
  13  -2   6   74.61    1.75
  13   2   7    8.21    0.43
  13  -2   7    8.63    0.53
  13  -2   7    8.31    0.46
  13   2   8    0.17    0.44
  13  -2   8    0.38    0.34
  13  -2   8   -0.08    0.31
 -13   3   9    8.31    0.51
 -13   3   9    8.53    0.41
 -13   3   9    9.17    0.82
 -13  -3   9    9.84    0.87
 -13   3   8    0.71    0.30
 -13   3   8    0.28    0.29
 -13   3   8    0.46    0.17
 -13  -3   8    1.12    0.32
 -13   3   7   34.63    0.85
 -13   3   7   35.58    1.03
 -13   3   7   33.03    0.81
 -13  -3   7   39.97    1.33
 -13   3   6    5.00    0.56
  13   3  -6    5.47    0.37
 -13   3   6    4.80    0.23
 -13  -3   6    6.28    0.37
 -13   3   5   20.47    0.65
  13   3  -5   22.97    0.83
 -13   3   5   20.78    0.39
 -13  -3   5   23.93    0.63
  13   3  -4    4.69    0.28
 -13   3   4    3.92    0.47
 -13  -3   4    3.58    0.27
 -13   3   3   19.60    0.58
  13   3  -3   18.04    0.46
 -13  -3   3   20.93    0.61
 -13   3   2   14.13    0.46
  13   3  -2   14.20    0.37
  13  -3  -2   12.93    0.43
 -13  -3   2   13.19    0.35
  13   3  -1    0.62    0.15
 -13   3   1    0.51    0.22
 -13  -3   1    0.65    0.15
  13  -3  -1    0.31    0.19
 -13   3   0   15.11    0.47
  13   3   0   15.16    0.37
  13  -3   0   13.71    0.22
 -13  -3   0   14.80    0.46
  13  -3   0   14.82    0.44
 -13   3  -1    2.47    0.38
  13   3   1    1.69    0.27
 -13  -3  -1    2.45    0.27
  13  -3   1    2.64    0.24
  13  -3   1    2.06    0.14
  13   3   2    5.50    0.37
 -13  -3  -2    6.18    0.27
  13  -3   2    5.42    0.31
 -13  -3  -2    6.09    0.37
  13  -3   2    5.74    0.18
  13   3   3    1.26    0.29
 -13  -3  -3    1.02    0.15
  13  -3   3    0.70    0.23
  13  -3   3    1.19    0.24
 -13  -3  -3    0.64    0.20
  13   3   4    3.11    0.26
  13  -3   4    3.78    0.46
  13  -3   4    3.34    0.23
  13   3   5   27.37    0.72
  13  -3   5   27.47    0.76
  13  -3   5   27.92    0.88
  13   3   6   27.89    0.99
  13  -3   6   27.88    0.78
  13  -3   6   29.02    1.08
  13   3   7    2.61    0.52
  13  -3   7    3.34    0.55
  13  -3   7    2.49    0.56
  13   3   8    0.41    0.30
  13  -3   8   -0.09    0.29
  13  -3   8    0.22    0.32
 -13   4   8    0.27    0.56
 -13  -4   8   -0.85    0.39
 -13   4   7   13.80    0.94
 -13  -4   7   14.36    0.66
  13   4  -6    8.91    0.49
 -13   4   6    7.76    0.75
 -13  -4   6    7.85    0.47
 -13   4   5    0.02    0.11
 -13   4   5    0.27    0.44
  13   4  -5    0.36    0.25
 -13  -4   5    0.38    0.24
 -13   4   4   13.12    0.80
 -13   4   4   12.44    0.22
  13   4  -4   13.56    0.50
 -13  -4   4   13.68    0.49
 -13   4   3    9.38    0.55
  13   4  -3   11.03    0.60
 -13  -4   3   10.45    0.41
  13  -4  -3    9.36    0.67
 -13   4   2    2.58    0.55
  13   4  -2    3.02    0.42
 -13  -4   2    4.00    0.39
  13  -4  -2    3.18    0.33
  13   4  -1    0.26    0.33
 -13   4   1    1.11    0.31
  13  -4  -1    0.90    0.08
 -13  -4   1    0.94    0.20
  13  -4  -1    0.77    0.41
 -13   4   0    6.05    0.61
  13   4   0    5.55    0.43
  13  -4   0    5.21    0.17
 -13  -4   0    5.28    0.27
  13  -4   0    5.48    0.39
  13   4   1    1.96    0.34
  13  -4   1    1.25    0.46
 -13  -4  -1    1.20    0.32
  13  -4   1    1.40    0.11
 -13  -4  -1    1.72    0.33
  13   4   2   42.79    0.96
  13  -4   2   38.68    0.84
  13  -4   2   44.13    1.39
 -13  -4  -2   41.80    0.93
 -13  -4  -2   42.56    1.08
  13   4   3   32.03    0.78
 -13  -4  -3   31.47    0.78
 -13  -4  -3   30.07    0.74
  13  -4   3   27.59    0.75
  13  -4   3   34.80    0.95
  13   4   4    3.89    0.46
  13  -4   4    4.07    0.26
 -13  -4  -4    4.39    0.32
  13  -4   4    4.45    0.42
 -13  -4  -4    4.12    0.25
  13   4   5   46.50    1.17
  13  -4   5   53.91    1.76
  13  -4   5   47.09    1.39
  13   4   6    6.43    0.42
  13  -4   6    6.02    0.50
  13  -4   6    6.29    0.40
  13   4   7    2.73    0.36
  13  -4   7    2.36    0.44
  13  -4   7    2.54    0.57
  13   5  -6    3.44    0.45
 -13   5   6    2.27    0.48
 -13  -5   6    2.75    0.63
  13   5  -5   48.58    1.39
 -13   5   5   45.26    1.89
 -13  -5   5   46.99    1.31
 -13   5   4    0.78    0.56
  13   5  -4    0.35    0.31
 -13  -5   4    0.49    0.28
 -13   5   3   -0.30    0.33
 -13   5   3    0.00    0.09
  13   5  -3    0.09    0.39
 -13  -5   3   -0.02    0.24
  13  -5  -3    0.15    0.43
 -13   5   2    1.83    0.40
 -13   5   2    1.62    0.17
  13   5  -2    1.89    0.30
  13  -5  -2    0.88    0.53
 -13  -5   2    1.51    0.42
  13   5  -1    0.40    0.37
 -13   5   1    0.19    0.33
 -13  -5   1    0.23    0.22
  13  -5  -1    0.19    0.31
  13  -5  -1    0.02    0.11
 -13  -5   1    0.00    0.29
  13   5   0    2.94    0.47
 -13  -5   0    4.26    0.44
  13  -5   0    2.98    0.42
 -13  -5   0    2.84    0.53
  13  -5   0    2.57    0.19
  13   5   1   22.36    0.66
  13  -5   1   22.69    0.87
 -13  -5  -1   21.97    0.97
  13  -5   1   19.51    0.43
 -13  -5  -1   23.06    0.65
  13   5   2    0.62    0.25
  13  -5   2    0.55    0.23
  13  -5   2    1.18    0.56
 -13  -5  -2    0.41    0.24
 -13  -5  -2    0.58    0.24
  13   5   3    5.94    0.55
 -13  -5  -3    5.24    0.36
 -13  -5  -3    5.38    0.33
  13  -5   3    4.78    0.40
  13  -5   3    5.62    0.56
  13   5   4    1.46    0.48
 -13  -5  -4    2.40    0.48
  13  -5   4    2.22    0.45
 -13  -5  -4    1.85    0.32
  13  -5   4    1.40    0.37
  13   5   5    0.74    0.45
  13  -5   5    0.22    0.65
  13  -5   5    0.12    0.25
  13   6  -3    0.23    0.34
  13  -6  -3   -0.25    0.38
 -13  -6   3    0.64    0.45
 -13  -6   3    1.40    0.46
  13   6  -2    0.29    0.31
 -13  -6   2    0.38    0.40
  13  -6  -2    0.22    0.58
 -13  -6   2    0.24    0.28
  13   6  -1    1.59    0.51
 -13  -6   1    0.74    0.42
  13  -6  -1    0.76    0.64
 -13  -6   1    0.91    0.29
  13   6   0    0.41    0.46
 -13  -6   0    0.57    0.27
  13  -6   0    1.10    0.66
 -13  -6   0   -0.58    0.58
  13   6   1    1.21    0.49
 -13  -6  -1    1.34    0.46
 -13  -6  -1    0.77    0.38
  13  -6   1    1.36    0.47
  13  -6   1    0.87    0.16
  13   6   2    7.01    0.48
 -13  -6  -2    7.20    0.45
  13  -6   2    7.24    1.01
 -13  -6  -2    6.73    0.50
  13  -6   2    6.17    0.42
  13   6   3    3.46    0.39
 -13  -6  -3    3.26    0.56
 -13  -6  -3    3.46    0.39
  13  -6   3    2.79    0.28
  13  -6   3    4.62    0.89
 -14   0  10   24.78    0.89
 -14   0   9    0.45    0.38
 -14   0   8    1.37    0.37
 -14   0   7   17.50    0.63
 -14   0   6    8.84    0.39
 -14   0   5    0.06    0.16
 -14   0   4  107.15    1.80
 -14   0   3    0.02    0.10
  14   0  -3    0.09    0.07
  14   0  -2   85.45    1.29
 -14   0   2   93.13    1.43
 -14   0   1    0.06    0.05
  14   0  -1    0.09    0.05
  14   0   0  348.62    7.51
 -14   0   0  358.26    7.71
 -14   0  -1    0.08    0.07
  14   0   1    0.15    0.07
  14   0   2   79.33    1.37
 -14   0  -2   73.79    1.16
  14   0   3    0.12    0.16
  14   0   4   31.11    0.60
  14   0   5    0.24    0.17
  14   0   6   10.38    0.61
  14   0   7    0.17    0.25
  14   0   8   15.48    0.63
  14   0   9    0.44    0.51
 -14   1  10    6.11    0.63
 -14  -1  10    6.93    0.73
 -14  -1   9   26.01    0.82
 -14   1   8   78.17    1.91
 -14  -1   8   79.17    2.12
 -14   1   7    0.75    0.26
 -14  -1   7    1.15    0.22
 -14   1   6   58.26    1.03
 -14  -1   6   59.22    1.17
 -14   1   5    3.93    0.20
 -14  -1   5    3.78    0.21
  14   1  -4   -0.12    0.17
 -14   1   4    0.10    0.09
 -14  -1   4    0.18    0.11
  14   1  -3   15.89    0.39
 -14   1   3   15.30    0.22
 -14  -1   3   15.67    0.37
 -14   1   2    4.34    0.28
  14   1  -2    4.15    0.14
 -14   1   2    4.41    0.08
 -14  -1   2    4.84    0.20
  14  -1  -2    4.34    0.08
 -14   1   1   43.53    0.85
  14   1  -1   40.76    0.64
 -14  -1   1   43.09    0.65
  14  -1  -1   42.49    0.53
  14   1   0  270.06    5.63
 -14   1   0  266.56    5.83
  14  -1   0  273.68    5.18
 -14  -1   0  301.05    6.27
  14   1   1  524.67   13.65
 -14   1  -1  504.76   13.56
  14  -1   1  543.25   13.69
  14  -1   1  554.51   14.78
 -14  -1  -1  543.27   14.27
 -14   1  -2    2.96    0.22
  14   1   2    3.29    0.15
  14  -1   2    3.08    0.13
 -14  -1  -2    3.45    0.15
  14   1   3    0.80    0.21
  14  -1   3    1.17    0.11
  14   1   4    7.53    0.39
  14  -1   4    8.26    0.28
  14   1   5   71.24    1.43
  14  -1   5   68.20    1.28
  14   1   6   20.72    0.58
  14  -1   6   19.78    0.50
  14   1   7   11.31    0.48
  14  -1   7   10.54    0.39
  14   1   8    2.83    0.39
  14   1   9    1.19    0.38
 -14   2   9    0.12    0.31
 -14   2   9    0.63    0.22
 -14  -2   9    1.07    0.32
 -14   2   8   12.41    0.40
 -14   2   8   10.82    0.74
 -14  -2   8   12.76    0.74
 -14   2   7   11.97    0.45
 -14   2   7   10.91    0.50
 -14  -2   7   12.33    0.47
 -14   2   6    0.11    0.16
 -14  -2   6    0.05    0.31
 -14   2   5    7.08    0.34
  14   2  -5    7.80    0.44
 -14   2   5    7.57    0.22
 -14  -2   5    8.13    0.43
 -14   2   4   51.82    0.71
 -14   2   4   49.42    1.07
  14   2  -4   50.98    0.98
 -14   2   4   51.72    0.72
 -14  -2   4   52.13    0.98
  14   2  -3    1.27    0.23
 -14   2   3    1.24    0.30
 -14  -2   3    1.13    0.15
  14   2  -2  116.44    2.18
 -14   2   2  123.34    2.49
 -14  -2   2  132.53    2.50
  14   2  -1    2.94    0.23
 -14   2   1    2.91    0.21
  14  -2  -1    2.69    0.19
 -14  -2   1    2.82    0.16
  14   2   0  147.27    2.85
 -14   2   0  145.73    2.96
  14  -2   0  144.15    2.23
  14  -2   0  141.99    2.22
  14  -2   0  140.70    2.80
 -14  -2   0  149.22    2.73
  14   2   1    0.53    0.12
 -14   2  -1    0.82    0.26
  14  -2   1    0.54    0.10
 -14  -2  -1    1.04    0.19
  14  -2   1    0.74    0.23
 -14   2  -2   -0.38    0.24
  14   2   2   -0.30    0.12
 -14  -2  -2    0.17    0.13
  14  -2   2    0.02    0.14
  14   2   3   12.44    0.44
 -14  -2  -3   12.03    0.35
  14  -2   3   12.81    0.46
  14   2   4  158.83    3.34
  14  -2   4  160.47    3.39
  14   2   5   70.85    1.49
  14  -2   5   69.82    1.42
  14   2   6   59.09    1.35
  14  -2   6   59.84    1.46
  14   2   7    2.90    0.50
  14  -2   7    2.99    0.41
  14  -2   7    2.57    0.34
  14   2   8    9.96    0.56
  14  -2   8   10.13    0.59
  14  -2   8   10.09    0.44
 -14   3   9    0.99    0.23
 -14  -3   9    2.37    0.41
 -14   3   8    2.39    0.37
 -14   3   8    2.10    0.30
 -14   3   8    2.22    0.22
 -14  -3   8    2.73    0.58
 -14   3   7   31.48    0.98
 -14   3   7   29.25    0.71
 -14   3   7   29.07    0.62
 -14  -3   7   32.89    1.25
 -14   3   6    1.89    0.32
 -14   3   6    2.25    0.19
  14   3  -6    1.80    0.46
 -14   3   6    1.75    0.18
 -14  -3   6    1.92    0.30
 -14   3   5   44.83    0.71
  14   3  -5   48.24    1.09
 -14   3   5   44.78    0.75
 -14   3   5   45.57    1.17
 -14  -3   5   51.55    1.32
 -14   3   4   13.69    0.19
 -14   3   4   13.25    0.20
 -14   3   4   13.66    0.50
  14   3  -4   14.71    0.45
 -14  -3   4   14.89    0.44
  14   3  -3    8.60    0.46
 -14   3   3    8.05    0.57
 -14  -3   3    8.33    0.30
  14   3  -2    9.13    0.42
 -14   3   2    8.69    0.39
  14  -3  -2    8.82    0.37
 -14  -3   2    9.36    0.29
  14   3  -1    2.20    0.19
 -14   3   1    2.21    0.40
  14  -3  -1    2.40    0.25
 -14  -3   1    2.30    0.27
 -14   3   0   84.69    2.00
  14   3   0   81.23    1.50
 -14  -3   0   78.85    1.45
  14  -3   0   78.74    1.64
  14  -3   0   76.54    1.09
  14   3   1   13.38    0.47
 -14   3  -1   14.05    0.46
  14  -3   1   13.69    0.44
 -14  -3  -1   13.71    0.36
  14  -3   1   12.42    0.28
  14   3   2   18.64    0.46
 -14  -3  -2   18.88    0.47
 -14  -3  -2   20.46    0.47
  14  -3   2   18.55    0.45
  14  -3   2   19.39    0.54
  14   3   3    2.46    0.37
 -14  -3  -3    3.03    0.18
  14  -3   3    2.90    0.19
  14  -3   3    3.17    0.30
 -14  -3  -3    3.13    0.37
  14   3   4   46.92    1.02
  14  -3   4   46.06    1.11
  14  -3   4   46.62    1.11
  14   3   5   51.01    1.18
  14  -3   5   53.45    1.26
  14  -3   5   51.64    1.16
  14   3   6    6.10    0.37
  14  -3   6    5.99    0.59
  14  -3   6    5.40    0.37
  14   3   7    4.99    0.42
  14  -3   7    4.33    0.43
  14  -3   7    4.76    0.61
  14   3   8    2.42    0.61
  14  -3   8    2.06    0.62
  14  -3   8    2.79    0.39
 -14   4   7   11.96    0.66
 -14  -4   7   13.08    0.92
 -14   4   6    2.25    0.39
 -14   4   6    1.69    0.17
  14   4  -6    2.35    0.37
 -14  -4   6    2.06    0.35
  14   4  -5    5.71    0.59
 -14   4   5    4.57    0.44
 -14  -4   5    6.29    0.56
  14   4  -4    3.83    0.32
 -14   4   4    2.38    0.38
 -14  -4   4    3.05    0.30
 -14   4   3   56.59    1.84
  14   4  -3   57.52    1.29
 -14  -4   3   60.70    1.29
  14  -4  -3   56.57    1.40
  14   4  -2   26.28    0.66
 -14   4   2   25.35    0.83
 -14  -4   2   27.40    0.65
  14  -4  -2   25.90    0.76
  14   4  -1   -0.04    0.21
 -14   4   1    0.26    0.43
  14  -4  -1    0.22    0.08
 -14  -4   1    0.39    0.29
  14  -4  -1    0.11    0.26
 -14   4   0   91.80    2.20
  14   4   0   90.49    1.86
 -14  -4   0   92.76    2.06
  14  -4   0   80.61    1.34
  14  -4   0   91.50    2.45
  14   4   1    7.05    0.47
  14  -4   1    6.16    0.25
  14  -4   1    7.24    0.63
 -14  -4  -1    6.76    0.31
 -14  -4  -1    6.95    0.32
  14   4   2   60.27    1.32
 -14  -4  -2   56.82    1.20
  14  -4   2   63.61    1.82
  14  -4   2   54.91    1.15
 -14  -4  -2   60.90    1.29
  14   4   3    1.70    0.26
 -14  -4  -3    2.19    0.26
  14  -4   3    1.50    0.19
  14  -4   3    2.24    0.36
 -14  -4  -3    1.71    0.27
  14   4   4    0.97    0.25
  14  -4   4    0.73    0.20
  14  -4   4    0.80    0.33
 -14  -4  -4    1.10    0.27
 -14  -4  -4    0.99    0.19
  14   4   5   60.05    1.48
  14  -4   5   58.28    1.64
  14  -4   5   66.98    2.06
  14   4   6   -0.11    0.42
  14  -4   6    0.12    0.32
  14  -4   6    0.43    0.39
  14   4   7    3.72    0.61
  14  -4   7    3.71    0.47
  14  -4   7    3.19    0.60
  14   5  -6    1.72    0.40
 -14   5   6    1.91    0.69
 -14  -5   6    0.86    0.38
  14   5  -5    5.26    0.49
 -14   5   5    5.05    0.57
 -14  -5   5    4.95    0.70
  14   5  -4    3.67    0.60
 -14   5   4    4.32    0.49
 -14  -5   4    3.76    0.37
 -14   5   3    1.27    0.60
  14   5  -3    0.92    0.31
 -14  -5   3    0.99    0.28
  14  -5  -3    0.95    0.34
 -14   5   2    0.25    0.38
  14   5  -2    0.89    0.28
 -14  -5   2    1.05    0.26
  14  -5  -2    0.66    0.34
 -14   5   1    3.01    0.70
  14   5  -1    2.32    0.50
 -14  -5   1    3.18    0.46
  14  -5  -1    2.61    0.42
  14  -5  -1    2.39    0.14
  14   5   0    4.13    0.35
 -14  -5   0    3.90    0.38
  14  -5   0    4.36    0.68
 -14  -5   0    4.41    0.32
  14  -5   0    3.63    0.20
  14   5   1   53.85    1.30
 -14  -5  -1   49.89    1.31
  14  -5   1   56.90    1.99
 -14  -5  -1   56.90    1.56
  14   5   2    5.41    0.37
 -14  -5  -2    5.53    0.36
  14  -5   2    6.14    0.52
  14  -5   2    4.72    0.33
 -14  -5  -2    5.36    0.52
  14   5   3    0.98    0.42
  14  -5   3    0.69    0.29
  14  -5   3    0.57    0.38
 -14  -5  -3    0.66    0.26
 -14  -5  -3    1.11    0.36
  14   5   4    0.59    0.43
  14  -5   4    0.32    0.40
 -14  -5  -4    0.51    0.44
  14  -5   4    0.29    0.33
  14   5   5   14.40    0.90
  14  -5   5   17.80    1.21
  14  -5   5   14.22    0.76
  14   6  -3    1.14    0.38
  14  -6  -3    0.27    0.66
 -14  -6   3    1.46    0.35
 -14  -6   3    0.62    0.73
  14   6  -2    0.21    0.31
 -14  -6   2    0.50    0.41
 -14  -6   2    0.48    0.44
  14  -6  -2   -0.17    0.39
  14   6  -1    1.60    0.35
 -14  -6   1    1.07    0.48
  14  -6  -1    1.38    0.46
 -14  -6   1    1.39    0.66
  14   6   0    6.49    0.48
 -14  -6   0    6.93    0.64
 -14  -6   0    7.47    0.57
  14  -6   0    7.47    0.66
  14   6   1    3.71    0.59
 -14  -6  -1    2.24    0.44
 -14  -6  -1    2.89    0.54
  14  -6   1    4.18    0.84
  14   6   2   -0.18    0.29
  14  -6   2   -0.72    0.44
  14  -6   2   -0.15    0.26
 -14  -6  -2    0.13    0.47
 -14  -6  -2   -0.14    0.29
 -15   0  10   88.78    2.39
 -15   0   9    0.09    0.37
 -15   0   8   26.77    0.89
 -15   0   7    0.82    0.19
 -15   0   6    5.03    0.24
 -15   0   5    0.17    0.17
 -15   0   4  142.71    2.54
 -15   0   3    0.01    0.10
  15   0  -3    0.15    0.11
 -15   0   2   19.53    0.31
  15   0  -2   17.08    0.26
  15   0  -1    0.59    0.11
 -15   0   1    0.05    0.09
  15   0   0 2010.13   89.56
 -15   0   0 1999.92   89.17
 -15   0  -1    0.03    0.07
  15   0   1   -0.07    0.11
 -15   0  -2  226.05    4.46
  15   0   2  237.97    4.90
  15   0   3   -0.12    0.17
 -15   0  -3    0.03    0.09
  15   0   4   44.33    0.96
  15   0   5   -0.01    0.16
  15   0   6  137.62    3.32
  15   0   7    0.22    0.38
  15   0   8    3.76    0.38
  15   0   9   -0.16    0.50
 -15   1   9    4.01    0.35
 -15  -1   9    5.39    0.42
 -15   1   8    9.79    0.40
 -15  -1   8   11.37    0.66
 -15   1   7   -0.12    0.14
 -15  -1   7    0.15    0.18
 -15   1   6   14.98    0.33
 -15  -1   6   16.51    0.58
  15   1  -5  118.00    2.31
 -15   1   5  118.16    2.05
 -15  -1   5  127.47    2.60
 -15   1   4   15.76    0.28
  15   1  -4   15.78    0.34
 -15  -1   4   16.41    0.43
  15   1  -3    6.85    0.20
 -15   1   3    7.13    0.13
 -15  -1   3    7.23    0.19
  15   1  -2    1.45    0.17
 -15   1   2    1.24    0.06
 -15   1   2    1.16    0.24
 -15  -1   2    1.18    0.10
  15  -1  -2    1.18    0.05
  15   1  -1   14.53    0.33
 -15   1   1   14.40    0.42
 -15  -1   1   14.54    0.26
  15  -1  -1   13.55    0.17
 -15   1   0    2.78    0.17
  15   1   0    2.44    0.13
 -15  -1   0    3.11    0.13
  15  -1   0    2.78    0.10
 -15   1  -1    2.64    0.24
  15   1   1    1.96    0.18
  15  -1   1    2.21    0.14
  15  -1   1    2.23    0.13
 -15  -1  -1    2.13    0.19
 -15   1  -2    2.68    0.22
  15   1   2    2.78    0.15
  15  -1   2    2.66    0.19
 -15  -1  -2    2.81    0.23
 -15  -1  -2    2.48    0.10
  15  -1   2    2.78    0.17
  15   1   3    0.52    0.20
  15  -1   3    0.25    0.10
  15   1   4  105.72    2.08
  15  -1   4  114.53    2.10
  15   1   5   26.73    0.81
  15  -1   5   27.58    0.59
  15   1   6    4.70    0.31
  15  -1   6    4.61    0.27
  15   1   7    3.20    0.50
  15  -1   7    3.36    0.26
  15   1   8   14.06    0.87
 -15   2   9   28.36    0.96
 -15   2   9   27.37    0.78
 -15  -2   9   30.57    0.97
 -15   2   8    9.99    0.74
 -15   2   8    9.94    0.49
 -15  -2   8   10.42    0.72
 -15   2   7   51.15    1.31
 -15   2   7   51.18    1.15
 -15  -2   7   53.54    1.24
 -15   2   6   31.81    0.83
 -15   2   6   32.52    0.66
 -15   2   5   13.76    0.64
 -15   2   5   15.19    0.31
  15   2  -5   15.22    0.42
 -15  -2   5   15.68    0.59
  15   2  -4   21.41    0.48
 -15   2   4   19.77    0.27
 -15   2   4   19.70    0.55
 -15  -2   4   20.20    0.45
 -15   2   3    1.96    0.32
  15   2  -3    2.17    0.18
 -15  -2   3    2.13    0.16
 -15   2   2   24.60    0.58
  15   2  -2   25.99    0.61
 -15  -2   2   27.06    0.59
 -15   2   1   19.88    0.48
  15   2  -1   19.69    0.49
  15  -2  -1   19.77    0.46
 -15  -2   1   20.52    0.39
  15   2   0    3.37    0.25
 -15   2   0    2.76    0.33
 -15  -2   0    3.56    0.24
  15  -2   0    3.04    0.19
  15  -2   0    3.15    0.09
  15   2   1    1.85    0.22
 -15   2  -1    1.91    0.20
 -15  -2  -1    2.09    0.15
  15  -2   1    1.90    0.18
 -15   2  -2  100.33    2.00
  15   2   2  103.31    1.91
 -15  -2  -2  100.99    1.87
  15  -2   2  104.87    2.18
  15   2   3   31.54    0.62
 -15  -2  -3   32.04    0.66
  15  -2   3   30.85    0.64
  15   2   4   43.07    1.11
  15  -2   4   45.21    1.06
  15   2   5    1.45    0.38
  15  -2   5    1.99    0.34
  15   2   6   -0.53    0.35
  15  -2   6    0.07    0.19
  15   2   7   -0.29    0.25
  15  -2   7   -0.26    0.37
  15  -2   7    0.25    0.19
  15   2   8   25.53    1.12
  15  -2   8   22.39    0.86
  15  -2   8   23.19    1.15
 -15   3   8    9.48    0.77
 -15   3   8    6.93    0.41
 -15   3   8    7.79    0.43
 -15  -3   8    9.07    0.52
 -15   3   7    3.21    0.18
 -15   3   7    3.23    0.57
 -15   3   7    2.97    0.25
 -15   3   6   19.21    0.42
 -15   3   6   20.83    0.69
  15   3  -6   21.63    0.68
 -15   3   6   19.70    0.46
 -15  -3   6   24.05    0.88
 -15   3   5    4.43    0.15
 -15   3   5    4.42    0.56
  15   3  -5    5.07    0.48
 -15   3   5    4.16    0.14
 -15  -3   5    5.45    0.46
 -15   3   4   77.21    2.07
  15   3  -4   81.53    1.93
 -15  -3   4   80.76    1.65
 -15   3   3   13.94    0.70
  15   3  -3   14.01    0.42
 -15  -3   3   14.30    0.39
 -15   3   2    7.44    0.55
  15   3  -2    7.67    0.28
  15  -3  -2    7.52    0.49
 -15  -3   2    7.65    0.27
  15   3  -1    7.42    0.39
 -15   3   1    7.25    0.37
  15  -3  -1    6.96    0.46
 -15  -3   1    7.19    0.26
 -15   3   0    0.16    0.22
  15   3   0   -0.08    0.15
  15  -3   0    0.00    0.08
  15  -3   0    0.15    0.19
 -15  -3   0    0.27    0.15
  15   3   1   16.00    0.57
 -15   3  -1   17.24    0.71
  15  -3   1   15.51    0.33
  15  -3   1   17.17    0.50
 -15  -3  -1   17.17    0.56
  15   3   2   51.81    1.05
 -15  -3  -2   53.42    1.02
  15  -3   2   53.56    1.17
  15  -3   2   49.00    0.97
 -15  -3  -2   52.69    1.05
  15   3   3  146.29    3.13
  15  -3   3  158.65    3.79
 -15  -3  -3  154.44    3.53
  15  -3   3  141.51    3.10
 -15  -3  -3  145.89    2.73
  15   3   4    0.81    0.35
  15  -3   4    1.01    0.26
  15  -3   4    0.83    0.18
  15   3   5   29.66    0.99
  15  -3   5   30.01    1.06
  15  -3   5   27.98    0.92
  15   3   6    7.09    0.42
  15  -3   6    6.78    0.44
  15  -3   6    7.45    0.57
  15   3   7   26.17    0.85
  15  -3   7   26.61    0.85
  15  -3   7   27.40    0.86
 -15   4   7    4.21    0.72
 -15  -4   7    4.79    0.46
  15   4  -6    0.10    0.45
 -15   4   6    0.07    0.33
 -15  -4   6    0.60    0.44
 -15   4   5    2.63    0.60
  15   4  -5    2.75    0.34
 -15  -4   5    2.45    0.49
  15   4  -4    0.74    0.40
 -15   4   4    0.59    0.47
 -15  -4   4    0.21    0.37
  15   4  -3   16.38    0.70
 -15   4   3   14.45    0.66
 -15  -4   3   15.93    0.69
  15   4  -2    7.31    0.54
 -15   4   2    7.68    0.49
 -15  -4   2    8.10    0.49
  15  -4  -2    7.01    0.64
 -15   4   1   57.95    1.48
  15   4  -1   57.07    1.22
 -15  -4   1   57.42    1.19
  15  -4  -1   59.11    1.40
  15   4   0    0.15    0.20
 -15   4   0   -0.19    0.44
  15  -4   0    0.19    0.40
  15  -4   0   -0.03    0.09
 -15  -4   0    0.24    0.19
 -15   4  -1   32.42    0.93
  15   4   1   34.24    0.96
 -15  -4  -1   32.75    0.75
 -15  -4  -1   31.18    0.73
  15  -4   1   28.53    0.58
  15  -4   1   33.55    1.20
  15   4   2    1.34    0.25
  15  -4   2    1.21    0.22
  15  -4   2    1.50    0.48
 -15  -4  -2    0.98    0.31
 -15  -4  -2    1.48    0.24
  15   4   3   37.09    1.11
  15  -4   3   37.96    1.02
 -15  -4  -3   35.36    0.86
 -15  -4  -3   34.51    0.84
  15  -4   3   33.49    0.85
  15   4   4   27.77    0.78
 -15  -4  -4   28.58    0.80
  15  -4   4   27.32    0.84
  15  -4   4   30.90    0.94
  15   4   5    0.64    0.29
  15  -4   5    0.61    0.25
  15  -4   5    1.21    0.55
  15   4   6    6.91    0.64
  15  -4   6    5.93    0.58
  15  -4   6    6.32    0.52
 -15   5   6    3.15    0.77
  15   5  -6    2.39    0.71
 -15  -5   6    3.14    0.65
  15   5  -5   26.07    1.24
 -15   5   5   25.57    1.03
 -15  -5   5   27.90    1.18
 -15   5   4    4.28    0.51
  15   5  -4    4.59    0.42
 -15  -5   4    5.29    0.58
  15   5  -3   28.08    0.86
 -15   5   3   27.69    1.03
  15  -5  -3   28.13    1.24
 -15  -5   3   29.57    0.83
 -15   5   2    4.92    0.78
  15   5  -2    4.70    0.58
 -15  -5   2    5.54    0.55
  15  -5  -2    4.99    0.46
  15   5  -1  116.47    2.71
 -15   5   1  117.38    3.14
 -15  -5   1  119.23    2.68
  15  -5  -1  118.68    3.54
  15   5   0    7.42    0.42
  15  -5   0    8.49    0.82
 -15  -5   0    7.05    0.64
 -15  -5   0    7.45    0.38
  15   5   1   43.54    1.11
 -15  -5  -1   45.25    1.34
  15  -5   1   45.63    1.72
 -15  -5  -1   40.64    1.39
  15   5   2    1.04    0.27
 -15  -5  -2    0.95    0.40
  15  -5   2    0.65    0.23
 -15  -5  -2    0.80    0.26
  15  -5   2    0.63    0.38
  15   5   3    5.69    0.61
  15  -5   3    5.77    0.29
 -15  -5  -3    6.43    0.41
  15  -5   3    6.74    0.55
 -15  -5  -3    5.88    0.50
  15   5   4   10.86    0.73
  15  -5   4   10.11    0.65
 -15  -5  -4   11.56    0.77
  15  -5   4    9.47    0.58
  15   5   5    4.51    0.64
  15  -5   5    3.64    0.53
  15  -5   5    5.37    0.59
  15   6  -3   16.53    1.01
 -15   6   3   15.93    0.91
 -15  -6   3   16.73    0.95
 -15  -6   3   15.06    0.89
  15  -6  -3   14.15    0.80
  15   6  -2    1.80    0.61
 -15  -6   2    3.17    0.37
 -15  -6   2    1.86    0.77
  15  -6  -2    1.79    0.48
  15   6  -1    1.63    0.54
 -15  -6   1    1.38    0.43
 -15  -6   1    0.95    0.50
  15  -6  -1    0.97    0.70
  15   6   0   12.82    0.60
 -15  -6   0   11.44    0.78
 -15  -6   0   11.93    1.00
  15  -6   0   11.79    0.77
  15   6   1    6.75    0.70
 -15  -6  -1    5.50    0.77
 -15  -6  -1    5.58    0.45
  15  -6   1    7.13    0.65
  15   6   2    0.20    0.31
 -15  -6  -2    0.53    0.30
  15  -6   2    0.61    0.46
 -15  -6  -2   -0.03    0.48
 -16   0   9    0.33    0.37
 -16   0   8   12.44    0.63
 -16   0   7   -0.12    0.25
 -16   0   6  215.84    4.92
 -16   0   5   -0.01    0.10
  16   0  -4    3.93    0.14
 -16   0   4    3.79    0.14
 -16   0   3    0.05    0.11
  16   0  -3    0.15    0.08
  16   0  -2   18.69    0.33
 -16   0   2   18.65    0.27
  16   0  -1   -0.06    0.09
 -16   0   1    0.05    0.09
  16   0   0   26.27    0.40
 -16   0   0   26.75    0.41
 -16   0  -1    0.01    0.08
  16   0   1    0.18    0.11
 -16   0  -2    9.31    0.25
  16   0   2    9.37    0.30
  16   0   3   -0.01    0.17
 -16   0  -3    0.00    0.10
  16   0   4    6.73    0.36
  16   0   5    0.25    0.27
  16   0   6   90.93    1.99
  16   0   7   -0.05    0.24
  16   0   8    0.58    0.48
 -16   1   9   12.99    0.67
 -16  -1   9   14.19    0.58
 -16   1   8    1.92    0.23
 -16  -1   8    2.60    0.44
 -16   1   7   12.64    0.46
 -16  -1   7   13.32    0.43
 -16   1   6    0.59    0.19
 -16  -1   6    0.51    0.26
  16   1  -5   -0.12    0.22
 -16   1   5   -0.05    0.13
 -16  -1   5   -0.01    0.14
  16   1  -4   16.38    0.46
 -16   1   4   16.10    0.29
 -16  -1   4   16.06    0.34
  16   1  -3   14.78    0.30
 -16   1   3   14.49    0.21
 -16  -1   3   16.25    0.38
 -16   1   2    3.05    0.28
  16   1  -2    2.75    0.13
 -16   1   2    2.92    0.07
  16  -1  -2    2.98    0.08
 -16  -1   2    2.91    0.13
  16   1  -1  249.67    5.15
 -16   1   1  233.98    5.27
  16  -1  -1  235.54    4.22
 -16  -1   1  241.91    4.88
  16   1   0   88.02    1.46
 -16   1   0   87.46    1.59
  16  -1   0   89.65    1.31
 -16  -1   0   92.39    1.60
  16   1   1    0.25    0.09
 -16   1  -1    0.39    0.18
  16  -1   1    0.07    0.10
 -16  -1  -1    0.01    0.10
  16   1   2    1.34    0.21
 -16   1  -2    1.75    0.14
 -16  -1  -2    1.98    0.22
  16  -1   2    1.72    0.19
 -16  -1  -2    1.60    0.10
  16  -1   2    1.65    0.11
 -16   1  -3   36.52    0.72
  16   1   3   36.51    0.69
 -16  -1  -3   34.67    0.38
  16  -1   3   34.27    0.61
  16   1   4   23.97    0.54
  16  -1   4   25.00    0.53
  16   1   5   77.39    1.79
  16  -1   5   77.35    1.43
  16   1   6   10.03    0.58
  16  -1   6    9.68    0.34
  16   1   7    1.34    0.28
  16  -1   7    1.02    0.21
  16   1   8    0.12    0.29
 -16   2   9    0.80    0.38
 -16   2   9    1.32    0.38
 -16  -2   9    2.04    0.55
 -16   2   8   10.82    0.37
 -16   2   8   11.14    0.77
 -16  -2   8   11.57    0.52
 -16   2   7   17.55    0.68
 -16   2   7   17.03    0.42
 -16  -2   7   18.09    0.61
 -16   2   6    2.95    0.14
 -16   2   6    2.76    0.32
  16   2  -6    2.67    0.42
 -16  -2   6    2.67    0.41
  16   2  -5    3.86    0.38
 -16   2   5    3.55    0.15
 -16   2   5    3.85    0.44
 -16  -2   5    4.80    0.37
 -16   2   4   13.81    0.21
 -16   2   4   14.42    0.46
 -16   2   4   14.08    0.20
  16   2  -4   14.05    0.38
 -16  -2   4   15.90    0.51
  16   2  -3    5.59    0.32
 -16   2   3    5.38    0.41
 -16  -2   3    5.40    0.22
  16   2  -2   47.95    0.87
 -16   2   2   50.63    1.23
 -16  -2   2   53.47    1.02
  16   2  -1    5.25    0.20
 -16   2   1    5.03    0.39
 -16  -2   1    5.49    0.27
  16   2   0   77.93    1.48
 -16   2   0   73.20    1.44
 -16  -2   0   76.68    1.32
  16  -2   0   74.48    1.43
  16  -2   0   72.50    0.97
  16  -2   0   75.63    1.06
  16   2   1    5.32    0.29
 -16   2  -1    5.70    0.38
 -16  -2  -1    5.20    0.28
  16  -2   1    5.31    0.24
  16   2   2    3.06    0.29
 -16   2  -2    3.80    0.35
  16  -2   2    3.68    0.31
 -16  -2  -2    2.99    0.30
  16   2   3   20.48    0.50
  16  -2   3   21.32    0.62
 -16  -2  -3   21.04    0.50
  16   2   4   14.83    0.45
  16  -2   4   15.31    0.42
  16   2   5   20.24    0.57
  16  -2   5   19.92    0.51
  16   2   6   36.99    0.94
  16  -2   6   36.78    1.00
  16   2   7    0.32    0.27
  16  -2   7    0.07    0.31
  16   2   8    1.91    0.38
  16  -2   8    1.75    0.60
 -16   3   8    0.61    0.26
 -16   3   8    0.83    0.24
 -16   3   8    0.97    0.54
 -16  -3   8    0.86    0.34
 -16   3   7   -0.06    0.16
 -16   3   7   -0.06    0.18
 -16   3   7   -0.29    0.44
 -16  -3   7   -0.02    0.26
 -16   3   6    3.19    0.19
  16   3  -6    3.54    0.35
 -16   3   6    3.26    0.18
 -16   3   6    3.36    0.56
 -16  -3   6    4.00    0.50
  16   3  -5    1.83    0.26
 -16   3   5    1.40    0.09
 -16   3   5    1.60    0.09
 -16   3   5    1.58    0.47
 -16  -3   5    1.76    0.38
 -16   3   4   34.40    1.17
  16   3  -4   34.61    0.83
 -16  -3   4   37.59    0.81
 -16   3   3    2.83    0.31
  16   3  -3    2.99    0.36
 -16  -3   3    2.79    0.23
 -16   3   2    1.68    0.27
  16   3  -2    1.62    0.20
 -16  -3   2    2.02    0.29
 -16   3   1    0.80    0.37
  16   3  -1    1.04    0.27
  16  -3  -1    1.09    0.34
 -16  -3   1    0.74    0.17
  16   3   0   15.04    0.40
 -16   3   0   16.11    0.72
 -16  -3   0   15.29    0.39
  16  -3   0   16.30    0.65
  16  -3   0   14.68    0.21
 -16   3  -1   52.62    1.20
  16   3   1   53.81    1.24
  16  -3   1   55.13    1.42
 -16  -3  -1   53.21    1.04
  16  -3   1   49.07    0.76
  16   3   2   57.07    1.17
 -16   3  -2   58.57    1.31
  16  -3   2   51.84    1.02
 -16  -3  -2   55.29    1.31
  16  -3   2   59.09    1.31
  16   3   3   12.21    0.41
  16  -3   3   10.70    0.42
 -16  -3  -3   11.13    0.29
  16  -3   3   12.20    0.64
 -16  -3  -3   12.41    0.58
  16   3   4    3.00    0.42
  16  -3   4    3.14    0.34
  16  -3   4    3.09    0.45
  16   3   5    7.45    0.38
  16  -3   5    7.62    0.58
  16  -3   5    6.66    0.35
  16   3   6    2.97    0.51
  16  -3   6    3.32    0.36
  16  -3   6    2.68    0.32
  16   3   7    2.89    0.60
  16  -3   7    4.08    0.59
  16  -3   7    4.21    0.60
 -16   4   7    4.55    0.50
 -16  -4   7    4.59    0.46
 -16   4   6   15.37    0.99
  16   4  -6   16.48    0.66
 -16  -4   6   16.22    0.63
 -16   4   5   18.21    0.75
  16   4  -5   19.85    0.93
 -16  -4   5   20.58    0.65
 -16   4   4    3.52    0.41
  16   4  -4    3.34    0.34
 -16  -4   4    3.13    0.47
  16   4  -3   -0.17    0.34
 -16   4   3   -0.03    0.29
 -16  -4   3    0.25    0.21
 -16   4   2   28.10    1.19
  16   4  -2   29.58    0.94
  16  -4  -2   26.50    0.81
 -16  -4   2   28.11    0.68
  16   4  -1    0.30    0.32
 -16   4   1   -0.74    0.45
 -16  -4   1    0.05    0.20
  16  -4  -1    0.08    0.39
 -16   4   0   66.78    1.66
  16   4   0   60.87    1.32
  16  -4   0   66.15    1.88
 -16  -4   0   64.94    1.56
 -16   4  -1   13.46    0.56
  16   4   1   12.01    0.60
  16  -4   1   10.64    0.30
 -16  -4  -1   11.38    0.58
  16  -4   1   11.44    0.53
  16   4   2   36.98    0.91
 -16  -4  -2   37.24    1.09
 -16  -4  -2   35.65    0.95
  16  -4   2   39.88    1.33
  16  -4   2   32.79    0.64
  16   4   3   -0.07    0.35
 -16  -4  -3    0.70    0.23
  16  -4   3    0.28    0.29
 -16  -4  -3    0.28    0.35
  16  -4   3    0.30    0.24
  16   4   4    2.61    0.30
  16  -4   4    2.49    0.24
  16  -4   4    3.02    0.39
 -16  -4  -4    2.17    0.19
 -16  -4  -4    2.84    0.33
  16   4   5   20.74    0.92
  16  -4   5   20.01    0.63
  16  -4   5   25.07    1.14
  16   4   6    9.35    0.51
  16  -4   6    9.79    0.61
  16  -4   6    9.33    0.48
  16   5  -6   -0.34    0.35
 -16   5   6    0.29    0.40
 -16  -5   6    0.24    0.32
  16   5  -5    2.48    0.41
 -16   5   5    3.16    0.75
 -16  -5   5    2.46    0.40
 -16   5   4    8.16    0.94
  16   5  -4    8.31    0.49
 -16  -5   4    8.41    0.48
  16   5  -3   -0.02    0.43
 -16   5   3   -1.24    0.58
  16  -5  -3    0.32    0.31
 -16  -5   3   -0.10    0.40
  16   5  -2   34.34    0.96
 -16   5   2   32.63    1.16
  16  -5  -2   32.16    1.40
 -16  -5   2   33.72    0.90
 -16   5   1    3.56    0.52
  16   5  -1    4.38    0.39
 -16  -5   1    4.32    0.36
  16  -5  -1    4.40    0.49
  16   5   0    0.03    0.24
  16  -5   0    0.20    0.31
 -16  -5   0   -0.16    0.26
 -16  -5   0    0.27    0.35
  16  -5   0   -0.07    0.10
  16   5   1    0.76    0.27
 -16  -5  -1    0.26    0.42
 -16  -5  -1    0.43    0.26
  16  -5   1    0.54    0.18
  16  -5   1    0.62    0.37
  16   5   2    1.02    0.29
 -16  -5  -2    1.52    0.41
  16  -5   2    1.63    0.41
 -16  -5  -2    1.26    0.44
  16  -5   2    1.06    0.24
  16   5   3   13.25    0.78
  16  -5   3   14.06    1.01
  16  -5   3   11.45    0.40
 -16  -5  -3   13.62    0.56
 -16  -5  -3   12.11    0.64
  16   5   4    0.46    0.45
 -16  -5  -4    0.63    0.48
  16  -5   4    0.86    0.62
  16  -5   4    0.67    0.22
  16   5   5    9.21    0.77
  16  -5   5    9.99    0.69
  16  -5   5    7.79    0.64
  16   6  -3    1.08    0.39
 -16   6   3    0.79    0.50
  16  -6  -3    0.51    0.67
 -16  -6   3    0.92    0.35
  16   6  -2    1.79    0.62
 -16  -6   2    2.22    0.57
  16  -6  -2    1.98    0.74
 -16  -6   2    2.48    0.50
  16   6  -1    3.28    0.63
  16  -6  -1    3.75    0.80
 -16  -6   1    3.74    0.52
 -16  -6   1    3.87    0.39
  16   6   0    7.18    0.50
  16  -6   0    6.99    1.02
 -16  -6   0    8.04    0.49
 -16  -6   0    7.39    0.58
  16   6   1   -0.01    0.30
 -16  -6  -1    0.11    0.27
  16  -6   1    0.03    0.41
 -16  -6  -1    0.06    0.33
 -16  -6  -2   13.97    0.89
 -17   0   8   29.48    0.96
 -17   0   7   -0.84    0.29
 -17   0   6   47.01    0.90
 -17   0   5    0.08    0.17
  17   0  -4    0.76    0.10
 -17   0   4    0.69    0.15
 -17   0   3    0.23    0.11
  17   0  -3   -0.07    0.08
  17   0  -2   23.34    0.39
 -17   0   2   23.19    0.38
 -17   0   1    0.07    0.09
  17   0  -1    0.01    0.10
 -17   0   0   64.61    1.03
  17   0   0   62.10    1.01
  17   0   1   -0.07    0.12
 -17   0  -1    0.18    0.13
 -17   0  -2  208.91    4.14
  17   0   3    0.27    0.19
 -17   0  -3    0.13    0.11
  17   0   4   14.32    0.50
  17   0   5    0.36    0.28
  17   0   6   -0.05    0.21
  17   0   7    0.25    0.25
  17   0   8    1.24    0.34
 -17  -1   9    0.24    0.27
 -17   1   8    5.11    0.43
 -17  -1   8    6.16    0.54
 -17   1   7   18.68    0.45
 -17  -1   7   19.65    0.54
 -17   1   6    0.06    0.16
 -17  -1   6   -0.07    0.24
 -17   1   5    4.12    0.20
  17   1  -5    4.61    0.23
 -17  -1   5    4.43    0.21
  17   1  -4   13.32    0.41
 -17   1   4   13.15    0.25
 -17  -1   4   13.71    0.40
  17   1  -3    2.53    0.22
 -17   1   3    2.48    0.09
 -17  -1   3    2.47    0.14
  17   1  -2    0.45    0.16
 -17   1   2    0.34    0.05
  17  -1  -2    0.34    0.06
 -17  -1   2    0.75    0.15
 -17   1   1    0.20    0.15
  17   1  -1    0.14    0.16
 -17  -1   1    0.35    0.10
  17  -1  -1    0.35    0.06
 -17   1   0    3.89    0.20
  17   1   0    3.99    0.21
 -17  -1   0    4.35    0.21
  17  -1   0    3.79    0.12
 -17   1  -1    5.10    0.21
  17   1   1    5.46    0.25
  17  -1   1    4.87    0.17
 -17  -1  -1    5.56    0.25
  17   1   2    1.38    0.14
 -17   1  -2    1.74    0.23
 -17  -1  -2    1.70    0.08
  17  -1   2    1.59    0.17
 -17  -1  -2    2.13    0.23
  17  -1   2    1.87    0.20
 -17   1  -3    2.06    0.15
  17   1   3    2.19    0.27
  17  -1   3    2.05    0.15
  17  -1   3    2.28    0.20
  17   1   4  144.86    3.23
  17  -1   4  155.26    3.04
  17   1   5   22.87    0.59
  17  -1   5   23.80    0.52
  17   1   6    0.66    0.24
  17  -1   6    0.55    0.19
  17   1   7    0.18    0.39
  17  -1   7    0.30    0.17
  17   1   8    7.30    0.71
  17  -1   8    6.64    0.48
 -17   2   9    9.46    0.58
 -17  -2   9   10.15    0.80
 -17   2   8    6.43    0.41
 -17   2   8    6.42    0.47
 -17  -2   8    7.21    0.43
 -17   2   7   13.48    0.58
 -17   2   7   13.22    0.34
 -17  -2   7   13.54    0.52
 -17   2   6    5.81    0.38
  17   2  -6    6.71    0.33
 -17   2   6    6.04    0.25
 -17  -2   6    6.41    0.46
 -17   2   5    0.28    0.36
 -17   2   5    0.52    0.13
  17   2  -5    0.77    0.19
 -17  -2   5    0.18    0.28
 -17   2   4    6.96    0.11
  17   2  -4    7.36    0.41
 -17   2   4    7.16    0.51
 -17  -2   4    8.03    0.38
  17   2  -3    3.24    0.20
 -17   2   3    3.12    0.26
 -17  -2   3    2.66    0.19
 -17   2   2    1.10    0.31
  17   2  -2    1.15    0.24
 -17  -2   2    0.97    0.22
 -17   2   1   -0.01    0.25
  17   2  -1   -0.10    0.12
 -17  -2   1    0.10    0.17
 -17   2   0   61.48    1.25
  17   2   0   62.55    1.24
  17  -2   0   60.64    1.19
  17  -2   0   59.77    0.81
 -17  -2   0   64.79    1.23
 -17   2  -1    4.17    0.25
  17   2   1    4.11    0.20
 -17  -2  -1    4.51    0.20
  17  -2   1    4.16    0.11
  17  -2   1    3.70    0.23
  17   2   2    8.34    0.29
 -17   2  -2    9.22    0.33
 -17  -2  -2    8.65    0.29
  17  -2   2    8.59    0.30
  17   2   3    5.60    0.38
 -17  -2  -3    5.40    0.28
  17  -2   3    5.80    0.26
  17   2   4  148.93    3.42
  17   2   5   19.46    0.77
  17  -2   5   20.52    0.66
  17   2   6    5.21    0.54
  17  -2   6    5.30    0.42
  17   2   7    2.66    0.35
  17  -2   7    2.60    0.39
  17   2   8   14.40    0.92
  17  -2   8   13.16    0.67
 -17   3   8    8.65    0.84
 -17  -3   8    9.97    0.76
 -17   3   7    0.19    0.18
 -17   3   7    0.29    0.16
 -17   3   7    0.24    0.31
 -17  -3   7    0.67    0.26
 -17   3   6    0.12    0.11
  17   3  -6    0.25    0.38
 -17   3   6    0.38    0.43
 -17   3   6    0.03    0.10
 -17  -3   6    0.07    0.23
 -17   3   5    0.21    0.26
  17   3  -5    0.36    0.34
 -17   3   5    0.08    0.06
 -17   3   5    0.17    0.06
 -17  -3   5   -0.06    0.21
 -17   3   4   18.14    0.88
 -17  -3   4   21.84    0.73
  17   3  -3    0.19    0.20
 -17   3   3    0.24    0.26
 -17  -3   3    0.46    0.18
 -17   3   2    0.54    0.25
  17   3  -2    0.66    0.28
 -17  -3   2    0.24    0.26
 -17   3   1    7.15    0.58
  17   3  -1    8.51    0.31
  17  -3  -1    8.09    0.38
 -17  -3   1    7.81    0.41
  17   3   0    0.64    0.18
 -17   3   0    0.53    0.37
 -17  -3   0    0.45    0.17
  17  -3   0    0.51    0.06
  17  -3   0    0.35    0.06
  17  -3   0    0.53    0.33
 -17   3  -1    0.21    0.36
  17   3   1    0.07    0.18
  17  -3   1    0.23    0.11
  17  -3   1    0.42    0.32
 -17  -3  -1    0.03    0.17
  17   3   2    0.60    0.21
 -17   3  -2    0.37    0.40
 -17  -3  -2    1.19    0.31
  17  -3   2    0.31    0.37
  17  -3   2    0.71    0.19
  17   3   3   58.48    1.47
 -17  -3  -3   58.08    1.26
  17  -3   3   55.83    1.29
  17  -3   3   54.38    1.21
  17   3   4   25.26    0.68
  17  -3   4   28.39    0.95
  17  -3   4   24.81    0.60
  17   3   5    0.50    0.23
  17  -3   5    0.21    0.25
  17  -3   5    0.01    0.21
  17   3   6    3.31    0.35
  17  -3   6    3.64    0.51
  17  -3   6    3.19    0.33
  17   3   7    1.66    0.36
  17  -3   7    1.99    0.53
  17  -3   7    1.51    0.51
 -17   4   7    4.24    0.51
 -17  -4   7    3.11    0.65
 -17   4   6    2.83    0.45
  17   4  -6    3.48    0.61
 -17  -4   6    3.28    0.38
  17   4  -5    2.18    0.32
 -17   4   5    1.45    0.39
 -17  -4   5    1.56    0.33
 -17   4   4    0.76    0.34
  17   4  -4    0.60    0.43
 -17  -4   4    0.76    0.26
 -17   4   3    1.35    0.50
  17   4  -3    0.52    0.25
 -17  -4   3    0.65    0.36
 -17   4   2    5.79    0.49
  17   4  -2    6.09    0.35
  17  -4  -2    5.44    0.41
 -17  -4   2    5.90    0.32
 -17   4   1    8.11    0.52
  17   4  -1    9.26    0.57
 -17  -4   1    9.30    0.53
  17  -4  -1    7.82    0.68
 -17   4   0    0.21    0.29
  17   4   0   -0.15    0.21
  17  -4   0   -0.07    0.27
 -17  -4   0    0.11    0.20
  17  -4   0    0.02    0.07
  17   4   1    0.93    0.36
 -17   4  -1    0.55    0.48
  17  -4   1    1.19    0.30
  17  -4   1    0.72    0.15
 -17  -4  -1    1.09    0.23
  17   4   2   38.47    0.94
  17  -4   2   41.25    1.39
  17  -4   2   34.43    0.76
 -17  -4  -2   35.25    0.78
 -17  -4  -2   40.66    0.94
  17   4   3   20.87    0.84
  17  -4   3   19.46    0.49
  17  -4   3   22.56    0.75
 -17  -4  -3   20.82    0.83
 -17  -4  -3   19.31    0.59
  17   4   4   10.61    0.68
 -17  -4  -4   11.44    0.50
  17  -4   4   10.86    0.40
  17  -4   4   11.87    0.57
  17   4   5   15.04    0.83
  17  -4   5   17.44    0.96
  17  -4   5   14.58    0.71
  17   4   6    0.10    0.30
  17  -4   6    0.34    0.25
  17  -4   6    0.28    0.34
 -17   5   6    0.71    0.72
 -17  -5   6    1.13    0.38
  17   5  -5    0.58    0.55
 -17   5   5    0.83    0.43
 -17  -5   5    0.94    0.52
  17   5  -4    1.36    0.50
 -17   5   4    0.27    0.42
 -17  -5   4   -0.09    0.48
 -17   5   3    0.08    0.37
  17   5  -3    0.77    0.45
 -17  -5   3   -0.08    0.26
 -17   5   2    6.15    0.63
  17   5  -2    7.53    0.47
 -17  -5   2    8.26    0.62
  17  -5  -2    7.07    0.55
 -17   5   1    0.94    0.67
  17   5  -1    1.58    0.32
 -17  -5   1    1.78    0.45
  17  -5  -1    1.53    0.40
  17   5   0    0.89    0.43
 -17  -5   0    0.54    0.44
  17  -5   0    0.44    0.36
 -17  -5   0    0.48    0.26
  17   5   1    0.05    0.26
 -17  -5  -1   -0.01    0.37
  17  -5   1    0.01    0.15
  17  -5   1    0.29    0.34
 -17  -5  -1    0.13    0.24
  17   5   2    1.80    0.32
  17  -5   2    1.31    0.17
  17  -5   2    1.64    0.64
 -17  -5  -2    2.10    0.28
 -17  -5  -2    1.81    0.31
  17   5   3    8.17    0.68
  17  -5   3    9.55    0.89
  17  -5   3    7.16    0.44
 -17  -5  -3    7.47    0.68
 -17  -5  -3    7.46    0.38
  17   5   4    1.11    0.50
  17  -5   4    1.02    0.66
  17  -5   4    1.23    0.24
 -17  -5  -4    1.01    0.35
  17   6  -2    3.10    0.43
  17  -6  -2    3.26    0.53
 -17  -6   2    3.60    0.61
 -17  -6   2    3.17    0.79
  17   6  -1   -0.17    0.50
 -17  -6   1   -0.03    0.46
 -17  -6   1    1.19    0.59
  17  -6  -1    0.35    0.42
  17   6   0   13.40    0.89
 -17  -6   0   11.60    0.69
  17  -6   0   12.17    0.79
 -17  -6   0   11.63    0.83
  17   6   1    3.11    0.43
 -17  -6  -1    2.85    0.45
  17  -6   1    4.12    0.86
 -17  -6  -1    3.90    0.61
 -18   0   9    0.08    0.36
 -18   0   8   21.31    0.62
 -18   0   7   -0.20    0.17
 -18   0   6   20.66    0.59
 -18   0   5    0.11    0.17
  18   0  -4    0.17    0.15
 -18   0   3    0.13    0.11
  18   0  -3    0.17    0.12
 -18   0   2    9.74    0.22
  18   0  -2    8.12    0.17
  18   0  -1    0.03    0.07
 -18   0   1   -0.08    0.10
 -18   0   0   10.86    0.22
  18   0   0    9.89    0.20
  18   0   1    0.07    0.08
 -18   0  -1    0.24    0.14
  18   0   2  189.07    3.87
 -18   0  -2  187.35    3.70
 -18   0  -3   -0.10    0.12
  18   0   3    0.15    0.19
  18   0   4    2.20    0.29
  18   0   5   -0.01    0.17
  18   0   6   12.21    0.63
  18   0   7    0.09    0.38
  18   0   8    1.29    0.53
 -18   1   9    2.13    0.41
 -18  -1   9    2.48    0.33
 -18   1   8   60.94    1.35
 -18  -1   8   67.83    1.85
 -18   1   7    3.91    0.31
 -18  -1   7    3.59    0.41
 -18   1   6    0.53    0.18
 -18  -1   6    0.18    0.17
 -18   1   5    1.29    0.15
  18   1  -5    1.51    0.26
 -18  -1   5    1.49    0.26
 -18   1   4    3.36    0.14
  18   1  -4    3.52    0.18
 -18  -1   4    3.61    0.26
  18   1  -3    0.66    0.12
 -18   1   3    0.73    0.07
 -18   1   3    0.37    0.18
 -18  -1   3    0.64    0.12
 -18   1   2   70.21    0.94
  18   1  -2   70.83    1.29
 -18   1   2   70.15    1.37
  18  -1  -2   69.85    0.95
 -18  -1   2   72.61    1.29
  18   1  -1  238.74    4.94
 -18   1   1  234.64    5.25
  18  -1  -1  236.58    4.36
 -18  -1   1  248.36    5.08
 -18   1   0   13.15    0.35
  18   1   0   14.73    0.37
 -18  -1   0   13.94    0.28
  18  -1   0   13.39    0.20
 -18   1  -1   26.32    0.53
  18   1   1   24.84    0.45
  18  -1   1   25.13    0.45
  18   1   2   19.77    0.50
 -18   1  -2   20.82    0.43
 -18  -1  -2   21.23    0.43
  18  -1   2   19.71    0.35
 -18  -1  -2   19.92    0.34
 -18   1  -3   28.67    0.66
  18   1   3   29.06    0.71
 -18  -1  -3   26.35    0.37
  18  -1   3   27.74    0.49
  18   1   4  163.87    3.49
  18  -1   4  168.80    3.43
  18  -1   4  165.51    3.44
  18   1   5    1.51    0.37
  18  -1   5    1.85    0.23
  18  -1   5    1.54    0.20
  18   1   6   10.78    0.43
  18  -1   6   10.60    0.43
  18  -1   6   10.56    0.34
  18   1   7    9.20    0.47
  18  -1   7   10.03    0.47
  18   1   8    5.09    0.45
  18  -1   8    4.78    0.67
 -18   2   9    0.67    0.55
 -18   2   9    0.62    0.22
 -18  -2   9    0.80    0.34
 -18   2   8   -0.43    0.29
 -18   2   8   -0.06    0.24
 -18  -2   8    0.25    0.26
 -18   2   7    5.02    0.42
 -18   2   7    5.14    0.21
 -18  -2   7    5.99    0.36
 -18   2   6    0.52    0.15
 -18   2   6    0.72    0.27
  18   2  -6    0.48    0.33
 -18  -2   6    0.50    0.33
 -18   2   5    8.31    0.19
 -18   2   5    8.56    0.57
  18   2  -5    9.47    0.49
 -18  -2   5    9.49    0.47
 -18   2   4   10.15    0.59
  18   2  -4   10.24    0.33
 -18   2   4    9.70    0.13
 -18  -2   4   10.91    0.45
  18   2  -3    9.47    0.30
 -18   2   3    9.51    0.39
 -18  -2   3   10.31    0.30
 -18   2   2    2.80    0.38
  18   2  -2    2.77    0.28
 -18  -2   2    2.79    0.26
 -18   2   1    0.62    0.20
  18   2  -1    0.89    0.15
 -18  -2   1    0.62    0.14
 -18   2   0    9.70    0.48
  18   2   0    8.89    0.27
  18  -2   0    9.55    0.31
  18  -2   0    8.79    0.15
 -18  -2   0    9.07    0.26
  18  -2   0    8.99    0.16
  18   2   1    2.37    0.18
 -18   2  -1    2.36    0.23
  18  -2   1    2.31    0.13
  18  -2   1    1.83    0.30
 -18  -2  -1    2.01    0.18
 -18   2  -2  392.17   10.74
  18   2   2  388.43    9.85
 -18  -2  -2  390.48    9.91
  18  -2   2  375.77    9.93
  18   2   3   31.76    0.72
  18  -2   3   33.71    0.87
 -18  -2  -3   32.07    0.71
  18   2   4  156.49    3.40
  18  -2   4  161.32    3.44
  18   2   5    0.35    0.23
  18  -2   5    0.21    0.18
  18   2   6   10.85    0.48
  18  -2   6   11.13    0.53
  18   2   7    1.21    0.32
  18  -2   7    0.85    0.22
  18   2   8    7.81    0.54
  18  -2   8    8.02    0.54
 -18   3   8    0.96    0.39
 -18  -3   8    1.11    0.52
 -18   3   7    8.27    0.56
 -18  -3   7    9.38    0.69
 -18   3   6    7.79    0.72
  18   3  -6    7.90    0.43
 -18  -3   6    7.75    0.41
  18   3  -5    3.62    0.31
 -18   3   5    3.39    0.37
 -18  -3   5    4.04    0.30
 -18   3   4    7.77    0.45
  18   3  -4    7.70    0.36
 -18  -3   4    8.22    0.50
 -18   3   3    1.69    0.48
  18   3  -3    1.64    0.23
 -18  -3   3    2.03    0.33
 -18   3   2   11.98    0.71
  18   3  -2   12.36    0.53
 -18  -3   2   11.65    0.36
 -18   3   1    0.82    0.27
  18   3  -1    1.29    0.20
  18  -3  -1    1.33    0.24
 -18  -3   1    0.93    0.19
 -18   3   0   10.29    0.43
  18   3   0    9.96    0.34
  18  -3   0    8.96    0.14
 -18  -3   0   10.45    0.45
  18  -3   0    9.56    0.56
 -18   3  -1    0.04    0.37
  18   3   1    0.09    0.18
  18  -3   1   -0.30    0.34
 -18  -3  -1    0.15    0.26
  18  -3   1    0.11    0.12
  18   3   2   48.76    1.23
 -18   3  -2   45.68    1.11
  18  -3   2   49.35    1.36
 -18  -3  -2   46.82    1.00
  18  -3   2   43.22    0.78
  18   3   3  256.98    6.50
 -18  -3  -3  246.27    5.34
 -18  -3  -3  255.71    6.18
  18  -3   3  245.11    6.18
  18  -3   3  233.09    5.52
  18   3   4   13.07    0.48
  18  -3   4   12.36    0.48
  18  -3   4   12.06    0.39
  18   3   5    7.99    0.62
  18  -3   5    7.34    0.52
  18  -3   5    8.24    0.42
  18   3   6    7.54    0.45
  18  -3   6    7.03    0.60
  18  -3   6    8.55    0.63
  18   3   7   10.52    0.84
  18  -3   7   10.37    0.53
  18  -3   7   10.63    0.56
 -18   4   7    1.50    0.61
 -18  -4   7    0.32    0.34
 -18   4   6    3.10    0.50
  18   4  -6    4.78    0.66
 -18  -4   6    4.99    0.60
 -18   4   5    9.35    0.86
  18   4  -5    9.96    0.51
 -18  -4   5   11.07    0.71
  18   4  -4    0.68    0.43
 -18   4   4    0.52    0.56
 -18  -4   4    1.36    0.42
  18   4  -3    1.18    0.28
 -18   4   3    1.30    0.37
 -18  -4   3    2.00    0.42
 -18   4   2   39.47    1.19
  18   4  -2   38.36    0.95
 -18  -4   2   41.96    1.14
  18  -4  -2   38.91    1.34
  18   4  -1   -0.13    0.22
 -18   4   1    0.03    0.29
  18  -4  -1    0.14    0.26
 -18  -4   1   -0.06    0.20
 -18   4   0   17.25    0.98
  18   4   0   16.66    0.72
 -18  -4   0   17.13    0.69
  18  -4   0   16.89    0.63
  18   4   1    9.98    0.60
 -18   4  -1   10.79    0.56
 -18  -4  -1   10.31    0.41
  18  -4   1   11.51    0.52
  18  -4   1    9.06    0.27
  18   4   2    0.67    0.39
  18  -4   2    0.71    0.20
 -18  -4  -2    0.88    0.25
  18  -4   2    1.03    0.48
 -18  -4  -2    0.82    0.29
  18   4   3   36.83    1.19
  18  -4   3   33.53    0.87
 -18  -4  -3   32.74    0.70
 -18  -4  -3   37.35    0.96
  18  -4   3   38.51    1.08
  18   4   4    0.51    0.39
  18  -4   4   -0.36    0.28
  18  -4   4   -0.06    0.26
  18   4   5    1.89    0.33
  18  -4   5    2.80    0.58
  18  -4   5    1.14    0.40
  18   4   6    0.73    0.46
  18  -4   6   -0.11    0.40
  18  -4   6   -0.21    0.51
 -18   5   5    1.52    0.49
  18   5  -5    1.80    0.61
 -18  -5   5    1.88    0.38
  18   5  -4    2.44    0.40
 -18   5   4    1.92    0.52
 -18  -5   4    2.78    0.39
  18   5  -3    6.57    0.47
 -18   5   3    5.68    0.60
 -18  -5   3    6.77    0.64
 -18   5   2   28.62    1.46
  18   5  -2   26.93    0.87
  18  -5  -2   26.46    1.35
 -18  -5   2   27.84    0.81
  18   5  -1    5.97    0.60
 -18   5   1    5.58    0.59
  18  -5  -1    4.36    0.76
 -18  -5   1    5.85    0.39
  18   5   0    0.17    0.43
 -18   5   0    0.02    0.37
 -18  -5   0    0.35    0.39
 -18  -5   0    0.43    0.27
  18  -5   0   -0.16    0.54
  18   5   1    9.50    0.69
 -18  -5  -1    8.13    0.66
 -18  -5  -1    8.92    0.64
  18  -5   1    9.33    0.60
  18   5   2    0.01    0.28
 -18  -5  -2    0.67    0.27
  18  -5   2    0.33    0.14
 -18  -5  -2    0.70    0.39
  18  -5   2    1.07    0.57
  18   5   3    0.48    0.50
  18  -5   3    1.98    0.43
 -18  -5  -3    1.12    0.37
  18  -5   3    0.90    0.31
 -18  -5  -3    1.94    0.51
  18   5   4    2.44    0.55
 -18  -5  -4    2.18    0.39
  18  -5   4    1.68    0.39
  18  -5   4    2.32    0.71
  18   6  -1    5.82    0.50
 -18  -6   1    6.38    0.59
  18  -6  -1    5.86    0.95
 -18  -6   1    5.70    0.46
  18   6   0    1.11    0.53
 -18  -6   0    0.20    0.50
 -18  -6   0    0.53    0.60
  18  -6   0    0.07    0.69
 -19   0   9   -0.07    0.34
 -19   0   8    6.02    0.33
 -19   0   7   -0.03    0.16
 -19   0   6   10.15    0.29
 -19   0   5   -0.03    0.11
 -19   0   4    6.96    0.24
  19   0  -4    6.64    0.26
  19   0  -3    0.06    0.12
 -19   0   3    0.01    0.12
 -19   0   2  220.12    4.32
  19   0  -2  222.58    4.42
  19   0  -1    0.19    0.11
 -19   0   1    0.10    0.11
  19   0   0   71.39    1.20
 -19   0   0   67.24    1.31
 -19   0   0   70.97    1.19
  19   0   1    0.03    0.09
 -19   0  -1   -0.05    0.15
  19   0   2  183.98    3.81
 -19   0  -2  178.45    3.53
  19   0   3   -0.09    0.12
 -19   0  -3   -0.06    0.13
  19   0   4   11.21    0.34
  19   0   5   -0.07    0.18
  19   0   6   53.78    1.45
  19   0   7   -0.31    0.26
  19   0   8    0.35    0.46
 -19   1   9    2.32    0.27
 -19  -1   9    2.56    0.50
 -19   1   8    3.63    0.39
 -19  -1   8    4.05    0.51
 -19   1   7    5.24    0.33
 -19  -1   7    5.18    0.44
 -19   1   6    2.64    0.22
 -19  -1   6    2.72    0.22
  19   1  -5   -0.08    0.14
 -19   1   5    0.06    0.09
 -19  -1   5    0.48    0.21
  19   1  -4    5.37    0.30
 -19   1   4    4.83    0.15
 -19  -1   4    4.71    0.19
 -19   1   3    1.45    0.22
 -19   1   3    1.85    0.09
  19   1  -3    1.89    0.22
 -19  -1   3    1.82    0.21
 -19   1   2   59.20    1.19
 -19   1   2   60.65    0.81
  19   1  -2   59.34    1.03
  19  -1  -2   59.21    0.81
 -19  -1   2   61.99    1.02
  19   1  -1    8.41    0.22
 -19  -1   1    8.74    0.21
  19  -1  -1    8.49    0.16
 -19   1   0   14.02    0.37
  19   1   0   14.05    0.30
 -19  -1   0   15.27    0.38
  19  -1   0   13.98    0.22
  19   1   1   15.16    0.42
 -19   1  -1   14.11    0.48
  19  -1   1   14.10    0.25
 -19  -1  -1   15.02    0.32
 -19   1  -2    2.50    0.27
  19   1   2    2.45    0.17
 -19  -1  -2    2.57    0.18
 -19  -1  -2    2.20    0.14
  19  -1   2    2.56    0.13
 -19   1  -3   33.84    0.76
  19   1   3   33.79    0.68
  19  -1   3   32.98    0.73
 -19  -1  -3   31.41    0.46
  19   1   4    5.96    0.28
  19  -1   4    7.01    0.28
  19  -1   4    6.04    0.26
  19   1   5    2.97    0.27
  19  -1   5    2.88    0.23
  19  -1   5    2.90    0.25
  19   1   6    3.27    0.48
  19  -1   6    3.58    0.30
  19  -1   6    3.31    0.24
  19   1   7    1.45    0.31
  19  -1   7    0.79    0.29
  19   1   8    2.57    0.40
  19  -1   8    2.75    0.60
 -19   2   9   15.36    1.01
 -19   2   9   12.71    0.63
 -19  -2   9   14.72    0.65
 -19   2   8   11.23    0.37
 -19   2   8   12.47    0.63
 -19  -2   8   13.72    0.77
 -19   2   7    0.12    0.11
 -19   2   7   -0.38    0.27
 -19  -2   7   -0.10    0.22
 -19   2   6    3.74    0.20
  19   2  -6    4.00    0.30
 -19   2   6    4.34    0.35
 -19  -2   6    5.17    0.44
  19   2  -5    3.37    0.26
 -19   2   5    3.25    0.12
 -19   2   5    2.80    0.32
 -19  -2   5    3.20    0.36
 -19   2   4    0.52    0.24
 -19  -2   4    0.51    0.26
 -19   2   3   33.68    0.83
  19   2  -3   38.93    0.89
 -19  -2   3   35.37    0.70
  19   2  -2   70.44    1.30
 -19   2   2   66.11    1.66
 -19  -2   2   72.49    1.43
  19   2  -1    5.12    0.23
 -19   2   1    5.57    0.29
 -19  -2   1    5.08    0.21
 -19   2   0    9.17    0.51
  19   2   0    8.76    0.27
 -19  -2   0    9.49    0.27
  19  -2   0    8.56    0.15
  19   2   1   23.15    0.62
 -19   2  -1   21.97    0.72
 -19  -2  -1   21.57    0.60
  19  -2   1   22.44    0.67
  19  -2   1   20.99    0.32
 -19   2  -2  566.47   16.99
  19   2   2  576.12   17.14
 -19  -2  -2  565.05   16.43
  19  -2   2  574.40   16.57
  19  -2   2  616.54   18.60
  19   2   3  119.98    2.69
 -19  -2  -3  114.92    1.72
  19  -2   3  122.63    2.73
  19   2   4    9.99    0.39
  19  -2   4   11.37    0.49
  19   2   5    3.81    0.47
  19  -2   5    4.14    0.37
  19   2   6    4.07    0.54
  19  -2   6    4.32    0.40
  19   2   7   -0.32    0.28
  19  -2   7    0.48    0.29
 -19   3   8    0.61    0.38
 -19  -3   8    0.84    0.33
 -19   3   7    6.55    0.50
 -19  -3   7    5.65    0.62
 -19   3   6    9.97    0.56
  19   3  -6   10.16    0.67
 -19  -3   6   10.60    0.46
 -19   3   5   13.52    0.60
  19   3  -5   14.06    0.50
 -19  -3   5   15.19    0.50
 -19   3   4   20.29    0.72
  19   3  -4   22.24    0.59
 -19  -3   4   23.56    0.78
  19   3  -3    1.18    0.34
 -19   3   3    1.51    0.44
 -19  -3   3    1.08    0.33
 -19   3   2   27.75    1.07
  19   3  -2   28.89    0.67
 -19  -3   2   29.21    0.65
  19   3  -1    6.75    0.31
 -19   3   1    6.66    0.42
  19  -3  -1    6.86    0.36
 -19   3   0   19.03    0.65
  19   3   0   17.29    0.48
 -19  -3   0   19.75    0.48
  19  -3   0   19.06    0.76
 -19   3  -1  198.76    4.93
  19   3   1  198.78    4.52
  19  -3   1  188.29    3.69
 -19  -3  -1  199.71    4.48
  19  -3   1  206.29    5.24
 -19   3  -2   -0.12    0.38
  19   3   2    0.75    0.30
  19  -3   2   -0.02    0.17
  19  -3   2   -0.13    0.34
 -19  -3  -2    0.36    0.20
  19   3   3  137.51    3.02
  19  -3   3  137.45    3.17
 -19  -3  -3  134.49    3.00
  19  -3   3  129.98    2.92
 -19  -3  -3  128.14    2.43
  19   3   4   15.77    0.73
  19  -3   4   15.06    0.58
  19  -3   4   15.48    0.54
  19   3   5   47.20    1.18
  19  -3   5   48.74    1.45
  19  -3   5   45.91    1.30
  19   3   6    7.34    0.69
  19  -3   6    6.56    0.60
  19  -3   6    7.30    0.43
  19   3   7   31.35    1.36
  19  -3   7   30.68    1.22
  19  -3   7   29.33    0.98
  19   4  -7    3.45    0.46
 -19   4   7    3.21    0.78
 -19  -4   7    3.16    0.43
 -19   4   6    7.80    0.62
  19   4  -6    8.31    0.53
 -19  -4   6    8.46    0.73
  19   4  -5    0.02    0.45
 -19   4   5    0.82    0.54
 -19  -4   5    0.17    0.27
  19   4  -4    3.64    0.36
 -19   4   4    2.93    0.65
 -19  -4   4    3.62    0.49
  19   4  -3   55.05    1.55
 -19   4   3   50.69    1.48
 -19  -4   3   55.09    1.25
  19   4  -2    3.60    0.33
 -19   4   2    3.60    0.66
 -19  -4   2    4.00    0.31
  19  -4  -2    3.21    0.41
  19   4  -1   22.04    0.66
 -19   4   1   21.33    1.13
 -19  -4   1   23.50    0.82
  19  -4  -1   20.40    0.73
 -19   4   0   14.31    0.67
  19   4   0   15.25    0.70
  19  -4   0   13.79    0.84
 -19  -4   0   14.97    0.49
  19   4   1    3.33    0.47
 -19   4  -1    3.88    0.41
 -19  -4  -1    3.73    0.44
  19  -4   1    3.64    0.38
  19  -4   1    2.85    0.18
  19   4   2   11.43    0.65
  19  -4   2    9.27    0.27
 -19  -4  -2   10.56    0.36
 -19  -4  -2   11.12    0.63
  19  -4   2   11.79    0.79
  19   4   3   27.75    0.79
 -19  -4  -3   26.16    0.71
 -19  -4  -3   29.90    0.82
  19  -4   3   26.61    0.76
  19  -4   3   30.03    0.91
  19   4   4    4.83    0.37
  19  -4   4    3.71    0.40
  19  -4   4    4.42    0.44
  19   4   5    6.97    0.44
  19  -4   5    6.48    0.73
  19  -4   5    5.52    0.36
  19   4   6    0.30    0.33
  19  -4   6    0.35    0.53
  19  -4   6    0.78    0.42
  19   5  -5    1.15    0.40
 -19   5   5   -0.04    0.73
 -19  -5   5    1.73    0.57
 -19   5   4   27.00    1.57
  19   5  -4   26.64    0.95
 -19  -5   4   28.99    1.22
 -19   5   3   17.10    1.24
  19   5  -3   18.01    0.72
 -19  -5   3   18.31    0.67
 -19   5   2   22.52    1.00
  19   5  -2   23.48    1.09
 -19  -5   2   24.26    1.01
  19  -5  -2   21.88    0.89
 -19   5   1   15.28    0.83
  19   5  -1   17.18    0.86
  19  -5  -1   15.28    0.74
 -19  -5   1   16.72    0.81
  19   5   0    3.81    0.57
 -19   5   0    3.87    0.53
 -19  -5   0    3.43    0.53
  19  -5   0    3.61    0.47
  19   5   1   20.82    0.95
  19  -5   1   20.77    1.22
 -19  -5  -1   18.01    0.68
 -19  -5  -1   20.36    0.69
  19   5   2    0.44    0.30
  19  -5   2    1.10    0.39
 -19  -5  -2    0.62    0.40
 -19  -5  -2    0.83    0.45
  19   5   3   21.76    0.73
  19  -5   3   18.27    0.68
 -19  -5  -3   21.73    1.04
  19  -5   3   22.31    0.92
  19   5   4    9.79    0.55
  19  -5   4    8.18    0.55
 -19  -5  -4    9.83    0.58
  19  -5   4   11.27    0.99
 -20   0   9    0.31    0.36
 -20   0   8    1.20    0.35
 -20   0   7   -0.15    0.24
 -20   0   6    5.67    0.33
 -20   0   5    0.11    0.18
 -20   0   4    7.41    0.19
  20   0  -4    7.31    0.20
  20   0  -3    0.15    0.08
 -20   0   3    0.07    0.08
 -20   0   2   93.09    1.49
  20   0  -2   93.91    1.61
 -20   0   1    0.26    0.11
  20   0  -1    0.08    0.12
 -20   0   0   17.32    0.32
 -20   0   0   16.39    0.48
  20   0   0   18.09    0.32
  20   0   1    0.02    0.14
 -20   0  -1    0.24    0.10
 -20   0  -2    2.94    0.22
  20   0   2    3.32    0.17
 -20   0  -3    0.23    0.13
  20   0   3   -0.07    0.13
  20   0   4   35.87    0.75
  20   0   5    0.44    0.20
  20   0   6   20.09    0.61
  20   0   7   -0.08    0.26
  20   0   8    3.66    0.42
 -20   1   9    0.96    0.24
 -20  -1   9    1.21    0.45
 -20   1   8    1.92    0.32
 -20  -1   8    2.05    0.43
 -20   1   7    0.58    0.15
 -20  -1   7    0.75    0.32
 -20   1   6    0.18    0.17
 -20  -1   6    0.32    0.26
 -20   1   5    0.49    0.14
  20   1  -5    0.47    0.24
 -20  -1   5    0.29    0.15
  20   1  -4    4.34    0.29
 -20   1   4    4.24    0.15
 -20  -1   4    4.89    0.28
 -20   1   3   63.75    1.52
 -20   1   3   64.64    0.92
  20   1  -3   66.53    1.28
 -20  -1   3   67.66    1.27
 -20   1   2   23.49    0.72
  20   1  -2   23.38    0.45
 -20  -1   2   24.49    0.44
  20  -1  -2   23.64    0.33
  20   1  -1    1.97    0.14
 -20   1   1    2.37    0.19
 -20  -1   1    2.29    0.20
  20  -1  -1    1.98    0.10
 -20   1   0   89.55    1.76
  20   1   0   89.06    1.58
 -20  -1   0   98.39    1.80
  20  -1   0   86.89    1.33
  20   1   1    7.69    0.23
 -20   1  -1    8.21    0.39
 -20  -1  -1    7.61    0.32
  20  -1   1    7.72    0.17
  20   1   2   65.38    1.30
 -20   1  -2   60.76    1.32
 -20  -1  -2   61.11    1.14
  20  -1   2   60.93    1.15
 -20  -1  -2   62.27    1.03
  20   1   3   31.23    0.79
 -20   1  -3   31.73    0.76
 -20  -1  -3   29.07    0.46
  20  -1   3   28.37    0.69
  20   1   4   11.07    0.51
  20  -1   4   11.01    0.34
  20   1   5   28.51    0.70
  20  -1   5   27.48    0.67
  20   1   6    0.19    0.24
  20  -1   6    0.35    0.36
  20   1   7    1.24    0.46
  20  -1   7    0.67    0.45
  20   1   8    4.10    0.67
  20  -1   8    3.77    0.43
 -20   2   9    0.11    0.28
 -20   2   9    0.42    0.52
 -20  -2   9   -0.19    0.29
 -20   2   8    8.85    0.43
 -20   2   8    9.31    0.83
 -20  -2   8   10.36    0.70
 -20   2   7    3.01    0.39
 -20   2   7    3.09    0.24
 -20  -2   7    3.99    0.48
 -20   2   6    6.39    0.42
  20   2  -6    6.40    0.35
 -20  -2   6    7.08    0.49
  20   2  -5    0.24    0.29
 -20   2   5    0.04    0.25
 -20   2   5    0.26    0.07
 -20  -2   5    0.38    0.28
 -20   2   4    1.50    0.28
  20   2  -4    1.51    0.20
 -20  -2   4    1.93    0.31
  20   2  -3    4.70    0.23
 -20   2   3    4.00    0.32
 -20  -2   3    4.19    0.22
 -20   2   2    8.64    0.54
  20   2  -2    9.33    0.30
 -20  -2   2    9.15    0.28
 -20   2   1    4.34    0.30
  20   2  -1    4.43    0.22
 -20  -2   1    4.60    0.21
  20   2   0   54.80    1.02
 -20   2   0   55.41    1.19
  20  -2   0   53.60    0.74
 -20  -2   0   59.69    1.21
 -20   2  -1   15.51    0.47
  20   2   1   16.21    0.54
  20  -2   1   16.21    0.32
 -20  -2  -1   16.10    0.41
  20  -2   1   16.80    0.61
 -20   2  -2  162.74    3.74
  20   2   2  162.94    3.48
  20  -2   2  161.24    3.31
 -20  -2  -2  174.78    3.92
  20  -2   2  171.54    4.00
  20   2   3   40.21    0.88
 -20   2  -3   40.76    0.91
  20  -2   3   39.78    0.76
  20  -2   3   40.38    0.84
  20   2   4   37.84    0.86
  20  -2   4   37.49    0.80
  20   2   5   21.82    0.64
  20  -2   5   22.08    0.55
  20   2   6   19.06    0.65
  20  -2   6   19.20    0.53
  20   2   7    0.92    0.33
  20  -2   7    0.85    0.33
 -20   3   8   -0.26    0.35
 -20  -3   8   -0.04    0.30
 -20   3   7    0.55    0.37
 -20  -3   7    0.73    0.29
  20   3  -6    0.89    0.43
 -20   3   6    0.25    0.34
 -20  -3   6    0.52    0.40
 -20   3   5   -0.16    0.30
  20   3  -5   -0.13    0.37
 -20  -3   5   -0.43    0.35
 -20   3   4    2.97    0.38
  20   3  -4    3.79    0.44
 -20  -3   4    3.44    0.27
  20   3  -3   16.74    0.67
 -20   3   3   15.17    0.83
 -20  -3   3   15.60    0.45
  20   3  -2    4.59    0.29
 -20   3   2    4.63    0.39
 -20  -3   2    5.14    0.39
  20   3  -1    1.63    0.24
 -20   3   1    2.51    0.47
 -20  -3   1    2.14    0.32
  20   3   0   -0.13    0.18
 -20   3   0   -0.12    0.38
  20  -3   0    0.11    0.21
 -20  -3   0    0.25    0.26
 -20   3  -1  311.84    8.44
  20   3   1  315.73    7.88
  20  -3   1  295.01    6.61
  20  -3   1  322.06    8.50
  20  -3   1  285.75    6.51
 -20   3  -2    0.33    0.38
  20   3   2    0.28    0.20
  20  -3   2   -0.08    0.10
  20  -3   2    0.09    0.33
 -20  -3  -2    0.01    0.30
  20   3   3    9.88    0.42
 -20  -3  -3    9.52    0.28
 -20  -3  -3   10.18    0.58
  20  -3   3   10.18    0.44
  20  -3   3    9.98    0.30
  20   3   4    0.93    0.26
  20  -3   4    1.17    0.27
  20  -3   4    0.70    0.30
  20   3   5    0.07    0.27
  20  -3   5    0.40    0.21
  20  -3   5    0.06    0.39
  20   3   6   17.15    0.68
  20  -3   6   18.34    0.87
  20  -3   6   17.64    0.86
  20   4  -7   -0.14    0.35
 -20   4   7   -0.01    0.62
 -20  -4   7   -0.23    0.48
 -20   4   6    0.43    0.61
  20   4  -6    0.44    0.33
 -20  -4   6    0.39    0.29
  20   4  -5    0.25    0.45
 -20   4   5    0.48    0.56
 -20  -4   5    0.17    0.27
  20   4  -4    7.68    0.45
 -20   4   4    6.89    0.84
 -20  -4   4    8.22    0.43
  20   4  -3   12.15    0.72
 -20   4   3   11.67    0.93
 -20  -4   3   12.70    0.69
 -20   4   2   15.60    1.04
  20   4  -2   16.63    0.77
 -20  -4   2   17.55    0.74
 -20   4   1   16.68    1.02
  20   4  -1   17.51    0.57
  20  -4  -1   15.47    0.91
 -20  -4   1   16.67    0.55
  20   4   0   10.73    0.65
 -20   4   0    9.73    0.59
 -20  -4   0   11.12    0.61
  20  -4   0   10.57    0.79
  20   4   1   20.79    0.81
 -20   4  -1   19.00    1.06
  20  -4   1   17.03    0.39
  20  -4   1   21.14    0.98
 -20  -4  -1   20.91    0.60
  20   4   2    5.42    0.54
 -20  -4  -2    5.09    0.52
  20  -4   2    5.54    0.43
 -20  -4  -2    4.40    0.40
  20  -4   2    4.19    0.27
  20   4   3    7.00    0.41
  20  -4   3    6.47    0.48
  20  -4   3    6.59    0.39
 -20  -4  -3    5.85    0.36
 -20  -4  -3    7.12    0.42
  20   4   4    3.00    0.36
  20  -4   4    2.92    0.26
  20  -4   4    3.68    0.41
  20   4   5    0.33    0.45
  20  -4   5    0.28    0.49
  20  -4   5    0.07    0.22
 -20   5   5    3.67    0.87
  20   5  -5    3.37    0.46
 -20  -5   5    3.24    0.43
  20   5  -4    8.68    0.59
 -20   5   4    9.95    0.76
 -20  -5   4    9.41    0.56
  20   5  -3   14.41    0.92
 -20   5   3   11.71    1.21
 -20  -5   3   15.06    0.86
  20   5  -2    0.14    0.47
 -20   5   2   -0.09    0.43
  20  -5  -2   -0.13    0.37
 -20  -5   2   -0.34    0.28
 -20   5   1    1.49    0.69
  20   5  -1    1.27    0.49
  20  -5  -1    0.84    0.61
 -20  -5   1    0.71    0.31
  20   5   0    0.77    0.49
 -20   5   0    1.24    0.69
  20  -5   0    1.15    0.40
 -20  -5   0    1.33    0.31
  20   5   1    1.58    0.52
  20  -5   1    1.45    0.44
 -20  -5  -1    1.43    0.49
 -20  -5  -1    2.63    0.49
  20   5   2    0.35    0.29
  20  -5   2    0.07    0.37
 -20  -5  -2    0.45    0.44
 -20  -5  -2    0.29    0.38
  20   5   3    0.48    0.31
  20  -5   3    0.87    0.37
 -20  -5  -3   -0.26    0.31
  20  -5   3    0.13    0.27
  20   5   4   -0.14    0.32
 -20  -5  -4    0.49    0.33
  20  -5   4   -0.08    0.30
 -21   0   9   -0.23    0.23
 -21   0   8    0.71    0.33
 -21   0   7    0.24    0.17
 -21   0   6    6.21    0.25
 -21   0   5   -0.03    0.17
  21   0  -4   25.60    0.55
 -21   0   4   25.70    0.52
 -21   0   3    0.18    0.12
  21   0  -3    0.10    0.13
 -21   0   2   44.23    0.73
  21   0  -2   40.46    0.64
 -21   0   1    0.15    0.12
  21   0  -1   -0.14    0.12
 -21   0   0  138.76    2.61
  21   0   0  138.00    2.61
 -21   0   0  126.82    2.57
 -21   0  -1    0.21    0.11
  21   0   1    0.00    0.15
 -21   0  -2   17.30    0.34
  21   0   2   18.13    0.37
  21   0   3    0.05    0.13
 -21   0  -3   -0.09    0.15
  21   0   4    3.66    0.23
  21   0   5    0.26    0.30
  21   0   6    3.97    0.34
  21   0   7   -0.21    0.39
  21   0   8    0.51    0.51
 -21   1   9    2.87    0.42
 -21  -1   9    3.10    0.52
 -21   1   8    0.65    0.28
 -21  -1   8    0.47    0.37
 -21   1   7   -0.14    0.21
 -21  -1   7   -0.17    0.30
 -21   1   6    0.36    0.17
 -21  -1   6    0.30    0.27
  21   1  -5    2.74    0.21
 -21   1   5    2.53    0.17
 -21  -1   5    2.80    0.19
 -21   1   4    4.52    0.16
  21   1  -4    4.11    0.21
 -21  -1   4    4.20    0.28
 -21   1   3    4.93    0.31
 -21   1   3    5.01    0.13
  21   1  -3    5.65    0.21
  21  -1  -3    5.41    0.15
 -21  -1   3    5.56    0.20
  21   1  -2   10.17    0.34
 -21   1   2    9.44    0.17
 -21   1   2    9.10    0.47
  21  -1  -2    9.48    0.18
 -21  -1   2    9.07    0.24
  21   1  -1    7.49    0.32
 -21   1   1    7.46    0.42
 -21  -1   1    8.54    0.30
  21  -1  -1    7.05    0.17
  21   1   0   49.91    0.98
 -21   1   0   46.80    0.98
  21  -1   0   49.30    0.79
 -21  -1   0   49.65    0.87
  21   1   1    0.12    0.20
 -21   1  -1    0.44    0.22
  21  -1   1    0.19    0.09
 -21  -1  -1    0.47    0.13
  21   1   2   -0.02    0.13
 -21   1  -2   -0.09    0.14
 -21  -1  -2    0.06    0.12
  21   1   3    0.61    0.17
 -21   1  -3    0.62    0.25
  21  -1   3    0.88    0.22
 -21  -1  -3    0.74    0.10
  21   1   4    2.78    0.25
  21  -1   4    2.44    0.21
  21   1   5    0.39    0.34
  21  -1   5    0.08    0.19
  21   1   6   13.77    0.71
  21  -1   6   12.53    0.68
  21   1   7    0.91    0.32
  21  -1   7    0.97    0.46
 -21   2   8    1.48    0.27
 -21   2   8    2.23    0.61
 -21  -2   8    2.30    0.50
 -21   2   7    0.07    0.30
 -21   2   7    0.10    0.17
 -21  -2   7    0.52    0.35
  21   2  -6    6.88    0.52
 -21   2   6    6.58    0.65
 -21  -2   6    7.22    0.50
  21   2  -5    2.41    0.35
 -21   2   5    1.54    0.09
 -21   2   5    1.39    0.31
 -21   2   5    1.56    0.09
 -21  -2   5    2.10    0.33
 -21   2   4    4.91    0.36
  21   2  -4    4.86    0.26
 -21  -2   4    5.06    0.37
 -21   2   3    0.33    0.37
  21   2  -3    0.62    0.18
 -21  -2   3    0.74    0.16
 -21   2   2   79.92    2.00
  21   2  -2   80.89    1.56
 -21  -2   2   81.04    1.53
 -21   2   1   40.38    0.95
  21   2  -1   39.05    0.77
 -21  -2   1   43.88    0.94
 -21   2   0   34.41    0.83
  21   2   0   34.74    0.70
  21  -2   0   33.35    0.47
 -21  -2   0   35.84    0.71
  21   2   1    0.31    0.16
 -21   2  -1   -0.13    0.20
 -21  -2  -1   -0.16    0.25
  21  -2   1    0.02    0.12
 -21   2  -2   38.80    1.15
  21   2   2   40.16    1.02
  21  -2   2   37.51    0.65
  21  -2   2   39.71    1.06
 -21  -2  -2   39.81    0.87
  21   2   3   10.44    0.52
 -21   2  -3    7.80    0.51
  21  -2   3    9.66    0.39
  21  -2   3    9.37    0.48
  21   2   4   22.97    0.64
  21  -2   4   22.74    0.55
  21  -2   4   23.87    0.73
  21   2   5    3.35    0.50
  21  -2   5    3.66    0.38
  21   2   6    3.27    0.53
  21  -2   6    2.64    0.37
  21   2   7   -0.11    0.31
  21  -2   7    0.35    0.27
 -21   3   8    0.14    0.36
 -21  -3   8    0.04    0.46
 -21   3   7    0.17    0.32
 -21  -3   7   -0.10    0.26
 -21   3   6    3.42    0.44
  21   3  -6    3.44    0.36
 -21  -3   6    4.17    0.52
 -21   3   5   10.19    0.59
  21   3  -5   12.39    0.48
 -21  -3   5   12.55    0.63
 -21   3   4    0.72    0.34
  21   3  -4    1.56    0.38
 -21  -3   4    1.11    0.23
 -21   3   3    6.27    0.65
  21   3  -3    5.33    0.33
 -21  -3   3    6.09    0.31
  21   3  -2    0.43    0.18
 -21   3   2    0.08    0.27
 -21  -3   2   -0.39    0.28
  21   3  -1    1.22    0.23
 -21   3   1    1.49    0.47
 -21  -3   1    1.66    0.21
  21   3   0    4.59    0.28
 -21   3   0    4.27    0.58
  21  -3   0    4.43    0.35
 -21  -3   0    5.04    0.29
 -21   3  -1    0.35    0.52
  21   3   1    1.18    0.26
 -21  -3  -1    1.92    0.26
  21  -3   1    1.41    0.29
  21   3   2    0.18    0.20
 -21   3  -2    0.19    0.24
  21  -3   2    0.26    0.33
  21  -3   2   -0.15    0.16
 -21  -3  -2   -0.13    0.20
  21   3   3    7.30    0.55
  21  -3   3    7.18    0.40
 -21  -3  -3    7.37    0.56
  21  -3   3    7.22    0.37
 -21  -3  -3    6.72    0.24
  21   3   4    7.70    0.59
  21  -3   4    7.33    0.58
  21  -3   4    6.77    0.32
  21   3   5    8.14    0.67
  21  -3   5    8.00    0.39
  21  -3   5    8.68    0.63
  21   3   6    8.08    0.76
  21  -3   6    8.18    0.45
  21  -3   6    8.96    0.68
  21   4  -7    2.32    0.43
 -21   4   7    2.78    0.52
 -21  -4   7    2.46    0.42
  21   4  -6    0.09    0.51
 -21   4   6   -0.31    0.61
 -21  -4   6    0.44    0.47
 -21   4   5    1.08    0.42
  21   4  -5    1.27    0.33
 -21  -4   5    0.86    0.47
 -21   4   4   10.05    0.64
  21   4  -4   10.46    0.74
 -21  -4   4   10.60    0.48
 -21   4   3    1.35    0.61
  21   4  -3    1.30    0.29
 -21  -4   3    1.23    0.41
 -21   4   2    6.19    0.54
  21   4  -2    6.53    0.58
 -21  -4   2    6.52    0.37
 -21   4   1   22.46    0.84
  21   4  -1   22.00    0.67
 -21  -4   1   22.61    0.85
  21  -4  -1   20.96    0.77
  21   4   0   47.38    1.40
 -21   4   0   47.12    1.74
 -21  -4   0   49.31    1.14
  21  -4   0   45.32    1.57
  21   4   1    6.23    0.56
 -21   4  -1    5.85    0.49
  21  -4   1    4.73    0.21
  21  -4   1    5.70    0.65
 -21  -4  -1    5.82    0.52
  21   4   2   16.87    0.81
 -21  -4  -2   16.50    0.58
  21  -4   2   18.16    0.70
 -21  -4  -2   15.24    0.46
  21  -4   2   14.55    0.45
  21   4   3    1.65    0.31
 -21  -4  -3    1.70    0.47
 -21  -4  -3    1.62    0.17
  21  -4   3    1.51    0.36
  21  -4   3    1.68    0.19
  21   4   4   -0.02    0.27
  21  -4   4    0.12    0.19
  21  -4   4    0.31    0.31
  21   4   5    0.29    0.48
  21  -4   5    0.99    0.52
  21  -4   5    0.09    0.36
  21   5  -5    0.92    0.59
 -21   5   5    0.69    0.49
 -21  -5   5    0.94    0.37
  21   5  -4    8.98    0.87
 -21   5   4    8.11    0.72
 -21  -5   4    8.10    0.53
 -21   5   3    1.30    0.51
  21   5  -3    1.68    0.60
 -21  -5   3    2.17    0.35
 -21   5   2    0.62    0.69
  21   5  -2    0.23    0.49
 -21  -5   2    0.61    0.46
 -21   5   1   11.31    1.08
  21   5  -1    9.85    0.55
 -21  -5   1   10.42    0.73
  21  -5  -1    8.15    0.94
  21   5   0    0.57    0.46
 -21   5   0    0.06    0.63
  21  -5   0    0.64    0.56
 -21  -5   0    0.18    0.43
  21   5   1    0.39    0.45
  21  -5   1    0.16    0.35
 -21  -5  -1    0.24    0.41
 -21  -5  -1   -0.24    0.43
  21   5   2    0.43    0.31
 -21  -5  -2    0.27    0.30
  21  -5   2    0.87    0.39
 -21  -5  -2    0.29    0.25
  21   5   3    0.31    0.31
 -21  -5  -3   -0.26    0.30
  21  -5   3    0.52    0.56
 -22   0   9    0.13    0.22
 -22   0   8    0.53    0.32
 -22   0   7    0.19    0.26
 -22   0   6    7.84    0.37
 -22   0   5    0.04    0.17
  22   0  -4   14.73    0.31
 -22   0   4   15.92    0.38
 -22   0   3    0.04    0.08
  22   0  -3   -0.04    0.09
  22   0  -2   26.60    0.45
 -22   0   2   27.71    0.52
  22   0  -1    0.03    0.13
 -22   0   1    0.05    0.13
 -22   0   0   14.79    0.50
  22   0   0   16.97    0.33
 -22   0   0   17.59    0.33
 -22   0  -1   -0.23    0.18
  22   0   1    0.11    0.10
  22   0   2    0.11    0.12
 -22   0  -2    0.18    0.11
  22   0   3    0.06    0.14
 -22   0  -3   -0.02    0.15
  22   0   4    4.43    0.40
  22   0   5    0.02    0.30
  22   0   6    2.03    0.44
  22   0   7   -0.36    0.43
 -22   1   9    0.75    0.23
 -22  -1   9    0.77    0.44
 -22   1   8   -0.21    0.26
 -22  -1   8   -0.09    0.35
 -22   1   7   -0.19    0.21
 -22  -1   7   -0.26    0.30
 -22   1   6    4.54    0.26
 -22  -1   6    5.04    0.38
 -22   1   5    2.65    0.17
  22   1  -5    2.55    0.31
 -22  -1   5    2.89    0.29
  22   1  -4    2.36    0.28
 -22   1   4    2.51    0.28
 -22   1   4    2.39    0.13
 -22  -1   4    2.47    0.17
 -22   1   3    4.78    0.13
 -22   1   3    4.90    0.31
  22   1  -3    4.64    0.21
 -22  -1   3    4.85    0.20
  22  -1  -3    5.20    0.15
  22   1  -2    1.39    0.23
 -22   1   2    1.26    0.22
 -22   1   2    1.62    0.09
  22  -1  -2    1.33    0.10
 -22  -1   2    1.71    0.14
 -22   1   1  135.11    3.08
  22   1  -1  138.08    2.79
  22  -1  -1  133.90    2.29
 -22  -1   1  146.38    2.88
  22   1   0   10.31    0.38
 -22  -1   0   11.49    0.38
  22  -1   0   10.42    0.25
 -22   1  -1    0.17    0.23
  22   1   1   -0.16    0.13
  22  -1   1    0.14    0.13
 -22  -1  -1    0.07    0.20
 -22   1  -2  136.93    2.77
  22   1   2  139.84    2.73
 -22  -1  -2  127.99    2.31
  22  -1   2  132.32    2.71
  22   1   3    9.37    0.32
 -22   1  -3    9.56    0.43
  22  -1   3    9.79    0.38
 -22  -1  -3    8.86    0.22
  22   1   4    7.48    0.46
  22  -1   4    6.09    0.28
  22   1   5   29.22    0.76
  22  -1   5   28.82    0.71
  22   1   6   18.69    0.62
  22  -1   6   18.95    0.80
  22   1   7    0.39    0.46
  22  -1   7    0.43    0.28
 -22   2   8    0.35    0.54
 -22  -2   8    0.32    0.43
 -22   2   7    0.73    0.18
 -22   2   7    1.25    0.52
 -22  -2   7    1.00    0.39
 -22   2   6    0.45    0.12
  22   2  -6    0.38    0.23
 -22   2   6    0.83    0.47
 -22  -2   6    0.65    0.33
 -22   2   5    0.34    0.08
  22   2  -5    0.40    0.20
 -22   2   5    0.34    0.06
 -22   2   5    0.50    0.28
 -22  -2   5    0.16    0.29
 -22   2   4   13.43    0.55
  22   2  -4   14.77    0.59
 -22  -2   4   14.99    0.56
 -22   2   3   12.35    0.69
  22   2  -3   12.62    0.38
 -22  -2   3   13.22    0.36
 -22   2   2   33.62    1.08
  22   2  -2   32.87    0.70
 -22  -2   2   35.57    0.71
  22   2  -1   17.87    0.44
 -22   2   1   18.46    0.57
 -22  -2   1   19.08    0.44
  22   2   0   50.40    1.02
 -22   2   0   48.01    1.17
  22  -2   0   46.88    0.70
 -22  -2   0   51.95    1.18
  22   2   1   32.38    0.71
 -22   2  -1   31.48    0.82
 -22  -2  -1   34.21    0.72
  22  -2   1   31.59    0.57
  22   2   2   88.32    2.00
 -22   2  -2   90.77    2.20
 -22  -2  -2   87.29    1.78
  22  -2   2   84.42    1.77
  22  -2   2   86.34    1.65
 -22   2  -3   31.22    0.76
  22   2   3   31.67    0.74
  22  -2   3   30.01    0.72
  22  -2   3   31.93    0.93
  22   2   4    1.52    0.39
  22  -2   4    1.19    0.31
  22  -2   4    1.91    0.33
  22   2   5   19.92    0.63
  22  -2   5   18.89    0.53
  22  -2   5   20.87    0.75
  22   2   6    1.45    0.32
  22  -2   6    1.54    0.22
  22  -2   6    1.46    0.43
  22   2   7    0.28    0.33
  22  -2   7    0.75    0.45
 -22   3   8   -0.03    0.37
 -22  -3   8    0.14    0.46
  22   3  -7    8.02    0.51
 -22   3   7    8.57    0.60
 -22  -3   7    8.04    0.70
 -22   3   6    0.05    0.32
  22   3  -6    0.08    0.26
 -22  -3   6    0.01    0.24
 -22   3   5   -0.09    0.30
  22   3  -5   -0.02    0.24
 -22  -3   5    0.17    0.21
 -22   3   4    0.04    0.31
  22   3  -4    0.54    0.23
 -22  -3   4    0.38    0.21
 -22   3   3   46.46    1.28
  22   3  -3   48.46    1.11
 -22  -3   3   53.00    1.31
  22   3  -2    1.06    0.23
 -22   3   2    0.34    0.31
 -22  -3   2    1.15    0.20
 -22   3   1    5.24    0.59
  22   3  -1    4.71    0.30
 -22  -3   1    5.70    0.43
 -22   3   0    8.07    0.48
  22   3   0    8.19    0.36
 -22  -3   0    8.90    0.49
  22  -3   0    7.62    0.42
  22   3   1  251.08    6.34
 -22   3  -1  247.40    6.86
  22  -3   1  247.16    6.29
 -22  -3  -1  251.41    6.29
  22  -3   1  215.67    4.81
  22  -3   1  226.12    4.72
  22   3   2    1.24    0.36
 -22   3  -2    1.20    0.29
  22  -3   2    0.94    0.18
  22  -3   2    1.09    0.39
  22  -3   2    0.96    0.20
 -22  -3  -2    0.47    0.24
  22   3   3   21.81    0.64
  22  -3   3   23.62    0.91
 -22  -3  -3   23.44    0.68
  22  -3   3   20.98    0.63
  22   3   4   34.58    1.18
  22  -3   4   38.03    1.23
  22  -3   4   32.93    0.79
  22   3   5    2.22    0.34
  22  -3   5    1.96    0.41
  22  -3   5    1.80    0.31
  22   3   6   44.19    1.26
  22  -3   6   48.17    1.54
  22  -3   6   41.79    1.19
  22   4  -6   19.85    1.08
 -22   4   6   19.06    1.30
 -22  -4   6   20.42    1.03
  22   4  -5    7.81    0.49
 -22   4   5    6.38    0.61
 -22  -4   5    7.09    0.44
  22   4  -4    0.16    0.43
 -22   4   4    0.37    0.35
 -22  -4   4    0.33    0.42
 -22   4   3    0.83    0.57
  22   4  -3    0.19    0.26
 -22  -4   3    0.27    0.25
 -22   4   2   11.49    0.67
  22   4  -2   10.76    0.67
 -22  -4   2   11.44    0.46
  22   4  -1    0.80    0.29
 -22   4   1    0.96    0.40
  22  -4  -1    1.20    0.34
 -22  -4   1    1.36    0.27
 -22   4   0   10.51    0.90
  22   4   0   10.53    0.69
  22  -4   0   10.48    0.55
 -22  -4   0   11.74    0.66
 -22   4  -1   11.73    0.62
  22   4   1   12.17    0.69
  22  -4   1   11.40    0.80
  22  -4   1    9.45    0.26
 -22  -4  -1   11.97    0.48
  22   4   2    0.54    0.27
  22  -4   2    0.37    0.32
 -22  -4  -2    0.51    0.26
 -22  -4  -2    0.55    0.29
  22  -4   2    0.48    0.19
  22   4   3    1.13    0.47
  22  -4   3    1.05    0.27
  22  -4   3    1.15    0.34
 -22  -4  -3    1.35    0.47
  22   4   4    0.27    0.44
  22  -4   4    0.08    0.29
  22  -4   4    0.07    0.29
  22   4   5    6.26    0.50
  22  -4   5    7.78    0.76
  22  -4   5    5.15    0.56
 -22   5   4   17.62    0.99
  22   5  -4   18.24    1.10
 -22  -5   4   20.05    1.05
 -22   5   3    4.33    0.60
  22   5  -3    3.33    0.69
 -22  -5   3    3.84    0.62
  22   5  -2    5.42    0.46
 -22   5   2    5.37    0.91
 -22  -5   2    4.72    0.43
 -22   5   1   23.07    1.06
  22   5  -1   24.10    0.83
 -22  -5   1   23.89    0.78
  22  -5  -1   22.02    0.95
  22   5   0    1.17    0.46
 -22   5   0   -0.17    0.42
  22  -5   0    0.45    0.37
 -22  -5   0   -0.09    0.28
  22   5   1    1.34    0.55
 -22  -5  -1    1.51    0.34
 -22  -5  -1    1.59    0.32
  22  -5   1    1.56    0.44
  22   5   2    0.15    0.30
  22  -5   2    0.43    0.57
 -22  -5  -2    0.02    0.29
 -22  -5  -2    0.17    0.38
  22   5   3    3.69    0.44
  22  -5   3    4.11    0.79
 -22  -5  -3    4.01    0.65
 -23   0   9   -0.36    0.24
 -23   0   8    0.05    0.19
 -23   0   7    0.01    0.24
 -23   0   6    0.01    0.13
 -23   0   5    0.25    0.18
  23   0  -4    0.26    0.16
 -23   0   4    0.05    0.10
  23   0  -3    0.06    0.15
 -23   0   3    0.20    0.14
  23   0  -2  393.44    9.57
 -23   0   2  374.79    8.89
  23   0  -1    0.06    0.13
 -23   0   1    0.00    0.09
 -23   0   0  380.47    9.37
 -23   0   0  343.79    9.05
  23   0   0  368.49    9.21
 -23   0  -1   -0.11    0.20
  23   0   1    0.01    0.11
 -23   0  -2   10.72    0.37
  23   0   2   11.20    0.40
 -23   0  -3    0.26    0.17
  23   0   3    0.09    0.24
  23   0   4  199.45    4.82
  23   0   5   -0.02    0.20
  23   0   6    1.72    0.45
  23   0   7    0.20    0.28
 -23   1   9   -0.15    0.29
 -23  -1   9    0.26    0.38
 -23   1   8    1.83    0.31
 -23  -1   8    1.85    0.42
 -23   1   7    0.90    0.23
 -23  -1   7    0.77    0.21
 -23   1   6    1.51    0.20
 -23  -1   6    1.58    0.20
  23   1  -5    0.16    0.26
 -23   1   5    0.43    0.09
 -23  -1   5    0.19    0.24
 -23   1   4   19.16    0.62
  23   1  -4   19.44    0.45
 -23   1   4   19.71    0.35
 -23  -1   4   20.12    0.44
  23   1  -3    2.98    0.27
 -23   1   3    3.13    0.12
 -23   1   3    3.45    0.42
  23  -1  -3    3.09    0.13
 -23  -1   3    3.30    0.26
 -23   1   2    9.76    0.39
 -23   1   2   10.04    0.20
  23   1  -2   10.83    0.39
  23  -1  -2    9.89    0.21
 -23  -1   2    9.87    0.26
  23   1  -1   91.91    1.79
 -23   1   1   80.45    1.74
 -23  -1   1   87.16    1.59
  23  -1  -1   84.35    1.36
 -23   1   0  103.01    2.17
  23   1   0  105.96    1.98
  23  -1   0  104.60    1.81
 -23  -1   0  106.93    2.01
 -23   1  -1   53.79    1.31
  23   1   1   56.75    1.06
 -23  -1  -1   59.80    1.12
  23  -1   1   55.51    1.01
 -23   1  -2   78.57    1.76
  23   1   2   82.71    1.73
 -23  -1  -2   76.80    1.39
  23  -1   2   75.94    1.54
 -23   1  -3    3.36    0.23
  23   1   3    3.16    0.35
  23  -1   3    3.25    0.29
 -23  -1  -3    2.88    0.20
  23   1   4   57.03    1.43
  23  -1   4   54.84    1.11
  23   1   5    1.04    0.25
  23  -1   5    0.59    0.34
  23   1   6   -0.11    0.24
  23  -1   6    0.08    0.21
  23   1   7    7.63    0.49
  23  -1   7    7.28    0.45
 -23  -2   8    0.44    0.27
 -23   2   7    0.18    0.16
 -23   2   7    0.44    0.50
 -23  -2   7    0.68    0.36
 -23   2   6    0.08    0.46
 -23   2   6    0.19    0.10
  23   2  -6    0.40    0.22
 -23  -2   6   -0.21    0.33
 -23   2   5    1.06    0.32
  23   2  -5    1.51    0.24
 -23  -2   5    1.85    0.33
  23   2  -4   63.63    1.53
 -23   2   4   58.97    1.52
 -23  -2   4   67.36    1.53
 -23   2   3    0.54    0.44
  23   2  -3    0.91    0.29
 -23  -2   3    0.97    0.18
  23   2  -2   32.70    0.73
 -23   2   2   33.31    1.11
 -23  -2   2   34.94    0.71
  23   2  -1   23.02    0.55
 -23   2   1   24.86    0.69
 -23  -2   1   24.54    0.54
 -23   2   0  492.64   15.01
  23   2   0  525.88   15.09
 -23  -2   0  500.43   13.96
  23  -2   0  480.99   12.04
 -23   2  -1   96.87    2.43
  23   2   1  101.60    2.23
  23  -2   1   92.78    1.68
 -23  -2  -1  104.72    2.27
  23   2   2   25.75    0.62
 -23   2  -2   24.99    0.68
  23  -2   2   24.50    0.55
 -23  -2  -2   26.46    0.80
 -23   2  -3   37.80    0.89
  23   2   3   37.99    1.05
  23  -2   3   35.71    0.71
  23  -2   3   36.32    1.04
  23   2   4   13.92    0.50
  23  -2   4   14.27    0.55
  23  -2   4   13.68    0.42
  23   2   5    0.17    0.40
  23  -2   5    0.44    0.33
  23  -2   5    0.66    0.30
  23   2   6    0.30    0.44
  23  -2   6    0.62    0.30
  23  -2   6    0.38    0.39
  23   2   7    0.51    0.33
  23  -2   7    0.66    0.45
  23   3  -7    5.67    0.45
 -23   3   7    5.44    0.55
 -23  -3   7    4.90    0.64
  23   3  -6   -0.10    0.40
 -23   3   6    0.14    0.34
 -23  -3   6    0.11    0.24
  23   3  -5   13.36    0.53
 -23   3   5   13.13    0.66
 -23  -3   5   13.58    0.50
 -23   3   4    0.03    0.31
  23   3  -4    0.29    0.23
 -23  -3   4    0.77    0.34
 -23   3   3   12.20    0.61
  23   3  -3   13.50    0.47
 -23  -3   3   14.82    0.63
 -23   3   2    4.47    0.44
  23   3  -2    4.77    0.31
 -23  -3   2    5.24    0.30
  23   3  -1    9.43    0.41
 -23   3   1    9.74    0.53
 -23  -3   1   10.34    0.56
 -23   3   0    4.86    0.42
  23   3   0    5.13    0.31
 -23  -3   0    4.75    0.30
 -23   3  -1   65.09    1.66
  23   3   1   68.45    1.76
 -23  -3  -1   70.65    1.52
  23  -3   1   67.91    1.62
  23  -3   1   59.09    1.10
 -23   3  -2    2.82    0.50
  23   3   2    2.49    0.42
  23  -3   2    2.53    0.21
  23  -3   2    2.38    0.15
 -23  -3  -2    2.74    0.43
  23  -3   2    2.77    0.45
  23   3   3    2.14    0.29
  23  -3   3    2.69    0.45
 -23  -3  -3    2.06    0.30
  23  -3   3    2.40    0.29
  23  -3   3    2.29    0.28
 -23  -3  -3    1.68    0.16
  23   3   4    0.24    0.25
  23  -3   4    0.28    0.37
  23  -3   4   -0.32    0.27
  23   3   5   11.59    0.77
  23  -3   5   10.16    0.62
  23  -3   5   11.41    0.49
  23   3   6    7.63    0.53
  23  -3   6    7.60    0.47
  23  -3   6    7.61    0.45
 -23   4   6    1.67    0.51
  23   4  -6    1.19    0.40
 -23  -4   6    2.09    0.37
  23   4  -5    8.24    0.74
 -23   4   5    7.29    0.61
 -23  -4   5    8.85    0.48
  23   4  -4    9.37    0.72
 -23   4   4    7.02    0.61
 -23  -4   4    8.98    0.46
  23   4  -3    1.08    0.31
 -23   4   3    1.76    0.41
 -23  -4   3    1.01    0.42
 -23   4   2    7.97    0.62
  23   4  -2    9.59    0.66
 -23  -4   2    7.85    0.61
 -23   4   1    2.58    0.47
  23   4  -1    2.21    0.33
 -23  -4   1    2.67    0.47
  23   4   0   21.05    0.91
 -23   4   0   20.98    0.85
  23  -4   0   20.35    0.77
 -23  -4   0   21.58    0.66
  23   4   1    4.90    0.57
 -23   4  -1    5.14    0.49
  23  -4   1    4.92    0.43
 -23  -4  -1    4.30    0.36
  23   4   2    0.84    0.28
  23  -4   2    0.52    0.19
  23  -4   2    0.57    0.32
  23  -4   2    0.60    0.19
 -23  -4  -2    0.75    0.30
 -23  -4  -2    0.65    0.41
  23   4   3   -0.09    0.46
 -23  -4  -3    0.93    0.30
  23  -4   3    0.62    0.26
  23  -4   3    0.37    0.32
  23   4   4   13.75    0.62
  23  -4   4   13.26    0.65
  23  -4   4   11.29    0.60
  23   4   5   67.20    1.86
  23  -4   5   71.60    2.35
  23   5  -4    6.13    0.52
 -23   5   4    5.04    1.05
 -23  -5   4    5.36    0.48
 -23   5   3   16.27    0.94
  23   5  -3   17.66    0.74
 -23  -5   3   16.29    0.68
  23   5  -2    0.74    0.34
 -23   5   2    0.56    0.74
 -23  -5   2    1.12    0.50
 -23   5   1    3.76    0.58
  23   5  -1    4.35    0.43
 -23  -5   1    2.87    0.62
  23  -5  -1    3.23    0.77
 -23   5   0   10.31    0.71
  23   5   0    9.90    0.83
  23  -5   0   10.06    0.65
 -23  -5   0   10.27    0.77
  23   5   1   18.06    0.71
  23  -5   1   18.55    1.18
 -23  -5  -1   16.79    0.91
 -23  -5  -1   18.95    0.97
  23   5   2    2.34    0.60
 -23  -5  -2    2.45    0.47
  23  -5   2    2.10    0.71
 -23  -5  -2    2.24    0.58
 -24   0   9    0.18    0.36
 -24   0   8    0.28    0.31
 -24   0   7   -0.10    0.16
 -24   0   6    1.15    0.25
 -24   0   5    0.12    0.12
  24   0  -4   -0.02    0.11
 -24   0   4    0.14    0.16
  24   0  -3    0.24    0.15
 -24   0   3   -0.01    0.09
 -24   0   2   49.32    0.82
  24   0  -2   52.03    0.98
 -24   0   1    0.01    0.09
  24   0  -1    0.13    0.10
 -24   0   0    4.17    0.35
  24   0   0    4.66    0.19
 -24   0   0    3.98    0.18
  24   0   1    0.03    0.18
 -24   0  -1    0.09    0.13
  24   0   2    6.39    0.33
 -24   0  -2    6.25    0.32
  24   0   3   -0.25    0.24
 -24   0  -3    0.28    0.18
  24   0   4   -0.30    0.31
  24   0   5    0.29    0.21
  24   0   6    4.33    0.35
  24   0   7   -0.51    0.45
 -24   1   8    0.23    0.26
 -24  -1   8    0.19    0.35
 -24   1   7    0.11    0.14
 -24  -1   7    0.53    0.20
 -24   1   6    0.03    0.16
 -24  -1   6    0.09    0.16
  24   1  -5   11.88    0.37
 -24   1   5   11.70    0.30
 -24  -1   5   11.85    0.34
 -24   1   4   -0.15    0.36
  24   1  -4   -0.06    0.15
 -24   1   4   -0.05    0.10
 -24  -1   4   -0.04    0.21
 -24   1   3    4.04    0.14
 -24   1   3    4.49    0.47
  24   1  -3    4.05    0.31
  24  -1  -3    4.12    0.15
 -24  -1   3    4.74    0.29
 -24   1   2  110.98    1.81
  24   1  -2  112.50    2.33
 -24   1   2  106.48    2.61
  24  -1  -2  106.75    1.78
 -24  -1   2  108.93    2.07
  24   1  -1   19.80    0.54
 -24   1   1   17.87    0.54
 -24  -1   1   19.64    0.42
 -24   1   0   13.37    0.57
  24   1   0   13.31    0.46
 -24  -1   0   13.41    0.45
  24  -1   0   12.51    0.30
  24   1   1   27.83    0.72
 -24   1  -1   25.76    0.79
 -24  -1  -1   28.27    0.58
  24  -1   1   26.49    0.55
  24   1   2   40.67    0.82
 -24   1  -2   40.76    1.03
 -24  -1  -2   38.04    0.67
  24  -1   2   41.19    0.87
 -24   1  -3   43.22    0.89
  24   1   3   42.60    0.92
  24  -1   3   43.28    0.99
 -24  -1  -3   40.19    0.70
  24   1   4    5.66    0.32
  24  -1   4    5.54    0.27
  24   1   5    0.20    0.36
  24  -1   5    0.31    0.32
  24   1   6    2.62    0.48
  24  -1   6    2.04    0.30
  24   1   7   -0.16    0.29
  24  -1   7    0.05    0.27
 -24   2   8    0.88    0.63
 -24  -2   8    1.18    0.30
 -24  -2   7    0.22    0.35
  24   2  -6   12.66    0.68
 -24   2   6   11.52    0.88
 -24  -2   6   12.32    0.45
 -24   2   5    1.52    0.34
  24   2  -5    1.24    0.38
 -24  -2   5    1.43    0.34
 -24   2   4   12.14    0.57
  24   2  -4   13.37    0.43
 -24  -2   4   13.16    0.55
 -24   2   3   -0.51    0.41
  24   2  -3    0.24    0.28
 -24  -2   3    0.35    0.17
 -24   2   2   53.14    1.57
  24   2  -2   50.99    1.07
 -24  -2   2   57.18    1.28
 -24   2   1   38.11    0.97
  24   2  -1   37.76    0.81
 -24  -2   1   40.36    0.96
  24   2   0  185.73    4.32
 -24   2   0  170.86    4.31
  24  -2   0  166.67    3.09
 -24  -2   0  182.03    3.97
 -24   2  -1    4.09    0.48
  24   2   1    3.94    0.25
  24  -2   1    4.03    0.19
 -24  -2  -1    3.82    0.26
  24   2   2    3.67    0.40
 -24   2  -2    4.02    0.31
 -24  -2  -2    3.78    0.27
  24  -2   2    3.36    0.16
  24   2   3   17.96    0.53
 -24   2  -3   19.43    0.77
  24  -2   3   18.56    0.55
  24   2   4    6.89    0.54
  24  -2   4    6.82    0.43
  24  -2   4    7.36    0.33
  24   2   5    0.78    0.28
  24  -2   5    1.01    0.32
  24  -2   5    0.98    0.35
  24   2   6    4.34    0.40
  24  -2   6    4.25    0.51
 -24   3   7   -0.19    0.41
  24   3  -7   -0.49    0.32
 -24  -3   7   -0.35    0.29
  24   3  -6    5.27    0.61
 -24   3   6    5.20    0.52
 -24  -3   6    4.98    0.39
  24   3  -5   40.77    1.31
 -24   3   5   36.01    1.21
 -24  -3   5   40.06    0.99
 -24   3   4    0.45    0.31
  24   3  -4   -0.49    0.23
 -24  -3   4    0.20    0.32
  24   3  -3    1.84    0.27
 -24   3   3    2.21    0.39
 -24  -3   3    1.52    0.26
  24   3  -2    3.14    0.29
 -24   3   2    3.49    0.41
 -24  -3   2    3.51    0.41
 -24   3   1  227.29    6.08
  24   3  -1  230.45    5.59
 -24  -3   1  245.62    5.81
  24   3   0    2.53    0.28
 -24   3   0    2.36    0.37
 -24  -3   0    3.31    0.39
  24   3   1    1.35    0.24
 -24   3  -1    1.00    0.32
  24  -3   1    1.19    0.27
 -24  -3  -1    1.05    0.24
  24  -3   1    0.93    0.13
  24  -3   1    0.91    0.14
 -24   3  -2    0.41    0.43
  24   3   2    0.15    0.23
  24  -3   2    0.60    0.38
  24  -3   2    0.21    0.19
 -24  -3  -2    0.66    0.23
  24  -3   2    0.23    0.11
  24   3   3    5.75    0.53
 -24  -3  -3    6.02    0.56
  24  -3   3    5.18    0.26
  24  -3   3    4.69    0.34
  24  -3   3    5.58    0.55
  24   3   4   36.67    1.24
  24  -3   4   33.14    0.81
  24  -3   4   34.04    0.98
  24   3   5    2.22    0.35
  24  -3   5    1.77    0.40
  24  -3   5    1.90    0.43
  24  -3   5    1.71    0.49
  24   3   6    9.03    0.80
  24  -3   6    8.71    0.67
  24  -3   6    7.34    0.45
  24  -3   6    7.82    0.48
  24   4  -6    2.70    0.43
 -24   4   6    2.42    0.56
 -24  -4   6    2.99    0.40
 -24   4   5    1.05    0.44
  24   4  -5    0.50    0.51
 -24  -4   5    0.56    0.48
 -24   4   4    0.15    0.37
  24   4  -4    0.17    0.28
 -24  -4   4   -0.04    0.26
  24   4  -3    2.35    0.54
 -24   4   3    2.40    0.48
 -24  -4   3    3.02    0.50
  24   4  -2    0.20    0.25
 -24   4   2    0.37    0.37
 -24  -4   2   -0.36    0.24
  24   4  -1   53.95    1.37
 -24   4   1   55.09    1.68
 -24  -4   1   57.31    1.34
 -24   4   0    2.95    0.46
  24   4   0    2.97    0.35
 -24  -4   0    3.17    0.50
  24  -4   0    3.10    0.61
 -24   4  -1   -0.01    0.54
  24   4   1    0.08    0.27
 -24  -4  -1    0.61    0.40
  24  -4   1    0.49    0.32
  24   4   2   -0.03    0.26
  24  -4   2   -0.08    0.16
 -24  -4  -2   -0.17    0.26
  24  -4   2    0.15    0.17
 -24  -4  -2    0.09    0.18
  24  -4   2    0.23    0.29
  24   4   3    0.98    0.33
  24  -4   3    1.27    0.28
  24  -4   3    1.04    0.18
 -24  -4  -3    1.69    0.33
  24  -4   3    1.62    0.36
  24   4   4    2.43    0.41
  24  -4   4    2.66    0.40
  24  -4   4    2.30    0.39
  24   5  -3    0.13    0.32
 -24   5   3   -0.76    0.72
 -24  -5   3    0.00    0.31
 -24   5   2    0.79    0.49
  24   5  -2    0.43    0.37
 -24  -5   2    1.11    0.34
 -24   5   1    0.48    0.46
  24   5  -1    0.23    0.34
 -24  -5   1    0.14    0.30
  24   5   0    1.44    0.58
 -24   5   0    1.48    0.51
 -24  -5   0    1.90    0.36
  24  -5   0    0.97    0.69
  24   5   1    0.22    0.32
 -24  -5  -1    0.02    0.44
 -24  -5  -1    0.56    0.31
  24  -5   1    0.40    0.39
  24   5   2    0.70    0.55
  24  -5   2    0.92    0.42
 -24  -5  -2    0.89    0.35
 -25   0   8    0.95    0.34
 -25   0   7    0.02    0.25
 -25   0   6    1.89    0.18
 -25   0   5    0.09    0.19
  25   0  -4   28.65    0.64
 -25   0   4   26.95    0.49
  25   0  -3   -0.09    0.10
 -25   0   3   -0.11    0.15
 -25   0   2  231.14    4.81
  25   0  -2  228.38    5.00
  25   0  -1    0.47    0.16
 -25   0   1    0.13    0.15
 -25   0   1    0.04    0.18
  25   0   0   21.58    0.53
 -25   0   0   19.52    0.51
 -25   0   0   22.58    0.55
  25   0   1    0.35    0.19
 -25   0  -1    0.31    0.23
 -25   0  -2   28.92    0.71
  25   0   2   29.04    0.59
  25   0   3    0.24    0.16
 -25   0  -3    0.06    0.20
  25   0   4   21.13    0.56
  25   0   5    0.87    0.36
  25   0   6    2.09    0.31
  25   0   7    0.35    0.47
 -25   1   8    0.14    0.37
 -25   1   8    0.36    0.26
 -25  -1   8    0.26    0.36
 -25   1   7    5.48    0.33
 -25  -1   7    6.51    0.33
 -25   1   6    0.36    0.17
  25   1  -6    0.12    0.30
 -25  -1   6    0.42    0.18
 -25   1   5    1.72    0.16
  25   1  -5    1.51    0.21
 -25   1   5    1.66    0.33
 -25  -1   5    2.06    0.19
 -25   1   4   12.69    0.27
 -25   1   4   12.18    0.75
  25   1  -4   12.86    0.50
 -25  -1   4   14.08    0.47
  25   1  -3   16.45    0.56
 -25   1   3   16.58    0.31
 -25   1   3   15.35    0.59
 -25  -1   3   18.98    0.54
  25  -1  -3   16.51    0.32
  25   1  -2  120.90    2.57
 -25   1   2  117.55    1.98
 -25   1   2  111.94    2.59
  25  -1  -2  116.58    1.98
 -25  -1   2  114.77    2.25
  25   1  -1    2.49    0.18
 -25   1   1    2.97    0.27
  25  -1  -1    2.40    0.15
 -25  -1   1    3.32    0.26
 -25   1   0   59.68    1.51
  25   1   0   64.85    1.37
  25  -1   0   59.94    0.97
 -25  -1   0   64.75    1.34
 -25   1  -1    0.03    0.30
  25   1   1    0.27    0.15
 -25  -1  -1    0.09    0.25
  25  -1   1    0.34    0.16
 -25  -1  -1   -0.01    0.20
 -25   1  -2   27.09    0.80
  25   1   2   27.80    0.78
  25  -1   2   27.74    0.66
 -25  -1  -2   25.57    0.59
  25   1   3    3.33    0.37
 -25   1  -3    3.44    0.36
  25  -1   3    3.56    0.30
 -25  -1  -3    2.82    0.19
  25   1   4   -0.36    0.32
  25  -1   4   -0.19    0.27
  25   1   5    0.40    0.25
  25  -1   5    0.40    0.33
  25   1   6    0.43    0.29
  25  -1   6    0.62    0.26
  25   1   7    0.61    0.46
  25  -1   7   -0.27    0.43
 -25   2   8    1.35    0.68
 -25  -2   8    1.47    0.31
 -25   2   7    2.08    0.63
 -25  -2   7    1.57    0.44
  25   2  -6   21.89    0.89
 -25   2   6   21.70    0.85
 -25  -2   6   22.88    0.64
  25   2  -5    7.63    0.54
 -25   2   5    7.85    0.74
 -25  -2   5    8.33    0.50
 -25   2   4    6.85    0.66
  25   2  -4    6.33    0.33
 -25  -2   4    7.95    0.46
 -25   2   3    4.06    0.39
  25   2  -3    4.37    0.40
 -25  -2   3    4.42    0.38
 -25   2   2   60.39    1.79
  25   2  -2   58.63    1.24
 -25  -2   2   65.63    1.46
  25   2  -1    3.44    0.26
 -25   2   1    3.67    0.35
  25  -2  -1    3.23    0.07
 -25  -2   1    4.09    0.37
  25   2   0    1.28    0.22
 -25   2   0    1.10    0.31
 -25  -2   0    1.42    0.32
  25  -2   0    1.49    0.12
 -25   2  -1    0.33    0.38
  25   2   1    0.10    0.20
 -25  -2  -1    0.47    0.30
  25  -2   1    0.60    0.14
  25   2   2   18.85    0.52
 -25   2  -2   19.09    0.79
  25  -2   2   18.16    0.47
 -25  -2  -2   18.63    0.53
 -25   2  -3    0.24    0.34
  25   2   3    0.10    0.21
 -25  -2  -3    0.02    0.10
  25  -2   3    0.27    0.21
  25   2   4   -0.11    0.22
  25  -2   4    0.05    0.26
  25   2   5   -0.27    0.38
  25  -2   5    0.23    0.31
  25   2   6    0.58    0.52
  25  -2   6    1.24    0.43
 -25   3   7    7.48    0.65
  25   3  -7    8.69    0.76
 -25  -3   7    8.33    0.49
  25   3  -6    4.34    0.41
 -25   3   6    5.16    0.54
 -25  -3   6    5.43    0.58
  25   3  -5    0.59    0.43
 -25   3   5   -0.14    0.37
 -25  -3   5    0.65    0.39
 -25   3   4    0.74    0.36
  25   3  -4    0.31    0.40
 -25  -3   4    0.84    0.23
  25   3  -3    2.45    0.44
 -25   3   3    2.06    0.39
 -25  -3   3    2.33    0.27
  25   3  -2   13.06    0.46
 -25   3   2   12.92    0.65
 -25  -3   2   13.33    0.44
  25   3  -1   79.77    1.80
 -25   3   1   79.58    2.09
 -25  -3   1   86.48    2.10
 -25   3   0    5.79    0.47
  25   3   0    6.01    0.52
 -25  -3   0    5.83    0.33
  25   3   1    0.98    0.24
 -25   3  -1    0.72    0.31
  25  -3   1    0.57    0.13
 -25  -3  -1    0.11    0.36
  25  -3   1    0.39    0.12
  25   3   2    3.70    0.33
 -25   3  -2    3.34    0.58
  25  -3   2    3.45    0.24
 -25  -3  -2    3.55    0.33
  25  -3   2    3.32    0.26
  25   3   3    0.62    0.27
  25  -3   3    0.64    0.24
  25  -3   3    0.28    0.40
  25  -3   3    0.75    0.17
 -25  -3  -3    0.42    0.44
  25   3   4    0.90    0.30
  25  -3   4    0.80    0.20
  25  -3   4    0.62    0.33
  25  -3   4    0.51    0.44
  25   3   5    0.08    0.28
  25  -3   5   -0.24    0.33
  25  -3   5    0.04    0.32
  25  -3   5    0.14    0.38
 -25   4   6    3.32    0.60
  25   4  -6    4.41    0.73
 -25  -4   6    4.83    0.66
  25   4  -5    0.71    0.52
 -25   4   5    0.17    0.44
 -25  -4   5    0.73    0.48
  25   4  -4    0.39    0.31
 -25   4   4    0.09    0.43
 -25  -4   4    0.23    0.43
  25   4  -3    7.25    0.66
 -25   4   3    6.02    0.62
 -25  -4   3    6.65    0.42
  25   4  -2   12.81    0.56
 -25   4   2   12.46    0.74
 -25  -4   2   13.70    0.75
 -25   4   1   14.08    1.15
  25   4  -1   14.91    0.62
 -25  -4   1   16.86    0.81
  25   4   0   16.02    0.62
 -25   4   0   16.47    0.80
 -25  -4   0   18.45    0.61
  25   4   1   16.32    0.62
 -25   4  -1   16.16    1.11
  25  -4   1   15.76    0.69
 -25  -4  -1   16.56    0.60
  25   4   2    1.44    0.52
 -25  -4  -2    2.61    0.35
 -25  -4  -2    1.83    0.35
  25  -4   2    2.70    0.58
  25   4   3    0.07    0.31
  25  -4   3    0.56    0.50
  25  -4   3    0.41    0.24
 -25  -4  -3    0.73    0.49
  25  -4   3    0.25    0.26
  25   4   4    4.00    0.67
  25  -4   4    3.32    0.41
  25  -4   4    2.83    0.42
  25  -4   4    4.45    0.45
 -25   5   3   39.78    2.19
  25   5  -3   41.02    1.31
 -25  -5   3   45.34    1.65
 -25   5   2    0.69    0.43
  25   5  -2    0.26    0.32
 -25  -5   2   -0.54    0.30
  25   5  -1    2.47    0.42
 -25   5   1    2.74    0.59
 -25  -5   1    3.15    0.59
  25   5   0   -0.26    0.51
 -25   5   0    0.01    0.67
  25  -5   0   -0.33    0.60
 -25  -5   0    0.49    0.31
  25   5   1    3.32    0.44
  25  -5   1    3.06    0.51
 -25  -5  -1    2.99    0.55
 -25  -5  -1    3.67    0.43
 -26   0   8   16.10    0.52
 -26   0   7    0.23    0.26
 -26   0   6   27.48    0.73
  26   0  -5    0.20    0.20
 -26   0   5   -0.17    0.12
 -26   0   4   84.60    1.65
  26   0  -4   82.42    1.70
  26   0  -3   -0.08    0.10
 -26   0   3    0.23    0.15
  26   0  -2  212.77    4.63
 -26   0   2  214.45    4.39
 -26   0   1   -0.17    0.27
 -26   0   1   -0.03    0.16
  26   0  -1   -0.09    0.17
  26   0   0  103.58    1.94
 -26   0   0  101.36    2.36
 -26   0  -1    0.11    0.14
  26   0   1   -0.09    0.12
 -26   0  -2   -0.24    0.24
  26   0   2    0.39    0.15
  26   0   3   -0.14    0.17
 -26   0  -3   -0.08    0.21
  26   0   4    2.48    0.26
  26   0   5   -0.07    0.33
  26   0   6    1.26    0.45
 -26   1   8    2.68    0.44
 -26   1   8    1.96    0.21
 -26  -1   8    1.80    0.44
 -26   1   7    0.73    0.39
 -26   1   7    1.05    0.23
 -26  -1   7    1.43    0.35
 -26   1   6   20.14    0.78
  26   1  -6   19.42    0.56
 -26  -1   6   21.57    0.73
 -26   1   5    2.11    0.17
  26   1  -5    2.29    0.33
 -26   1   5    2.71    0.36
 -26  -1   5    2.25    0.21
 -26   1   4   42.87    0.71
  26   1  -4   45.05    1.08
 -26   1   4   41.06    1.14
 -26  -1   4   44.45    1.03
 -26   1   3  222.26    4.42
  26   1  -3  216.12    4.95
 -26   1   3  216.65    5.56
 -26  -1   3  231.70    5.37
  26  -1  -3  219.60    4.44
  26   1  -2   -0.23    0.24
 -26   1   2   -0.41    0.24
  26  -1  -2   -0.15    0.11
 -26  -1   2   -0.04    0.14
 -26   1   1    1.83    0.40
  26   1  -1    2.44    0.20
  26  -1  -1    1.91    0.16
 -26  -1   1    2.86    0.27
  26   1   0    3.34    0.22
 -26   1   0    4.32    0.42
  26  -1   0    3.56    0.21
 -26  -1   0    3.91    0.22
 -26   1  -1   45.56    1.21
  26   1   1   45.75    1.07
 -26  -1  -1   44.31    0.90
  26  -1   1   42.94    0.85
 -26  -1  -1   42.00    0.85
  26   1   2   -0.09    0.16
 -26   1  -2    0.38    0.28
  26  -1   2    0.08    0.19
 -26  -1  -2    0.09    0.18
 -26   1  -3   14.16    0.57
  26   1   3   13.19    0.57
 -26  -1  -3   12.27    0.34
  26  -1   3   12.87    0.49
  26   1   4    0.42    0.22
  26  -1   4    0.44    0.29
  26   1   5    0.02    0.38
  26  -1   5   -0.43    0.33
  26   1   6    0.39    0.43
  26  -1   6    0.09    0.39
 -26   2   8    1.32    0.45
 -26  -2   8    1.27    0.32
 -26   2   7    6.53    0.56
 -26  -2   7    6.11    0.59
 -26   2   6   10.16    0.62
  26   2  -6   10.37    0.66
 -26  -2   6   10.52    0.43
  26   2  -5   21.91    0.64
 -26   2   5   21.73    1.11
 -26  -2   5   23.22    0.80
 -26   2   4   22.94    1.12
  26   2  -4   23.42    0.64
 -26  -2   4   25.90    0.79
 -26   2   3   63.14    1.66
  26   2  -3   66.97    1.58
 -26  -2   3   68.89    1.57
  26   2  -2   19.05    0.52
 -26   2   2   19.16    0.68
 -26  -2   2   20.31    0.66
 -26   2   1   38.61    1.04
  26   2  -1   42.99    1.07
 -26  -2   1   41.04    0.87
  26   2   0    3.44    0.25
 -26   2   0    3.66    0.33
 -26  -2   0    3.25    0.24
  26  -2   0    2.89    0.14
 -26   2  -1   69.48    1.94
  26   2   1   73.46    1.74
 -26  -2  -1   71.87    1.52
  26   2   2    0.46    0.33
 -26   2  -2    1.23    0.39
 -26  -2  -2    0.57    0.35
  26  -2   2    0.52    0.19
  26   2   3   12.32    0.45
 -26   2  -3   12.79    0.67
  26  -2   3   11.44    0.45
  26   2   4    1.39    0.41
  26  -2   4    1.03    0.31
  26   2   5    3.75    0.37
  26  -2   5    3.38    0.43
  26   2   6   17.95    0.70
  26  -2   6   15.96    0.61
  26   3  -7    5.70    0.73
 -26   3   7    5.76    0.63
 -26  -3   7    6.41    0.46
 -26   3   6    2.58    0.51
  26   3  -6    3.19    0.37
 -26  -3   6    3.61    0.54
  26   3  -5   13.83    0.79
 -26   3   5   12.53    0.73
 -26  -3   5   15.18    0.74
 -26   3   4    0.41    0.36
  26   3  -4   -0.22    0.38
 -26  -3   4    0.25    0.23
  26   3  -3   11.10    0.64
 -26   3   3    9.83    0.61
 -26  -3   3   11.27    0.43
  26   3  -2    1.96    0.28
 -26   3   2    2.78    0.42
 -26  -3   2    2.23    0.27
 -26   3   1   34.14    1.08
  26   3  -1   35.69    0.88
 -26  -3   1   35.92    0.85
  26   3   0   26.52    0.93
 -26   3   0   25.11    0.88
 -26  -3   0   26.36    0.91
  26   3   1    7.16    0.39
 -26   3  -1    7.65    0.49
  26  -3   1    6.01    0.23
 -26  -3  -1    7.61    0.39
 -26   3  -2   11.76    0.56
  26   3   2   11.81    0.67
  26  -3   2   10.16    0.39
 -26  -3  -2   12.49    0.69
  26   3   3    1.81    0.31
  26  -3   3    1.56    0.47
  26  -3   3    1.55    0.30
 -26  -3  -3    1.94    0.33
  26  -3   3    1.79    0.18
  26   3   4   18.81    0.67
  26  -3   4   17.68    0.71
  26  -3   4   19.99    0.67
  26  -3   4   17.54    0.68
  26   3   5   -0.33    0.45
  26  -3   5    0.24    0.34
  26  -3   5   -0.14    0.33
  26  -3   5    0.00    0.40
  26   4  -5    1.88    0.39
 -26   4   5    2.45    0.53
 -26  -4   5    2.06    0.37
  26   4  -4   41.66    1.21
 -26   4   4   40.28    1.97
 -26  -4   4   42.55    1.14
  26   4  -3   20.60    0.98
 -26   4   3   18.64    0.93
 -26  -4   3   21.25    0.92
  26   4  -2   12.00    0.57
 -26   4   2   12.25    1.12
 -26  -4   2   13.35    0.75
  26   4  -1   23.58    0.77
 -26   4   1   23.76    1.39
 -26  -4   1   24.45    0.74
 -26   4   0    0.77    0.41
  26   4   0    1.02    0.30
 -26  -4   0    0.40    0.44
 -26   4  -1   19.65    1.21
  26   4   1   19.45    0.71
 -26  -4  -1   19.84    0.92
  26  -4   1   18.48    1.06
  26   4   2    0.79    0.48
 -26  -4  -2    0.12    0.48
  26  -4   2    0.77    0.54
 -26  -4  -2    0.87    0.32
  26   4   3    0.03    0.46
  26  -4   3   -0.24    0.23
  26  -4   3    0.26    0.24
  26  -4   3    0.29    0.47
 -26  -4  -3    0.13    0.30
  26   4   4    0.44    0.50
  26  -4   4   -0.08    0.28
  26  -4   4   -0.23    0.30
  26  -4   4    0.33    0.32
  26   5  -2    2.54    0.44
 -26   5   2    3.22    0.61
 -26  -5   2    2.92    0.61
  26   5  -1   11.12    0.62
 -26   5   1   10.44    1.22
 -26  -5   1   11.54    0.60
  26   5   0    0.74    0.56
 -26   5   0    1.18    0.73
  26  -5   0    0.14    0.42
 -26  -5   0    1.00    0.52
 -26  -5  -1    0.39    0.29
 -26  -5  -1   -0.18    0.52
 -27   0   8    0.05    0.29
 -27   0   7   -0.07    0.16
 -27   0   6    0.50    0.16
 -27   0   5   -0.05    0.20
  27   0  -5   -0.11    0.13
  27   0  -4  297.85    7.35
 -27   0   4  302.43    7.27
  27   0  -3   -0.01    0.11
 -27   0   3    0.22    0.10
  27   0  -2   30.09    0.65
 -27   0   2   29.31    0.53
 -27   0   1    0.02    0.19
 -27   0   1    0.05    0.11
  27   0  -1    0.09    0.11
  27   0   0   25.33    0.64
 -27   0   0   24.85    0.64
 -27   0  -1    0.09    0.16
  27   0   1    0.14    0.21
  27   0   2   95.77    2.11
 -27   0  -2   96.94    2.15
 -27   0  -3    0.25    0.22
  27   0   3   -0.09    0.26
  27   0   4    1.39    0.36
  27   0   5    0.08    0.22
  27   0   6    4.60    0.56
 -27   1   8    0.28    0.62
 -27  -1   8    0.82    0.39
 -27   1   7    0.27    0.36
 -27   1   7    0.17    0.21
 -27  -1   7    0.60    0.33
  27   1  -6    0.25    0.20
 -27   1   6    0.30    0.17
 -27   1   6    0.26    0.34
 -27  -1   6    0.57    0.29
 -27   1   5    5.97    0.68
 -27   1   5    5.42    0.22
  27   1  -5    5.74    0.42
 -27  -1   5    5.96    0.40
 -27   1   4   29.93    1.20
 -27   1   4   29.05    0.51
  27   1  -4   31.28    0.85
 -27  -1   4   31.77    0.80
 -27   1   3   46.37    0.77
  27   1  -3   45.79    0.94
 -27   1   3   44.80    1.50
  27  -1  -3   45.95    0.78
 -27  -1   3   49.67    1.11
  27   1  -2   23.11    0.64
 -27   1   2   23.15    0.41
 -27   1   2   20.68    0.86
 -27  -1   2   22.24    0.48
  27  -1  -2   21.57    0.41
  27   1  -1   62.54    1.34
 -27   1   1   59.00    1.39
  27  -1  -1   61.00    1.04
 -27   1   0   94.66    2.16
  27   1   0  100.03    2.15
 -27  -1   0  103.09    2.20
  27  -1   0   95.57    1.81
 -27   1  -1    8.17    0.38
  27   1   1    8.75    0.32
 -27  -1  -1    7.70    0.39
 -27  -1  -1    9.47    0.46
  27  -1   1    8.13    0.32
  27   1   2   29.70    0.84
 -27   1  -2   29.03    0.88
 -27  -1  -2   27.83    0.69
  27  -1   2   29.05    0.70
  27   1   3    2.34    0.25
 -27   1  -3    2.73    0.36
  27  -1   3    2.62    0.31
 -27  -1  -3    2.10    0.21
  27   1   4    0.77    0.23
  27  -1   4    0.61    0.31
  27   1   5    1.50    0.45
  27  -1   5    1.71    0.40
  27   1   6    9.04    0.72
  27  -1   6    7.76    0.65
 -27   2   7    9.59    0.68
 -27  -2   7   10.38    0.69
 -27   2   6   11.41    0.67
  27   2  -6   11.82    0.50
 -27  -2   6   11.80    0.47
  27   2  -5   33.43    0.87
 -27   2   5   34.07    1.13
 -27  -2   5   37.45    1.09
 -27   2   4    6.38    0.52
  27   2  -4    7.04    0.36
 -27  -2   4    7.69    0.48
  27   2  -3   12.83    0.59
 -27   2   3   12.04    0.58
 -27  -2   3   13.26    0.56
  27   2  -2   51.56    1.11
 -27   2   2   51.89    1.37
 -27  -2   2   53.62    1.11
  27   2  -1    1.55    0.32
 -27   2   1    0.65    0.30
 -27  -2   1    1.37    0.21
 -27   2   0   27.84    0.83
  27   2   0   30.12    0.88
 -27  -2   0   29.55    0.88
 -27   2  -1   10.96    0.68
  27   2   1   10.12    0.38
  27  -2   1   10.36    0.31
 -27  -2  -1   11.11    0.54
  27   2   2   14.15    0.47
 -27   2  -2   15.38    0.77
 -27  -2  -2   16.17    0.51
  27  -2   2   14.39    0.34
 -27  -2  -2   13.61    0.43
 -27   2  -3    2.92    0.47
  27   2   3    2.92    0.29
  27  -2   3    2.76    0.21
  27   2   4    7.45    0.41
  27  -2   4    6.84    0.32
  27   2   5    4.13    0.59
  27  -2   5    3.21    0.44
  27   2   6    5.88    0.71
  27  -2   6    5.31    0.39
 -27   3   6   11.41    0.77
  27   3  -6   12.37    0.60
 -27  -3   6   14.17    0.78
  27   3  -5   15.19    0.60
 -27   3   5   13.43    0.77
 -27  -3   5   15.72    0.79
  27   3  -4    3.13    0.49
 -27   3   4    2.97    0.47
 -27  -3   4    3.24    0.30
 -27   3   3    6.65    0.84
  27   3  -3    7.93    0.61
 -27  -3   3    8.13    0.54
  27   3  -2    4.01    0.32
 -27   3   2    3.67    0.47
 -27  -3   2    3.64    0.46
  27   3  -1    6.24    0.37
 -27   3   1    6.55    0.50
 -27  -3   1    6.53    0.35
  27   3   0    5.56    0.52
 -27   3   0    5.83    0.70
 -27  -3   0    5.08    0.34
 -27   3  -1    8.02    0.77
  27   3   1    8.14    0.58
 -27  -3  -1    9.05    0.58
  27  -3   1    6.76    0.25
 -27   3  -2    4.73    0.42
  27   3   2    3.65    0.34
 -27  -3  -2    3.99    0.34
  27  -3   2    3.17    0.27
  27  -3   2    3.29    0.26
  27   3   3    8.28    0.64
  27  -3   3    6.96    0.39
  27  -3   3    6.61    0.42
 -27  -3  -3    7.22    0.46
  27   3   4    3.95    0.60
  27  -3   4    3.76    0.43
  27  -3   4    4.08    0.37
  27  -3   4    3.58    0.39
  27   3   5   23.47    0.84
  27  -3   5   21.07    0.87
  27  -3   5   21.30    0.92
  27  -3   5   21.89    1.03
  27   4  -5   13.31    0.64
 -27   4   5   11.42    0.84
 -27  -4   5   13.73    0.86
 -27   4   4    6.01    1.03
  27   4  -4    7.28    0.52
 -27  -4   4    7.98    0.48
  27   4  -3    0.18    0.44
 -27   4   3    0.11    0.41
  27   4  -3    0.08    0.45
 -27  -4   3   -0.09    0.25
 -27   4   2   23.71    1.42
  27   4  -2   22.85    0.77
 -27  -4   2   23.68    0.75
 -27   4   1   20.06    1.29
  27   4  -1   21.24    0.74
 -27  -4   1   21.53    0.71
 -27   4   0    2.59    0.50
  27   4   0    3.06    0.37
 -27  -4   0    3.23    0.37
  27   4   1   -0.50    0.45
 -27   4  -1   -0.46    0.59
 -27  -4  -1    0.09    0.27
  27   4   2   30.52    0.96
 -27   4  -2   32.63    1.12
  27  -4   2   30.62    1.38
 -27  -4  -2   32.18    0.96
  27   4   3   26.26    1.19
 -27  -4  -3   26.14    0.92
  27  -4   3   25.13    1.25
 -27  -5   1    3.42    0.64
 -28   0   8    1.07    0.34
 -28   0   7    1.16    0.31
 -28   0   6   13.67    0.50
 -28   0   5   -0.29    0.13
  28   0  -5   -0.01    0.22
  28   0  -4    8.43    0.29
 -28   0   4    9.93    0.39
 -28   0   3   -0.02    0.10
  28   0  -3    0.29    0.18
  28   0  -2   15.32    0.34
 -28   0   2   15.92    0.33
 -28   0   1    0.04    0.11
 -28   0   1   -0.03    0.30
  28   0  -1    0.06    0.18
 -28   0   0   31.85    0.95
  28   0   0   32.72    0.63
  28   0   1    0.06    0.21
 -28   0  -1    0.28    0.27
 -28   0  -2   16.43    0.45
  28   0   2   16.64    0.58
 -28   0  -3    0.26    0.23
  28   0   3    0.07    0.27
  28   0   4    0.58    0.34
  28   0   5    0.29    0.24
  28   0   6    2.35    0.34
 -28   1   8    2.49    0.72
 -28  -1   8    1.92    0.29
 -28   1   7    2.44    0.27
 -28   1   7    2.73    0.72
 -28  -1   7    3.09    0.42
  28   1  -6   13.32    0.62
 -28   1   6   12.38    1.00
 -28  -1   6   13.34    0.59
 -28   1   5    7.14    0.50
 -28   1   5    6.15    0.24
  28   1  -5    7.25    0.32
 -28  -1   5    7.51    0.43
 -28   1   4    7.36    0.23
  28   1  -4    7.98    0.46
 -28   1   4    7.04    0.71
 -28  -1   4    7.71    0.30
 -28   1   3   47.52    1.27
  28   1  -3   47.15    0.99
 -28   1   3   49.51    0.81
  28  -1  -3   47.32    0.81
 -28  -1   3   51.18    1.14
 -28   1   2    5.70    0.55
  28   1  -2    6.27    0.38
 -28  -1   2    6.31    0.25
  28  -1  -2    5.88    0.21
 -28   1   1    7.69    0.41
  28   1  -1    8.65    0.42
 -28  -1   1    8.42    0.28
  28   1   0    6.83    0.29
 -28   1   0    7.50    0.38
  28  -1   0    7.00    0.28
 -28  -1   0    7.78    0.29
  28   1   1   24.20    0.74
 -28   1  -1   24.92    0.68
 -28  -1  -1   22.83    0.69
 -28  -1  -1   26.47    0.61
  28  -1   1   23.88    0.47
 -28   1  -2    3.09    0.40
  28   1   2    3.16    0.36
 -28  -1  -2    2.24    0.28
  28  -1   2    3.24    0.28
 -28   1  -3    2.28    0.36
  28   1   3    2.69    0.37
  28  -1   3    2.13    0.31
 -28  -1  -3    1.58    0.21
  28   1   4    0.08    0.34
  28  -1   4    0.13    0.28
  28   1   5    0.53    0.26
  28  -1   5    0.13    0.23
  28   1   6    3.68    0.40
  28  -1   6    3.09    0.53
 -28   2   7    3.83    0.56
 -28  -2   7    3.86    0.53
 -28   2   6    8.02    0.88
  28   2  -6    7.16    0.43
 -28  -2   6    7.94    0.40
 -28   2   5    0.05    0.35
  28   2  -5    0.33    0.24
 -28  -2   5   -0.10    0.34
  28   2  -4   16.87    0.53
 -28   2   4   16.60    0.72
 -28  -2   4   17.21    0.51
 -28   2   3    2.63    0.61
  28   2  -3    3.07    0.39
 -28  -2   3    3.35    0.38
  28   2  -2   12.92    0.44
 -28   2   2   12.62    0.60
 -28  -2   2   13.98    0.42
  28   2  -1    0.55    0.29
 -28   2   1   -0.16    0.40
 -28  -2   1    0.26    0.27
  28  -2  -1    0.07    0.07
  28   2   0    4.79    0.43
 -28   2   0    4.65    0.39
  28  -2   0    4.08    0.17
 -28  -2   0    5.09    0.28
 -28   2  -1    0.96    0.40
  28   2   1    0.47    0.21
  28  -2   1    0.29    0.16
 -28  -2  -1    0.40    0.21
 -28   2  -2    3.09    0.51
  28   2   2    3.67    0.29
  28  -2   2    3.23    0.27
 -28  -2  -2    3.40    0.46
 -28  -2  -2    2.69    0.27
  28   2   3    1.15    0.41
 -28   2  -3    0.98    0.28
  28  -2   3    1.09    0.18
  28   2   4    9.78    0.67
  28  -2   4    9.19    0.37
  28   2   5    3.07    0.38
  28  -2   5    2.89    0.44
 -28   3   6    5.46    0.95
  28   3  -6    6.12    0.71
 -28  -3   6    7.26    0.44
  28   3  -5    3.15    0.37
 -28   3   5    3.21    0.52
 -28  -3   5    3.06    0.34
  28   3  -4    0.22    0.40
 -28   3   4   -0.05    0.39
 -28  -3   4    0.55    0.37
 -28   3   3   15.37    1.07
  28   3  -3   16.76    0.83
 -28  -3   3   17.76    0.77
 -28   3   2    6.38    0.56
  28   3  -2    6.19    0.39
 -28  -3   2    7.07    0.52
 -28   3   1   -0.18    0.31
  28   3  -1    0.26    0.36
 -28  -3   1    0.06    0.33
  28   3   0    0.22    0.25
 -28   3   0    0.55    0.52
 -28  -3   0    0.66    0.37
  28   3   1    1.49    0.28
 -28   3  -1    1.24    0.57
  28  -3   1    1.04    0.15
 -28  -3  -1    1.52    0.27
  28  -3   1    0.93    0.13
 -28   3  -2   14.20    0.65
  28   3   2   14.16    0.55
 -28  -3  -2   15.21    0.77
  28   3   3    1.43    0.31
  28  -3   3    1.13    0.18
  28  -3   3    0.92    0.30
  28   3   4    1.11    0.34
  28  -3   4    1.01    0.22
  28  -3   4    1.28    0.36
 -28   4   5    2.28    0.58
  28   4  -5    2.00    0.41
 -28  -4   5    2.63    0.58
  28   4  -4   -0.50    0.32
 -28   4   4    1.08    0.66
 -28  -4   4    0.26    0.44
  28   4  -3   10.47    0.80
 -28   4   3    9.75    0.75
 -28  -4   3   10.15    0.51
  28   4  -2    1.35    0.35
 -28   4   2    1.29    0.75
 -28  -4   2    1.57    0.50
  28   4  -1    0.37    0.30
 -28   4   1    0.26    0.65
 -28  -4   1   -0.14    0.43
  28   4   0    6.03    0.45
 -28   4   0    5.97    0.59
 -28  -4   0    6.49    0.63
  28   4   1    0.66    0.48
 -28   4  -1    0.49    0.64
 -28  -4  -1    0.31    0.45
  28   4   2    2.02    0.39
 -28   4  -2    1.39    0.45
 -28  -4  -2    1.57    0.57
  28  -4   2    1.59    0.40
  28   4   3    1.41    0.38
  28  -4   3    1.24    0.60
 -28  -4  -3    1.59    0.59
 -29   0   8    0.09    0.20
 -29   0   7   -0.11    0.17
 -29   0   6    2.21    0.30
 -29   0   5   -0.09    0.21
  29   0  -5   -0.14    0.22
 -29   0   4  210.59    4.64
  29   0  -4  193.84    4.32
 -29   0   3   -0.04    0.17
  29   0  -3    0.00    0.18
  29   0  -2    0.90    0.15
 -29   0   2    0.46    0.13
 -29   0   1    0.27    0.21
  29   0  -1   -0.06    0.19
 -29   0   1    0.19    0.19
 -29   0   0   62.05    1.38
  29   0   0   64.24    1.39
 -29   0  -1    0.07    0.18
  29   0   1    0.01    0.14
 -29   0  -2    1.86    0.34
  29   0   2    2.02    0.21
 -29   0  -3    0.29    0.25
  29   0   3    0.13    0.18
  29   0   4    0.53    0.22
  29   0   5   -0.14    0.37
  29   0   6    1.47    0.50
 -29   1   7    1.28    0.65
 -29  -1   7    1.27    0.38
 -29   1   6   21.80    0.92
  29   1  -6   23.08    0.87
 -29   1   6   20.88    0.54
 -29  -1   6   22.75    0.61
 -29   1   5    5.93    0.25
  29   1  -5    5.91    0.34
 -29   1   5    5.82    0.52
 -29  -1   5    6.38    0.45
 -29   1   4   38.82    0.68
 -29   1   4   38.38    1.17
  29   1  -4   41.34    1.05
 -29  -1   4   41.27    0.85
 -29   1   3   -0.31    0.39
 -29   1   3   -0.07    0.11
 -29  -1   3   -0.26    0.23
  29  -1  -3    0.10    0.12
  29   1  -2   10.65    0.35
 -29   1   2    9.98    0.49
 -29  -1   2   11.83    0.46
  29  -1  -2   10.73    0.28
  29   1  -1    0.16    0.15
 -29   1   1    0.19    0.36
 -29  -1   1    0.03    0.23
  29  -1  -1    0.08    0.09
  29   1   0   24.79    0.58
 -29   1   0   25.13    0.91
  29  -1   0   23.75    0.44
 -29  -1   0   25.98    0.74
 -29   1  -1    2.59    0.29
  29   1   1    2.36    0.23
  29  -1   1    2.47    0.16
 -29  -1  -1    3.02    0.36
 -29  -1  -1    2.18    0.21
  29   1   2    3.61    0.26
 -29   1  -2    3.11    0.43
  29  -1   2    3.45    0.30
 -29  -1  -2    3.28    0.21
  29   1   3    0.83    0.22
 -29   1  -3    0.54    0.34
 -29  -1  -3    0.40    0.19
  29  -1   3    0.66    0.28
  29   1   4    0.22    0.23
  29  -1   4    0.21    0.30
  29   1   5    1.93    0.47
  29  -1   5    1.51    0.27
 -29   2   7    2.15    0.80
 -29  -2   7    3.49    0.34
 -29   2   6    5.35    0.86
  29   2  -6    5.43    0.39
 -29  -2   6    5.81    0.36
 -29   2   5   14.38    0.76
  29   2  -5   14.85    0.54
 -29  -2   5   16.26    0.72
  29   2  -4   30.74    1.00
 -29   2   4   27.42    1.00
 -29  -2   4   29.03    0.72
 -29   2   3   -0.46    0.47
  29   2  -3    0.12    0.30
 -29  -2   3   -0.13    0.28
 -29   2   2    1.48    0.52
  29   2  -2    1.49    0.24
 -29  -2   2    1.01    0.33
 -29   2   1    3.57    0.58
  29   2  -1    4.06    0.28
 -29  -2   1    4.12    0.27
  29   2   0    1.76    0.24
 -29   2   0    2.38    0.51
  29  -2   0    1.67    0.15
 -29  -2   0    2.15    0.24
 -29   2  -1    0.89    0.44
  29   2   1    1.41    0.36
  29  -2   1    0.90    0.18
 -29  -2  -1    1.47    0.36
  29   2   2    4.48    0.47
 -29   2  -2    4.75    0.56
 -29  -2  -2    4.64    0.48
  29  -2   2    3.91    0.28
 -29  -2  -2    3.65    0.29
 -29   2  -3    1.20    0.29
  29   2   3    1.15    0.27
  29  -2   3    1.00    0.18
  29   2   4    8.85    0.46
  29  -2   4    8.04    0.36
  29   2   5    1.20    0.50
  29  -2   5    0.99    0.39
  29   3  -6    0.11    0.46
 -29   3   6   -0.58    0.65
 -29  -3   6    0.23    0.27
 -29   3   5    5.36    0.58
  29   3  -5    4.57    0.41
 -29  -3   5    4.54    0.38
  29   3  -4    3.93    0.55
 -29   3   4    4.18    0.51
 -29  -3   4    3.81    0.51
  29   3  -3   30.60    1.10
 -29   3   3   28.72    1.46
 -29  -3   3   29.83    0.80
 -29   3   2   -0.09    0.38
  29   3  -2    0.24    0.26
 -29  -3   2    0.84    0.25
  29   3  -1    8.78    0.64
 -29   3   1    8.49    0.57
 -29  -3   1    9.00    0.42
 -29   3   0    0.74    0.37
  29   3   0    0.87    0.26
 -29  -3   0    0.93    0.26
  29   3   1   -0.02    0.25
 -29   3  -1    0.45    0.50
 -29  -3  -1    0.45    0.38
 -29   3  -2    6.22    0.49
  29   3   2    5.92    0.59
  29  -3   2    4.74    0.33
 -29  -3  -2    5.95    0.41
  29   3   3    0.02    0.29
  29  -3   3    0.32    0.26
  29  -3   3    0.00    0.24
  29   3   4    4.09    0.64
  29  -3   4    3.87    0.44
  29  -3   4    3.49    0.28
  29   4  -4    2.62    0.41
 -29   4   4    2.78    0.59
 -29  -4   4    2.53    0.37
 -29   4   3    5.40    0.67
  29   4  -3    6.69    0.73
 -29  -4   3    6.97    0.65
 -29   4   2    3.84    0.89
  29   4  -2    3.61    0.63
 -29  -4   2    3.72    0.39
 -29   4   1   26.95    1.53
  29   4  -1   26.58    0.89
 -29  -4   1   27.28    0.85
 -29   4   0    9.62    1.03
  29   4   0    9.88    0.79
 -29  -4   0    9.75    0.51
  29   4   1    0.44    0.47
 -29   4  -1    0.25    0.40
 -29  -4  -1    0.06    0.29
 -29   4  -2    3.48    0.52
  29   4   2    3.54    0.64
 -29  -4  -2    3.08    0.44
 -30   0   7   -0.14    0.27
 -30   0   6   39.18    1.02
 -30   0   5    0.00    0.21
  30   0  -5    0.09    0.22
 -30   0   4   30.70    0.60
  30   0  -4   32.40    0.65
  30   0  -3   -0.12    0.19
 -30   0   3    0.06    0.18
 -30   0   2  125.30    3.12
  30   0  -2  127.83    2.71
 -30   0   2  136.66    2.67
  30   0  -1    0.07    0.13
 -30   0   1    0.42    0.33
 -30   0   1   -0.02    0.19
  30   0   0    1.98    0.27
 -30   0   0    1.64    0.37
  30   0   1   -0.02    0.23
 -30   0  -1   -0.16    0.28
 -30   0  -2    9.15    0.50
  30   0   2    9.16    0.33
 -30   0  -3   -0.05    0.24
  30   0   3    0.02    0.17
  30   0   4    0.73    0.23
  30   0   5    0.08    0.38
 -30   1   7    0.74    0.41
 -30  -1   7    0.05    0.35
  30   1  -6   47.21    1.38
 -30   1   6   47.62    1.54
 -30  -1   6   48.05    1.09
 -30   1   5   96.01    1.95
  30   1  -5  105.09    2.35
 -30   1   5  104.69    3.36
 -30  -1   5  111.28    2.55
 -30   1   4    5.22    0.71
  30   1  -4    5.72    0.42
 -30   1   4    5.53    0.21
 -30  -1   4    5.64    0.27
  30   1  -3    0.33    0.17
 -30   1   3    0.74    0.44
 -30   1   3    0.04    0.12
  30  -1  -3    0.23    0.13
 -30  -1   3    0.51    0.24
  30   1  -2   24.03    0.58
 -30   1   2   22.36    1.00
 -30  -1   2   26.30    0.73
  30  -1  -2   23.78    0.48
 -30   1   1   19.64    0.87
  30   1  -1   19.97    0.49
 -30  -1   1   20.20    0.63
  30  -1  -1   17.94    0.43
  30   1   0    0.68    0.29
 -30   1   0    1.30    0.40
 -30  -1   0    1.03    0.29
  30  -1   0    0.92    0.19
  30   1   1    1.37    0.31
 -30   1  -1    1.03    0.41
 -30  -1  -1    1.22    0.22
 -30  -1  -1    1.04    0.30
  30  -1   1    1.29    0.15
  30   1   2   10.95    0.56
 -30   1  -2   10.68    0.43
  30  -1   2   11.03    0.44
 -30  -1  -2   10.26    0.45
  30   1   3    0.24    0.21
 -30   1  -3   -0.16    0.32
 -30  -1  -3    0.04    0.19
  30  -1   3    0.26    0.26
  30   1   4    2.21    0.45
  30  -1   4    2.33    0.39
  30   1   5    0.86    0.30
  30  -1   5    1.03    0.26
 -30   2   7    8.74    1.09
 -30  -2   7    9.86    0.48
 -30   2   6    0.91    0.45
  30   2  -6    1.02    0.29
 -30  -2   6    1.08    0.26
 -30   2   5   16.65    1.15
  30   2  -5   14.80    0.56
 -30  -2   5   17.83    0.72
 -30   2   4   17.29    1.12
  30   2  -4   19.16    0.79
  30   2  -3    0.89    0.35
 -30   2   3    0.31    0.35
 -30  -2   3    0.66    0.20
 -30   2   2   60.97    2.05
  30   2  -2   61.06    1.38
 -30  -2   2   66.02    1.62
  30   2  -1   19.76    0.55
 -30   2   1   18.25    0.71
 -30  -2   1   20.27    0.55
  30   2   0    7.43    0.51
 -30   2   0    7.55    0.68
 -30  -2   0    7.07    0.50
 -30   2  -1    1.26    0.47
  30   2   1    1.12    0.24
 -30  -2  -1    1.00    0.25
  30  -2   1    0.96    0.12
 -30   2  -2    3.97    0.56
  30   2   2    4.05    0.33
 -30  -2  -2    4.45    0.33
  30  -2   2    3.30    0.29
 -30  -2  -2    3.94    0.31
 -30   2  -3    1.64    0.32
  30   2   3    2.20    0.45
  30  -2   3    1.37    0.30
  30   2   4    1.36    0.47
  30  -2   4    0.85    0.22
  30   2   5    1.47    0.34
  30  -2   5    0.71    0.41
  30   3  -6    0.33    0.48
 -30   3   6   -0.90    0.70
 -30  -3   6    0.45    0.29
  30   3  -5    0.60    0.31
 -30   3   5    0.61    0.45
 -30  -3   5    0.67    0.28
 -30   3   4    0.30    0.42
  30   3  -4    0.18    0.44
 -30  -3   4    0.91    0.26
 -30   3   3    1.24    0.76
  30   3  -3    2.75    0.52
 -30  -3   3    2.54    0.31
 -30   3   2   24.99    1.01
  30   3  -2   25.46    0.77
 -30  -3   2   27.86    0.97
  30   3  -1   17.73    0.84
 -30   3   1   16.11    0.76
 -30  -3   1   19.08    0.81
 -30   3   0    0.01    0.34
  30   3   0    0.54    0.39
 -30  -3   0    0.21    0.25
  30   3   1   10.28    0.70
 -30   3  -1   10.09    0.90
 -30  -3  -1   11.48    0.49
  30   3   2    2.27    0.33
 -30   3  -2    2.21    0.41
 -30  -3  -2    2.33    0.35
  30   3   3   14.36    0.86
  30  -3   3   11.47    0.56
  30  -3   3   12.03    0.51
  30  -3   4    1.03    0.36
  30  -3   4    0.85    0.34
  30   4  -4    2.40    0.42
 -30   4   4    1.49    0.59
 -30  -4   4    2.74    0.39
  30   4  -3    0.10    0.50
 -30   4   3    0.83    0.46
 -30  -4   3   -0.11    0.30
  30   4  -2    3.48    0.63
 -30   4   2    2.85    0.88
 -30  -4   2    3.13    0.57
 -30   4   1    7.16    1.03
  30   4  -1    7.94    0.75
 -30  -4   1    6.73    0.70
 -30   4   0    1.67    0.69
  30   4   0    0.77    0.54
 -30  -4   0    0.73    0.33
 -30   4  -1    9.03    0.67
  30   4   1    8.38    0.54
 -30  -4  -1    9.14    0.52
 -30   4  -2    1.80    0.50
 -30  -4  -2    2.46    0.40
 -31   0   7    0.18    0.27
 -31   0   6   67.95    1.55
 -31   0   5    0.10    0.14
  31   0  -5    0.18    0.24
  31   0  -4   35.97    0.75
 -31   0   4   40.38    0.88
  31   0  -3   -0.18    0.20
 -31   0   3    0.18    0.19
  31   0  -2    1.84    0.26
 -31   0   2    1.61    0.16
 -31   0   2    0.71    0.46
 -31   0   1    0.27    0.22
  31   0  -1    0.17    0.21
 -31   0   1    0.09    0.13
 -31   0   0    8.70    0.40
  31   0   0    8.98    0.30
 -31   0  -1   -0.08    0.30
  31   0   1    0.17    0.24
  31   0   2    0.17    0.27
 -31   0  -2    0.27    0.19
 -31   0  -3    0.07    0.27
  31   0   3    0.48    0.30
  31   0   4   14.21    0.69
  31   0   5    0.18    0.26
 -31   1   7    7.58    0.98
 -31  -1   7    7.15    0.39
  31   1  -6   -0.50    0.33
 -31   1   6    0.40    0.57
 -31  -1   6    0.11    0.19
  31   1  -5    0.19    0.22
 -31   1   5    0.50    0.15
 -31   1   5   -0.20    0.37
 -31  -1   5    0.60    0.20
 -31   1   4    4.78    0.45
  31   1  -4    5.24    0.41
 -31   1   4    4.51    0.20
 -31  -1   4    5.36    0.26
 -31   1   3   14.51    0.33
 -31   1   3   14.40    0.62
  31   1  -3   14.15    0.58
 -31  -1   3   15.20    0.54
  31  -1  -3   14.15    0.34
  31   1  -2   20.18    0.66
 -31   1   2   18.31    0.70
 -31  -1   2   20.30    0.64
  31  -1  -2   19.23    0.43
  31   1  -1    0.43    0.25
 -31   1   1   -0.36    0.26
 -31  -1   1   -0.03    0.16
  31  -1  -1   -0.07    0.10
  31   1   0    0.81    0.19
 -31   1   0    0.37    0.26
  31  -1   0    0.53    0.19
 -31  -1   0    0.55    0.19
 -31  -1   0    0.45    0.32
 -31   1  -1    0.95    0.43
  31   1   1    1.30    0.22
  31  -1   1    1.46    0.23
 -31  -1  -1    1.04    0.31
  31   1   2    0.23    0.20
 -31   1  -2   -0.03    0.23
 -31  -1  -2    0.16    0.16
  31  -1   2   -0.02    0.23
 -31   1  -3    0.21    0.33
  31   1   3   -0.36    0.33
  31  -1   3    0.19    0.27
  31   1   4    2.25    0.46
  31  -1   4    2.11    0.26
  31   1   5   15.79    0.63
  31  -1   5   16.23    0.79
 -31   2   6    6.13    0.63
  31   2  -6    7.21    0.63
 -31  -2   6    6.38    0.39
  31   2  -5    1.38    0.28
 -31   2   5    1.37    0.68
 -31  -2   5    0.94    0.39
  31   2  -4   11.75    0.65
 -31   2   4   10.70    0.96
 -31  -2   4   10.76    0.42
 -31   2   3    0.32    0.36
  31   2  -3    0.60    0.36
 -31  -2   3    0.84    0.22
  31   2  -2   52.08    1.44
 -31   2   2   50.64    1.85
 -31  -2   2   52.39    1.19
 -31   2   1    5.39    0.45
  31   2  -1    5.48    0.47
 -31  -2   1    5.72    0.47
  31   2   0    0.79    0.37
 -31   2   0    1.67    0.49
 -31  -2   0    0.93    0.23
  31  -2   0    0.86    0.14
  31   2   1    0.54    0.34
 -31   2  -1   -0.10    0.28
  31  -2   1    0.26    0.11
 -31  -2  -1    0.13    0.35
  31   2   2    0.11    0.38
 -31   2  -2    1.29    0.44
  31  -2   2    0.34    0.22
 -31  -2  -2    0.26    0.24
  31   2   3    0.49    0.28
 -31   2  -3    0.52    0.30
  31  -2   3    1.03    0.28
  31   2   4   11.28    0.53
  31  -2   4    9.65    0.42
  31   3  -5    0.70    0.32
 -31   3   5    1.30    0.73
 -31  -3   5    0.75    0.45
  31   3  -4    1.45    0.47
 -31   3   4    1.36    0.70
 -31  -3   4    0.82    0.29
  31   3  -3   40.30    1.40
 -31   3   3   37.69    1.82
 -31  -3   3   42.21    1.33
 -31   3   2    2.69    0.78
  31   3  -2    3.10    0.35
 -31  -3   2    3.02    0.49
  31   3  -1    7.96    0.44
 -31   3   1    7.00    0.89
 -31  -3   1    8.39    0.60
 -31   3   0    1.60    0.41
  31   3   0    1.31    0.44
 -31  -3   0    1.24    0.45
  31   3   1   14.64    0.81
 -31   3  -1   14.65    1.01
 -31  -3  -1   15.00    0.83
 -31   3  -2    0.14    0.33
  31   3   2    0.27    0.28
 -31  -3  -2   -0.29    0.44
  31   3   3    7.84    0.49
  31  -3   3    5.38    0.45
 -31   4   3   18.56    1.07
  31   4  -3   19.57    1.09
 -31  -4   3   19.78    0.74
  31   4  -2    0.25    0.53
 -31   4   2    1.08    0.77
 -31  -4   2    0.95    0.48
  31   4  -1    8.11    0.78
 -31   4   1    7.35    1.05
 -31  -4   1    7.28    0.48
 -31   4   0    5.20    0.96
  31   4   0    6.45    0.74
 -31  -4   0    6.43    0.48
 -31   4  -1    0.39    0.46
  31   4   1    0.37    0.34
 -31  -4  -1    1.30    0.52
 -32   0   7    0.06    0.27
 -32   0   6    0.60    0.18
  32   0  -5    0.06    0.25
 -32   0   5    0.21    0.22
 -32   0   4   53.11    1.16
  32   0  -4   54.76    1.23
  32   0  -3    0.18    0.13
 -32   0   3    0.14    0.20
 -32   0   2   14.31    0.47
 -32   0   2   13.50    0.56
  32   0  -2   13.24    0.48
  32   0  -1   -0.02    0.21
 -32   0   1    0.15    0.34
 -32   0   1   -0.10    0.21
 -32   0   0    8.51    0.57
  32   0   0    8.50    0.42
  32   0   1   -0.16    0.16
 -32   0  -1   -0.50    0.33
  32   0   2    4.68    0.39
 -32   0  -2    3.97    0.44
  32   0   3    0.12    0.30
 -32   0  -3   -0.04    0.27
  32   0   4    0.70    0.38
  32   0   5    0.24    0.27
 -32   1   7    6.91    0.98
 -32  -1   7    6.91    0.38
  32   1  -6    2.01    0.42
 -32   1   6    1.57    0.48
 -32  -1   6    2.23    0.38
 -32   1   5   21.92    1.30
  32   1  -5   23.53    0.65
 -32  -1   5   24.72    0.61
  32   1  -4    0.94    0.32
 -32   1   4    0.83    0.14
 -32   1   4    0.64    0.36
 -32  -1   4    0.95    0.19
  32   1  -3   -0.06    0.29
 -32   1   3    0.88    0.47
 -32   1   3    0.34    0.14
 -32  -1   3    0.25    0.26
  32  -1  -3    0.27    0.14
  32   1  -2    1.39    0.31
 -32   1   2    1.05    0.34
 -32  -1   2    0.92    0.29
  32  -1  -2    1.12    0.17
 -32   1   1    5.97    0.61
  32   1  -1    6.22    0.43
 -32  -1   1    6.42    0.29
  32  -1  -1    5.86    0.27
  32   1   0    0.12    0.29
 -32   1   0    0.63    0.39
  32  -1   0    0.14    0.19
 -32  -1   0    0.17    0.21
 -32  -1   0    0.41    0.29
 -32   1  -1    0.49    0.27
  32   1   1    0.99    0.32
 -32  -1  -1    0.72    0.21
  32  -1   1    0.77    0.23
  32   1   2    1.28    0.37
 -32   1  -2    1.18    0.43
  32  -1   2    1.37    0.29
 -32  -1  -2    1.16    0.31
 -32   1  -3    0.29    0.37
  32   1   3    0.29    0.23
  32  -1   3   -0.05    0.29
  32   1   4    6.26    0.41
  32  -1   4    5.87    0.35
  32   2  -6    1.16    0.48
 -32   2   6    1.30    0.75
 -32  -2   6    1.36    0.28
  32   2  -5    2.88    0.33
 -32   2   5    2.77    0.50
 -32  -2   5    3.01    0.45
  32   2  -4   18.98    0.82
 -32   2   4   17.31    0.86
 -32  -2   4   18.42    0.57
  32   2  -3   -0.27    0.34
 -32   2   3   -0.02    0.34
 -32  -2   3   -0.10    0.20
 -32   2   2   10.40    0.62
 -32  -2   2   11.70    0.43
  32   2  -1    2.11    0.43
 -32   2   1    1.83    0.39
 -32  -2   1    2.18    0.26
 -32   2   0    6.18    0.47
  32   2   0    6.15    0.36
 -32  -2   0    6.00    0.51
  32   2   1   -0.15    0.35
 -32   2  -1    0.28    0.29
  32  -2   1   -0.08    0.18
 -32  -2  -1    0.48    0.23
 -32   2  -2    9.96    0.54
  32   2   2   10.66    0.46
  32  -2   2    8.89    0.30
  32   2   3    0.23    0.41
 -32   2  -3    0.00    0.29
  32  -2   3    0.21    0.27
  32   2   4   41.35    1.15
  32  -2   4   38.68    1.00
 -32   3   5    0.81    0.79
  32   3  -5    1.15    0.34
 -32  -3   5    1.32    0.48
 -32   3   4    0.55    0.68
  32   3  -4    0.26    0.45
 -32  -3   4    0.36    0.41
  32   3  -3   23.89    0.80
 -32   3   3   24.17    1.09
 -32  -3   3   24.92    0.76
 -32   3   2    0.11    0.61
  32   3  -2   -0.06    0.42
 -32  -3   2   -0.27    0.25
 -32   3   1    0.25    0.59
  32   3  -1    0.31    0.28
 -32  -3   1    0.81    0.27
  32   3   0    0.24    0.28
 -32   3   0    1.18    0.40
 -32  -3   0    0.21    0.27
  32   3   1    1.34    0.33
 -32   3  -1    1.19    0.42
 -32  -3  -1    1.55    0.32
  32   3   2    2.26    0.56
 -32   3  -2    2.08    0.44
 -32  -3  -2    2.04    0.37
  32   3   3   20.35    1.06
 -32  -4   2    7.29    0.50
  32   4  -1   -0.01    0.55
 -32   4   1    0.22    0.74
 -32  -4   1    0.85    0.50
 -33   0   6   27.24    0.79
  33   0  -5   -0.04    0.23
 -33   0   5    0.02    0.21
 -33   0   4    1.11    0.24
  33   0  -4    0.65    0.17
 -33   0   3   -0.25    0.28
  33   0  -3    0.18    0.14
 -33   0   3   -0.07    0.20
  33   0  -2   15.15    0.39
 -33   0   2   15.52    0.50
 -33   0   2   15.35    0.85
 -33   0   1    0.07    0.22
  33   0  -1    0.04    0.14
 -33   0   1   -0.07    0.23
  33   0   0    3.25    0.22
 -33   0   0    2.91    0.31
 -33   0  -1    0.23    0.34
  33   0   1    0.23    0.27
 -33   0  -2    2.10    0.41
  33   0   2    2.42    0.25
 -33   0  -3    0.43    0.29
  33   0   3   -0.04    0.21
  33   0   4    0.26    0.25
 -33   1   6    3.15    0.53
  33   1  -6    2.57    0.45
 -33  -1   6    3.10    0.42
  33   1  -5    2.53    0.28
 -33   1   5    2.79    0.70
 -33  -1   5    2.79    0.26
  33   1  -4    0.14    0.30
 -33   1   4   -0.13    0.54
 -33  -1   4    0.23    0.18
  33   1  -3    1.43    0.34
 -33   1   3    1.22    0.37
 -33  -1   3    1.10    0.31
  33  -1  -3    1.29    0.17
 -33   1   2    0.55    0.45
  33   1  -2    0.53    0.29
  33  -1  -2    0.12    0.16
 -33  -1   2    0.27    0.17
  33   1  -1    1.74    0.22
 -33   1   1    1.88    0.33
  33  -1  -1    1.57    0.14
 -33  -1   1    1.36    0.33
 -33   1   0    2.12    0.50
  33   1   0    2.43    0.25
  33  -1   0    2.10    0.17
 -33  -1   0    2.50    0.25
 -33  -1   0    2.02    0.27
 -33   1  -1    0.18    0.26
  33   1   1    0.23    0.19
  33  -1   1    0.05    0.22
 -33  -1  -1    0.06    0.30
 -33   1  -2    5.98    0.56
  33   1   2    6.33    0.35
  33  -1   2    6.11    0.40
 -33  -1  -2    5.35    0.43
 -33   1  -3    1.18    0.43
  33   1   3    1.25    0.42
  33  -1   3    1.30    0.23
  33   1   4    8.16    0.65
  33  -1   4    7.19    0.38
 -33   2   6   19.52    1.47
  33   2  -6   22.68    1.01
 -33  -2   6   21.42    0.69
  33   2  -5    4.69    0.39
 -33   2   5    5.12    0.60
 -33  -2   5    5.20    0.35
 -33   2   4    2.46    0.49
  33   2  -4    2.45    0.31
 -33  -2   4    2.75    0.29
  33   2  -3    1.02    0.39
 -33   2   3    0.48    0.59
 -33  -2   3    0.67    0.35
  33   2  -2    0.06    0.33
 -33   2   2   -0.33    0.32
 -33  -2   2    0.20    0.31
  33   2  -1    9.35    0.42
 -33   2   1    9.15    0.82
 -33  -2   1    9.54    0.40
  33   2   0   26.75    0.97
 -33   2   0   26.12    0.92
 -33  -2   0   27.29    0.76
 -33   2  -1    0.61    0.30
  33   2   1    0.02    0.24
  33  -2   1    0.19    0.19
 -33  -2  -1    0.51    0.38
 -33  -2  -1    0.10    0.30
  33   2   2   38.83    1.28
 -33   2  -2   37.48    1.14
  33   2   3    0.01    0.28
 -33   2  -3    0.17    0.48
  33  -2   3    0.63    0.28
  33   3  -4    1.74    0.53
 -33   3   4    1.18    0.80
 -33  -3   4    2.18    0.50
  33   3  -3   -0.07    0.28
 -33   3   3   -0.54    0.44
 -33  -3   3    0.05    0.26
  33   3  -2    1.16    0.51
 -33   3   2    1.53    0.70
 -33  -3   2    1.69    0.46
 -33   3   1    0.06    0.57
  33   3  -1   -0.16    0.26
 -33  -3   1    0.21    0.39
 -33   3   0    0.17    0.40
  33   3   0    0.04    0.29
 -33  -3   0    1.06    0.43
 -33   3  -1    0.06    0.37
  33   3   1    0.20    0.44
 -33  -3  -1    0.44    0.43
 -33   3  -2    1.67    0.44
  33   3   2    2.08    0.37
 -33  -3  -2    1.63    0.57
 -34   0   6    2.91    0.34
  34   0  -5    0.17    0.25
 -34   0   5   -0.14    0.14
 -34   0   4    0.79    0.24
  34   0  -4    0.53    0.17
 -34   0   3    0.34    0.44
 -34   0   3   -0.16    0.21
  34   0  -3   -0.07    0.22
 -34   0   2    1.24    0.34
  34   0  -2    2.15    0.29
 -34   0   2    2.15    0.27
 -34   0   1   -0.08    0.39
  34   0  -1   -0.10    0.24
 -34   0   0    0.34    0.41
  34   0   0    0.96    0.28
  34   0   1   -0.10    0.17
 -34   0  -1   -0.26    0.23
 -34   0  -2   22.09    0.68
  34   0   2   24.61    0.79
  34   0   3    0.10    0.21
  34   0   4   21.18    0.68
 -34   1   6    6.36    0.95
  34   1  -6    6.25    0.56
 -34  -1   6    7.30    0.52
  34   1  -5    0.86    0.25
 -34   1   5    1.63    0.43
 -34  -1   5    1.26    0.22
 -34   1   4    6.52    0.55
  34   1  -4    7.28    0.49
 -34  -1   4    7.13    0.45
 -34   1   3    0.41    0.32
  34   1  -3    0.06    0.30
 -34  -1   3    0.31    0.28
 -34   1   2   12.70    0.62
  34   1  -2   12.76    0.42
  34  -1  -2   12.13    0.37
 -34  -1   2   13.77    0.42
 -34   1   1    2.32    0.38
  34   1  -1    2.69    0.38
 -34  -1   1    3.13    0.38
  34  -1  -1    2.77    0.25
 -34   1   0    3.62    0.40
  34   1   0    4.52    0.42
 -34  -1   0    4.56    0.43
  34  -1   0    3.97    0.29
 -34  -1   0    4.00    0.48
  34   1   1    4.32    0.45
 -34   1  -1    4.06    0.56
  34  -1   1    3.95    0.33
 -34  -1  -1    3.89    0.45
  34   1   2    0.34    0.34
 -34   1  -2    0.32    0.41
 -34  -1  -2    0.24    0.30
  34  -1   2    0.15    0.18
 -34   1  -3    7.89    0.44
  34   1   3    7.94    0.43
  34  -1   3    7.44    0.36
 -34   2   5    1.62    0.71
  34   2  -5    0.84    0.29
 -34  -2   5    0.86    0.26
 -34   2   4    9.69    1.03
  34   2  -4    9.26    0.46
 -34  -2   4    9.76    0.61
 -34   2   3   -0.31    0.35
  34   2  -3    0.08    0.23
 -34  -2   3    0.10    0.32
  34   2  -2    5.83    0.37
 -34   2   2    6.42    0.78
 -34  -2   2    6.23    0.51
 -34   2   1    6.79    0.80
  34   2  -1    6.19    0.38
 -34  -2   1    6.56    0.54
  34   2   0    4.09    0.50
 -34   2   0    3.41    0.44
 -34  -2   0    3.89    0.50
  34   2   1    1.02    0.42
 -34   2  -1    0.93    0.53
 -34  -2  -1    0.98    0.28
 -34  -2  -1    0.62    0.35
  34   2   2   37.86    1.04
 -34   2  -2   37.41    1.17
  34   2   3    7.99    0.70
 -34   2  -3    7.71    0.77
  34  -2   3    7.24    0.48
 -34  -3   4   14.10    0.81
  34   3  -3   32.94    1.01
 -34   3   3   34.51    1.38
 -34  -3   3   35.34    1.25
  34   3  -2   -0.19    0.43
 -34   3   2    0.16    0.41
 -34  -3   2    0.49    0.41
 -34   3   1   16.52    0.87
  34   3  -1   17.40    0.94
 -34  -3   1   17.25    0.64
  34   3   0    9.51    0.74
 -34   3   0    9.12    0.68
 -34  -3   0    9.67    0.51
 -34   3  -1   25.34    1.07
  34   3   1   26.50    1.18
 -34  -3  -1   28.77    0.92
 -35   0   5   -0.06    0.23
  35   0  -5    0.36    0.26
  35   0  -4   12.08    0.37
 -35   0   4   12.19    0.68
 -35   0   4   12.24    0.36
 -35   0   3    0.17    0.23
  35   0  -3    0.27    0.24
 -35   0   3    0.39    0.32
 -35   0   2   -0.05    0.27
 -35   0   2    0.10    0.22
  35   0  -2   -0.32    0.24
 -35   0   1   -0.03    0.26
  35   0  -1   -0.02    0.15
 -35   0   0    0.40    0.27
  35   0   0    0.47    0.18
  35   0   1    0.14    0.18
 -35   0  -1    0.09    0.37
 -35   0  -2    7.49    0.60
  35   0   2    7.75    0.52
  35   0   3    0.05    0.34
  35   1  -5    0.29    0.23
 -35   1   5   -0.30    0.61
 -35  -1   5    0.28    0.31
 -35   1   4    0.83    0.58
 -35  -1   4    0.22    0.30
 -35   1   3    1.84    0.66
  35   1  -3    2.54    0.26
 -35  -1   3    2.39    0.36
 -35   1   2    8.09    0.78
  35   1  -2    7.76    0.35
 -35  -1   2    8.11    0.49
  35   1  -1    0.91    0.22
 -35   1   1    0.93    0.50
  35  -1  -1    0.65    0.21
 -35  -1   1    0.57    0.21
 -35  -1   1    0.74    0.42
 -35   1   0    0.27    0.43
  35   1   0    0.16    0.20
 -35  -1   0   -0.20    0.24
 -35  -1   0    0.29    0.32
  35  -1   0    0.28    0.21
  35   1   1    0.07    0.21
 -35   1  -1   -0.19    0.43
  35  -1   1    0.01    0.15
 -35  -1  -1    0.37    0.22
 -35   1  -2    0.34    0.26
  35   1   2   -0.02    0.23
  35  -1   2   -0.10    0.17
 -35  -1  -2    0.12    0.29
  35   1   3    7.41    0.43
 -35   1  -3    7.08    0.46
  35  -1   3    7.24    0.36
  35   2  -5    2.58    0.35
 -35   2   5    3.14    0.57
 -35  -2   5    2.78    0.32
  35   2  -4   39.16    1.06
 -35   2   4   35.10    1.39
 -35  -2   4   41.25    1.26
 -35   2   3    5.83    0.59
  35   2  -3    6.27    0.40
 -35  -2   3    6.54    0.54
  35   2  -2   12.50    0.52
 -35   2   2   13.40    1.04
 -35  -2   2   14.41    0.51
  35   2  -1    0.13    0.37
 -35   2   1   -0.20    0.35
 -35  -2   1   -0.06    0.23
 -35   2   0    8.99    0.87
  35   2   0    9.69    0.46
 -35  -2   0   10.26    0.65
 -35   2  -1    1.35    0.58
  35   2   1    1.02    0.30
 -35  -2  -1    0.98    0.38
 -35  -2  -1    2.12    0.46
  35   2   2    0.28    0.47
 -35   2  -2    0.83    0.55
  35  -2   2    0.64    0.26
 -35   3   3    1.60    0.83
  35   3  -3    2.10    0.37
 -35  -3   3    1.23    0.50
 -35   3   2    2.24    0.51
  35   3  -2    2.45    0.36
 -35  -3   2    1.98    0.34
 -35   3   1   -0.10    0.41
  35   3  -1    0.73    0.45
 -35  -3   1    0.04    0.28
 -35   3   0   -0.60    0.60
  35   3   0    0.10    0.43
 -35  -3   0    0.18    0.42
 -36   0   5   -0.01    0.23
  36   0  -4    7.78    0.45
 -36   0   4    8.65    0.42
 -36   0   4    7.68    0.87
  36   0  -3    0.07    0.24
 -36   0   3   -0.02    0.23
 -36   0   3    0.08    0.48
 -36   0   2    0.06    0.23
 -36   0   2    0.38    0.43
  36   0  -2   -0.05    0.15
 -36   0   1    0.46    0.43
  36   0  -1    0.11    0.26
  36   0   0    1.99    0.34
 -36   0   0    1.55    0.50
  36   0   1    0.06    0.29
 -36   0  -1    0.11    0.25
  36   0   2    0.98    0.24
 -36   0  -2    0.65    0.42
  36   0   3    0.28    0.37
  36   1  -5    1.44    0.28
 -36   1   5    1.42    0.49
 -36  -1   5    1.87    0.36
  36   1  -4    0.37    0.34
 -36   1   4    0.10    0.59
 -36  -1   4    0.29    0.31
 -36   1   3    0.16    0.36
  36   1  -3    0.08    0.21
 -36  -1   3    0.26    0.28
  36   1  -2    4.54    0.44
 -36   1   2    3.73    0.72
 -36  -1   2    4.43    0.42
 -36   1   1   -0.05    0.31
  36   1  -1   -0.42    0.21
 -36  -1   1    0.38    0.26
 -36  -1   1    0.25    0.30
  36  -1  -1   -0.06    0.19
  36   1   0    0.48    0.35
 -36   1   0    0.16    0.48
 -36  -1   0    0.58    0.26
  36  -1   0    0.47    0.24
 -36  -1   0    0.41    0.23
 -36   1  -1    0.52    0.31
  36   1   1    0.24    0.38
  36  -1   1    0.73    0.18
 -36  -1  -1    0.75    0.40
  36   1   2    0.07    0.25
 -36   1  -2    0.45    0.45
  36  -1   2    0.20    0.19
  36   2  -4    7.78    0.46
 -36   2   4    7.63    0.71
 -36  -2   4    9.57    0.63
  36   2  -3    0.24    0.27
 -36   2   3    0.01    0.64
 -36  -2   3    0.61    0.25
  36   2  -2    0.48    0.42
 -36   2   2    0.99    0.41
 -36  -2   2    0.39    0.26
  36   2  -1   -0.03    0.24
 -36   2   1    0.17    0.37
 -36  -2   1   -0.11    0.23
  36   2   0   -0.21    0.40
 -36   2   0    0.14    0.54
 -36  -2   0    0.27    0.26
  36   2   1    0.50    0.47
 -36   2  -1    0.65    0.60
 -36  -2  -1    1.50    0.32
 -36  -2  -1    1.15    0.38
 -37   0   5    0.34    0.41
 -37   0   4    1.01    0.27
 -37   0   4    0.59    0.41
  37   0  -4    1.13    0.29
  37   0  -3    0.09    0.16
 -37   0   3    0.07    0.24
 -37   0   3    0.03    0.33
 -37   0   2    0.34    0.30
 -37   0   2   -0.01    0.26
  37   0  -2    0.15    0.26
  37   0  -1    0.07    0.18
 -37   0   1   -0.08    0.29
  37   0   0    4.60    0.42
 -37   0   0    3.98    0.41
 -37   0  -1   -0.11    0.39
  37   0   1   -0.05    0.20
 -37   0  -2   14.53    0.82
  37   0   2   17.65    0.57
  37   1  -4   10.48    0.62
 -37   1   4    9.82    0.70
 -37  -1   4   11.01    0.59
 -37   1   3    3.32    0.72
  37   1  -3    3.28    0.43
 -37  -1   3    3.04    0.41
  37   1  -2    0.43    0.33
 -37   1   2    0.43    0.35
 -37  -1   2   -0.26    0.31
 -37   1   1    3.22    0.68
  37   1  -1    3.47    0.46
 -37  -1   1    3.38    0.57
 -37  -1   1    3.78    0.44
  37   1   0   19.14    0.81
 -37   1   0   19.95    0.77
  37  -1   0   18.38    0.46
 -37  -1   0   17.94    0.88
 -37   1  -1    0.28    0.44
  37   1   1    0.02    0.34
  37  -1   1   -0.10    0.26
 -37  -1  -1    0.04    0.36
  37   1   2    2.63    0.49
 -37   1  -2    2.40    0.59
  37  -1   2    2.74    0.39
 -37   2   3    1.34    0.76
  37   2  -3    1.67    0.48
 -37  -2   3    1.77    0.29
 -37   2   2   21.62    1.32
  37   2  -2   20.20    0.92
 -37  -2   2   20.81    0.89
 -37   2   1   -0.24    0.58
  37   2  -1    0.08    0.25
 -37  -2   1   -0.18    0.37
  37   2   0   24.98    0.78
 -37   2   0   24.16    0.97
 -37  -2   0   25.39    1.04
 -37  -2   0   21.35    0.99
 -37   2  -1    8.68    0.61
  37   2   1    8.55    0.47
 -37  -2  -1    6.46    0.58
 -38   0   4    7.03    0.88
  38   0  -3    0.04    0.27
 -38   0   3    0.39    0.54
 -38   0   3    0.42    0.26
 -38   0   2    1.17    0.21
 -38   0   2    0.92    0.58
  38   0  -2    1.62    0.31
 -38   0   1    0.40    0.46
  38   0  -1   -0.05    0.28
 -38   0   0   14.93    0.92
  38   0   0   15.58    0.49
  38   0   1    0.03    0.20
 -38   0  -1   -0.02    0.27
 -38   1   3    4.64    0.54
  38   1  -3    5.55    0.51
 -38  -1   3    5.42    0.33
  38   1  -2   -0.04    0.22
 -38   1   2    0.72    0.54
 -38  -1   2    0.34    0.47
 -38  -1   2    0.06    0.21
  38   1  -1   21.12    0.64
 -38   1   1   20.43    1.18
 -38  -1   1   19.55    1.03
 -38  -1   1   21.90    0.64
  38   1   0    1.89    0.45
 -38   1   0    2.23    0.61
 -38  -1   0    2.20    0.50
  38   1   1   18.80    0.63
 -38   1  -1   17.64    1.03
  38  -1   1   17.67    0.66
 -38   2   1    4.47    0.86
 -38  -2   1    4.96    0.38
 -39   0   3   -0.26    0.37
 -39   0   2    3.94    0.49
  39   0  -2    4.67    0.28
  39   0  -1    0.39    0.20
 -39   0   1    0.24    0.32
  39   0   0    1.69    0.38
 -39   0   0    1.77    0.38
  39   1  -2    2.13    0.44
 -39   1   2    2.48    0.47
 -39  -1   2    2.20    0.42
 -39  -1   2    2.64    0.28
  39   1  -1    1.14    0.40
 -39   1   1    1.37    0.40
 -39  -1   1    0.76    0.26
 -39  -1   1    1.03    0.34
  39   1   0    0.32    0.41
 -39   1   0    0.60    0.38
 -39  -1   0    0.82    0.31
   0   0   0    0.00    0.00
;
_shelx_hkl_checksum     51832
_shelx_res_file
;
TITL SH194
    shelx.res
    created by SHELXL-2019/2 at 18:17:09 on 22-Jan-2023
CELL  0.71075 30.70862 5.24712 8.03595 90.00000 97.47090 90.00000
ZERR  4 0.00140 0.00026 0.00042 0.00000 0.00690 0.00000
LATT 1
SYMM    -X, .50+Y, .50-Z
SFAC C H N O
UNIT 60 64 8 8
L.S. 10
FMAP 2
PLAN 10
EQIV $1 x, y+1, z
HTAB N1 O2_$1
EQIV $2 -x+1, -y+1, -z
HTAB N2 O2_$2
EQIV $3 -x+1, y-1/2, -z-1/2
HTAB N2 N2_$3
htab
BOND $H
CONF
TEMP -100.0
ACTA
SIZE 0.170 0.160 0.130
WGHT    0.068500    0.437000
FVAR       0.41799
O1    4    0.760696    0.524109    0.258186    11.00000    0.02135    0.02940 =
         0.03346    0.00918   -0.00199   -0.00226
O2    4    0.563198    0.277303   -0.039455    11.00000    0.02576    0.02055 =
         0.04544   -0.00075   -0.00315   -0.00237
N1    3    0.561038    0.707147   -0.065985    11.00000    0.02236    0.02009 =
         0.03630    0.00046   -0.00405   -0.00125
H1    2    0.572915    0.856751   -0.045715    11.00000   -1.20000
N2    3    0.517291    0.718663   -0.148509    11.00000    0.02216    0.02456 =
         0.04476    0.00256   -0.00633    0.00029
H2A   2    0.499026    0.724299   -0.072106    11.00000   -1.20000
H2B   2    0.511899    0.568220   -0.211994    11.00000   -1.20000
C1    1    0.955552    0.661814    0.648143    11.00000    0.02875    0.06117 =
         0.04874    0.00116   -0.00545   -0.00652
AFIX 137
H1A   2    0.970910    0.734626    0.559722    11.00000   -1.20000
H1B   2    0.972202    0.515957    0.699105    11.00000   -1.20000
H1C   2    0.952889    0.791252    0.734154    11.00000   -1.20000
AFIX   0
C2    1    0.910270    0.574791    0.573221    11.00000    0.02621    0.03684 =
         0.03029    0.00652   -0.00205   -0.00191
C3    1    0.873278    0.714423    0.602472    11.00000    0.03353    0.02928 =
         0.03145   -0.00236    0.00045   -0.00317
AFIX  43
H3    2    0.876869    0.864907    0.668564    11.00000   -1.20000
AFIX   0
C4    1    0.831377    0.636762    0.536506    11.00000    0.02659    0.02860 =
         0.03301   -0.00128    0.00319    0.00358
AFIX  43
H4    2    0.806674    0.735051    0.557333    11.00000   -1.20000
AFIX   0
C5    1    0.825198    0.416022    0.440029    11.00000    0.02403    0.02595 =
         0.02505    0.00445    0.00017    0.00057
C6    1    0.861961    0.277262    0.409664    11.00000    0.03066    0.02779 =
         0.03392   -0.00195    0.00052    0.00434
AFIX  43
H6    2    0.858381    0.127510    0.342843    11.00000   -1.20000
AFIX   0
C7    1    0.903931    0.355679    0.476218    11.00000    0.02491    0.03932 =
         0.03840    0.00204    0.00276    0.00783
AFIX  43
H7    2    0.928632    0.257732    0.454939    11.00000   -1.20000
AFIX   0
C8    1    0.779624    0.330047    0.371864    11.00000    0.02523    0.02558 =
         0.02907    0.00485   -0.00145    0.00027
AFIX  23
H8A   2    0.780838    0.165724    0.312103    11.00000   -1.20000
H8B   2    0.761665    0.306844    0.464516    11.00000   -1.20000
AFIX   0
C9    1    0.716912    0.504064    0.196207    11.00000    0.02156    0.02277 =
         0.02277   -0.00141    0.00164    0.00041
C10   1    0.700757    0.697108    0.084946    11.00000    0.02417    0.02153 =
         0.02903    0.00299    0.00306   -0.00356
AFIX  43
H10   2    0.719868    0.827904    0.056518    11.00000   -1.20000
AFIX   0
C11   1    0.656995    0.698326    0.016037    11.00000    0.02588    0.02001 =
         0.02682    0.00352    0.00185    0.00106
AFIX  43
H11   2    0.646167    0.830898   -0.058621    11.00000   -1.20000
AFIX   0
C12   1    0.628682    0.505415    0.055818    11.00000    0.02165    0.01911 =
         0.02374   -0.00297    0.00180    0.00092
C13   1    0.645252    0.313100    0.165268    11.00000    0.02394    0.01959 =
         0.02660    0.00055    0.00298   -0.00250
AFIX  43
H13   2    0.626219    0.180748    0.191960    11.00000   -1.20000
AFIX   0
C14   1    0.689131    0.309868    0.236776    11.00000    0.02590    0.02040 =
         0.02502    0.00246    0.00149    0.00090
AFIX  43
H14   2    0.699909    0.177669    0.311821    11.00000   -1.20000
AFIX   0
C15   1    0.581370    0.487921   -0.019855    11.00000    0.02345    0.02153 =
         0.02416   -0.00067    0.00174   -0.00021
HKLF 4
REM  SH194
REM wR2 = 0.1261, GooF = S = 1.043, Restrained GooF = 1.043 for all data
REM R1 = 0.0440 for 2515 Fo > 4sig(Fo) and 0.0498 for all 2889 data
REM 182 parameters refined using 0 restraints
END
WGHT      0.0685      0.4363
REM Instructions for potential hydrogen bonds
HTAB N1 O2_$1
HTAB N2 O2_$2
HTAB N2 N2_$3
REM Highest difference peak  0.364,  deepest hole -0.251,  1-sigma level  0.049
Q1    1   0.6075  0.5002  0.0164  11.00000  0.05    0.36
Q2    1   0.8415  0.3613  0.4147  11.00000  0.05    0.34
Q3    1   0.8033  0.3788  0.4081  11.00000  0.05    0.33
Q4    1   0.7021  0.4116  0.2201  11.00000  0.05    0.32
Q5    1   0.9616  0.6366  0.7607  11.00000  0.05    0.31
Q6    1   0.6407  0.6211  0.0557  11.00000  0.05    0.29
Q7    1   0.9790  0.5802  0.5990  11.00000  0.05    0.29
Q8    1   0.8914  0.6661  0.5697  11.00000  0.05    0.28
Q9    1   0.6694  0.2986  0.1671  11.00000  0.05    0.27
Q10   1   0.8516  0.6427  0.5982  11.00000  0.05    0.27
;
_shelx_res_checksum     36474
data_II
_audit_creation_method     'SHELXL-2019/2'
_journal_date_recd_electronic     2023-01-25
_journal_date_accepted     2023-02-14
_journal_name_full     'Acta Crystallographica, Section E'
_journal_year     2023
_journal_volume     79
_journal_issue      3
_journal_page_first     0
_journal_page_last     0
_journal_paper_category     GO
_journal_paper_doi     10.1107/S2056989023001354
_journal_coeditor_code     WM5671
_chemical_name_systematic
;
4-[(4-Methylbenzyl)oxy]-<i>N</i>'-[(thiophen-2-yl)methylidene]benzohydrazide
;
_chemical_name_common     ?
_chemical_formula_moiety     'C20 H18 N2 O2 S'
_chemical_formula_sum     'C20 H18 N2 O2 S'
_chemical_formula_iupac     'C20 H18 N2 O2 S'
_chemical_formula_weight     350.42
_chemical_melting_point     ?
_space_group_crystal_system     orthorhombic
_space_group_name_H-M_alt     'P b c a'
_space_group_name_Hall     '-P 2ac 2ab'
loop_
    _space_group_symop_operation_xyz
    'x, y, z'
    'x+1/2, -y+1/2, -z'
    '-x, y+1/2, -z+1/2'
    '-x+1/2, -y, z+1/2'
    '-x, -y, -z'
    '-x-1/2, y-1/2, z'
    'x, -y-1/2, z-1/2'
    'x-1/2, y, -z-1/2'
_cell_length_a     11.3725(8)
_cell_length_b     7.8492(5)
_cell_length_c     39.286(2)
_cell_angle_alpha     90
_cell_angle_beta     90
_cell_angle_gamma     90
_cell_volume     3506.8(4)
_cell_formula_units_Z     8
_cell_measurement_reflns_used     12507
_cell_measurement_theta_min     1.87
_cell_measurement_theta_max     27.43
_cell_measurement_temperature     173(2)
_exptl_crystal_description     plate
_exptl_crystal_colour     colorless
_exptl_crystal_size_max     0.260
_exptl_crystal_size_mid     0.080
_exptl_crystal_size_min     0.010
_exptl_crystal_density_diffrn     1.327
_exptl_crystal_density_meas     ?
_exptl_crystal_density_method     ?
_exptl_crystal_F_000     1472
_exptl_absorpt_coefficient_mu     0.200
_exptl_absorpt_correction_type     multi-scan
_exptl_absorpt_process_details
;
(ABSCOR; Higashi, 1995)
;
_exptl_absorpt_correction_T_min     0.646
_exptl_absorpt_correction_T_max     0.998
_diffrn_ambient_temperature     173(2)
_diffrn_radiation_type     MoK\a
_diffrn_radiation_wavelength     0.71075
_diffrn_measurement_device_type     'Rigaku R-AXIS RAPID'
_diffrn_measurement_method     \w
_diffrn_detector_area_resol_mean     10.000
_diffrn_reflns_number     31564
_diffrn_reflns_av_R_equivalents     0.1616
_diffrn_reflns_av_unetI/netI     0.0829
_diffrn_reflns_theta_min     2.069
_diffrn_reflns_theta_max     27.483
_diffrn_reflns_theta_full     25.242
_diffrn_measured_fraction_theta_max     0.998
_diffrn_measured_fraction_theta_full     0.999
_diffrn_reflns_limit_h_min     -14
_diffrn_reflns_limit_h_max     14
_diffrn_reflns_limit_k_min     -10
_diffrn_reflns_limit_k_max     10
_diffrn_reflns_limit_l_min     -50
_diffrn_reflns_limit_l_max     50
_refine_special_details     ?
_reflns_number_total     4006
_reflns_number_gt     2203
_reflns_threshold_expression     'I > 2\s(I)'
_refine_ls_structure_factor_coef     Fsqd
_refine_ls_matrix_type     full
_refine_ls_R_factor_all     0.1531
_refine_ls_R_factor_gt     0.0782
_refine_ls_wR_factor_gt     0.1693
_refine_ls_wR_factor_ref     0.2010
_refine_ls_goodness_of_fit_ref     1.022
_refine_ls_restrained_S_all     1.022
_refine_ls_number_reflns     4006
_refine_ls_number_parameters     230
_refine_ls_number_restraints     0
_refine_ls_hydrogen_treatment     mixed
_refine_ls_weighting_scheme     calc
_refine_ls_weighting_details
              'w=1/[\s^2^(Fo^2^)+(0.0867P)^2^+2.4194P] where P=(Fo^2^+2Fc^2^)/3'
_atom_sites_solution_hydrogens     mixed
_atom_sites_solution_primary     ?
_atom_sites_solution_secondary     ?
_refine_ls_shift/su_max     0.000
_refine_ls_shift/su_mean     0.000
_refine_diff_density_max     0.284
_refine_diff_density_min     -0.456
_refine_ls_extinction_method     none
_refine_ls_extinction_coef     .
loop_
    _atom_type_symbol
    _atom_type_description
    _atom_type_scat_dispersion_real
    _atom_type_scat_dispersion_imag
    _atom_type_scat_source
    'C' 'C' 0.0033 0.0016
                         'International Tables Vol C Tables 4.2.6.8 and 6.1.1.4'
    'H' 'H' 0.0000 0.0000
                         'International Tables Vol C Tables 4.2.6.8 and 6.1.1.4'
    'N' 'N' 0.0061 0.0033
                         'International Tables Vol C Tables 4.2.6.8 and 6.1.1.4'
    'O' 'O' 0.0106 0.0060
                         'International Tables Vol C Tables 4.2.6.8 and 6.1.1.4'
    'S' 'S' 0.1246 0.1234
                         'International Tables Vol C Tables 4.2.6.8 and 6.1.1.4'
_computing_data_collection
;
RAPID-AUTO (Rigaku, 2018)
;
_computing_cell_refinement
;
RAPID-AUTO (Rigaku, 2018)
;
_computing_data_reduction
;
RAPID-AUTO (Rigaku, 2018)
;
_computing_structure_solution
;
<i>SHELXT</i> (Sheldrick, 2015a)
;
_computing_structure_refinement
;
<i>SHELXL2019/2</i> (Sheldrick, 2015b)
;
_computing_molecular_graphics
;
DIAMOND (Brandenburg, 1999)
;
_computing_publication_material
;
WinGX publication routines (Farrugia, 2012)
;
loop_
    _atom_site_type_symbol
    _atom_site_label
    _atom_site_fract_x
    _atom_site_fract_y
    _atom_site_fract_z
    _atom_site_U_iso_or_equiv
    _atom_site_adp_type
    _atom_site_calc_flag
    _atom_site_occupancy
    _atom_site_disorder_assembly
    _atom_site_disorder_group
    S S1 0.22046(10) 0.59338(16) 0.23512(3) 0.0543(3) Uani d 1 . .
    O O1 0.3869(2) 0.2842(3) 0.50032(6) 0.0403(7) Uani d 1 . .
    O O2 0.3905(2) 0.6420(3) 0.35634(6) 0.0364(6) Uani d 1 . .
    N N1 0.2605(3) 0.4326(4) 0.34359(8) 0.0384(8) Uani d 1 . .
    H H1N 0.220(4) 0.343(5) 0.3497(10) 0.046 Uiso d 1 . .
    N N2 0.2419(3) 0.4962(4) 0.31082(7) 0.0361(7) Uani d 1 . .
    C C1 0.4445(4) -0.0531(6) 0.65013(10) 0.0586(12) Uani d 1 . .
    H H1A 0.432854 0.036538 0.667172 0.070 Uiso calc 1 . .
    H H1B 0.527637 -0.085807 0.649593 0.070 Uiso calc 1 . .
    H H1C 0.396550 -0.152458 0.656079 0.070 Uiso calc 1 . .
    C C2 0.4081(3) 0.0126(5) 0.61544(9) 0.0399(9) Uani d 1 . .
    C C3 0.4761(3) -0.0238(5) 0.58686(9) 0.0387(9) Uani d 1 . .
    H H3 0.546925 -0.086739 0.589404 0.046 Uiso calc 1 . .
    C C4 0.4420(3) 0.0303(5) 0.55480(10) 0.0380(9) Uani d 1 . .
    H H4 0.488311 0.001132 0.535548 0.046 Uiso calc 1 . .
    C C5 0.3407(3) 0.1269(5) 0.55051(9) 0.0355(9) Uani d 1 . .
    C C6 0.2739(3) 0.1669(5) 0.57909(9) 0.0428(10) Uani d 1 . .
    H H6 0.204834 0.233913 0.576795 0.051 Uiso calc 1 . .
    C C7 0.3084(3) 0.1088(6) 0.61105(10) 0.0482(11) Uani d 1 . .
    H H7 0.261670 0.136347 0.630331 0.058 Uiso calc 1 . .
    C C8 0.2990(3) 0.1780(5) 0.51590(9) 0.0391(9) Uani d 1 . .
    H H8A 0.285445 0.075437 0.501774 0.047 Uiso calc 1 . .
    H H8B 0.223934 0.241183 0.517765 0.047 Uiso calc 1 . .
    C C9 0.3674(3) 0.3338(5) 0.46694(9) 0.0345(8) Uani d 1 . .
    C C10 0.4558(3) 0.4314(5) 0.45250(9) 0.0369(9) Uani d 1 . .
    H H10 0.523935 0.459873 0.465289 0.044 Uiso calc 1 . .
    C C11 0.4438(3) 0.4872(5) 0.41914(9) 0.0351(8) Uani d 1 . .
    H H11 0.503537 0.555552 0.409199 0.042 Uiso calc 1 . .
    C C12 0.3447(3) 0.4438(4) 0.40007(9) 0.0318(8) Uani d 1 . .
    C C13 0.2571(3) 0.3477(5) 0.41541(9) 0.0334(8) Uani d 1 . .
    H H13 0.188522 0.319851 0.402784 0.040 Uiso calc 1 . .
    C C14 0.2673(3) 0.2915(4) 0.44869(9) 0.0337(8) Uani d 1 . .
    H H14 0.206828 0.225189 0.458814 0.040 Uiso calc 1 . .
    C C15 0.3346(3) 0.5139(5) 0.36493(9) 0.0321(8) Uani d 1 . .
    C C16 0.1662(3) 0.4133(5) 0.29375(9) 0.0372(9) Uani d 1 . .
    H H16 0.128409 0.318128 0.303940 0.045 Uiso calc 1 . .
    C C17 0.1361(3) 0.4599(5) 0.25919(9) 0.0380(9) Uani d 1 . .
    C C18 0.0398(3) 0.4010(5) 0.24049(9) 0.0402(9) Uani d 1 . .
    H H18 -0.018133 0.325460 0.249223 0.048 Uiso calc 1 . .
    C C19 0.0387(4) 0.4664(6) 0.20742(11) 0.0597(13) Uani d 1 . .
    H H19 -0.019933 0.439397 0.191077 0.072 Uiso calc 1 . .
    C C20 0.1296(4) 0.5718(7) 0.20114(11) 0.0602(13) Uani d 1 . .
    H H20 0.141558 0.627988 0.179994 0.072 Uiso calc 1 . .
loop_
    _atom_site_aniso_label
    _atom_site_aniso_U_11
    _atom_site_aniso_U_22
    _atom_site_aniso_U_33
    _atom_site_aniso_U_12
    _atom_site_aniso_U_13
    _atom_site_aniso_U_23
    S1 0.0499(7) 0.0616(7) 0.0514(7) -0.0076(6) 0.0008(5) 0.0057(6)
    O1 0.0346(15) 0.0494(16) 0.0369(14) -0.0071(12) -0.0077(11) 0.0036(13)
    O2 0.0283(13) 0.0410(14) 0.0400(15) -0.0030(12) 0.0020(11) 0.0010(12)
    N1 0.0334(18) 0.0432(19) 0.0384(18) -0.0054(15) -0.0072(14) 0.0057(16)
    N2 0.0288(16) 0.0430(17) 0.0365(16) 0.0033(14) -0.0040(13) 0.0031(15)
    C1 0.046(3) 0.082(3) 0.048(3) -0.003(2) -0.009(2) 0.016(2)
    C2 0.032(2) 0.046(2) 0.042(2) -0.0084(18) -0.0063(16) 0.0045(19)
    C3 0.0222(18) 0.044(2) 0.050(2) -0.0003(16) -0.0057(16) 0.0036(19)
    C4 0.0222(18) 0.047(2) 0.045(2) -0.0016(17) 0.0027(16) -0.0018(18)
    C5 0.0261(18) 0.039(2) 0.041(2) -0.0020(16) -0.0036(16) 0.0047(18)
    C6 0.026(2) 0.055(2) 0.047(2) 0.0075(18) -0.0027(16) -0.004(2)
    C7 0.033(2) 0.069(3) 0.043(2) 0.005(2) 0.0003(17) -0.004(2)
    C8 0.030(2) 0.044(2) 0.043(2) -0.0070(17) -0.0024(16) 0.0029(19)
    C9 0.027(2) 0.039(2) 0.038(2) 0.0007(15) -0.0028(15) 0.0005(17)
    C10 0.0260(19) 0.044(2) 0.041(2) -0.0024(16) -0.0056(15) -0.0027(18)
    C11 0.0263(19) 0.037(2) 0.042(2) -0.0003(16) 0.0008(15) 0.0000(17)
    C12 0.0254(18) 0.034(2) 0.036(2) 0.0053(15) 0.0001(14) -0.0019(16)
    C13 0.0244(18) 0.0373(19) 0.039(2) 0.0027(15) -0.0039(15) -0.0037(17)
    C14 0.0267(19) 0.038(2) 0.0365(19) -0.0033(16) 0.0010(15) 0.0003(17)
    C15 0.0223(18) 0.038(2) 0.036(2) 0.0077(16) 0.0047(14) -0.0011(17)
    C16 0.030(2) 0.039(2) 0.042(2) 0.0035(17) -0.0002(16) 0.0043(18)
    C17 0.030(2) 0.045(2) 0.038(2) 0.0058(17) -0.0012(15) 0.0025(18)
    C18 0.0267(19) 0.053(2) 0.041(2) -0.0067(18) -0.0040(15) 0.0010(19)
    C19 0.044(3) 0.082(3) 0.054(3) 0.013(3) -0.020(2) -0.004(3)
    C20 0.066(3) 0.074(3) 0.040(2) 0.014(3) -0.001(2) 0.010(2)
_geom_special_details
;
 All esds (except the esd in the dihedral angle between two l.s. planes)
 are estimated using the full covariance matrix.  The cell esds are taken
 into account individually in the estimation of esds in distances, angles
 and torsion angles; correlations between esds in cell parameters are only
 used when they are defined by crystal symmetry.  An approximate (isotropic)
 treatment of cell esds is used for estimating esds involving l.s. planes.
;
loop_
    _geom_bond_atom_site_label_1
    _geom_bond_atom_site_label_2
    _geom_bond_site_symmetry_2
    _geom_bond_distance
    _geom_bond_publ_flag
    S1 C20 . 1.697(5) ?
    S1 C17 . 1.707(4) ?
    O1 C9 . 1.386(4) ?
    O1 C8 . 1.438(4) ?
    O2 C15 . 1.236(4) ?
    N1 C15 . 1.349(5) ?
    N1 N2 . 1.397(4) ?
    N1 H1N . 0.87(4) ?
    N2 C16 . 1.271(5) ?
    C1 C2 . 1.515(5) ?
    C1 H1A . 0.9800 ?
    C1 H1B . 0.9800 ?
    C1 H1C . 0.9800 ?
    C2 C7 . 1.373(5) ?
    C2 C3 . 1.393(5) ?
    C3 C4 . 1.385(5) ?
    C3 H3 . 0.9500 ?
    C4 C5 . 1.389(5) ?
    C4 H4 . 0.9500 ?
    C5 C6 . 1.391(5) ?
    C5 C8 . 1.495(5) ?
    C6 C7 . 1.392(5) ?
    C6 H6 . 0.9500 ?
    C7 H7 . 0.9500 ?
    C8 H8A . 0.9900 ?
    C8 H8B . 0.9900 ?
    C9 C14 . 1.386(5) ?
    C9 C10 . 1.386(5) ?
    C10 C11 . 1.389(5) ?
    C10 H10 . 0.9500 ?
    C11 C12 . 1.395(5) ?
    C11 H11 . 0.9500 ?
    C12 C13 . 1.387(5) ?
    C12 C15 . 1.491(5) ?
    C13 C14 . 1.385(5) ?
    C13 H13 . 0.9500 ?
    C14 H14 . 0.9500 ?
    C16 C17 . 1.447(5) ?
    C16 H16 . 0.9500 ?
    C17 C18 . 1.398(5) ?
    C18 C19 . 1.397(6) ?
    C18 H18 . 0.9500 ?
    C19 C20 . 1.347(7) ?
    C19 H19 . 0.9500 ?
    C20 H20 . 0.9500 ?
loop_
    _geom_angle_atom_site_label_1
    _geom_angle_atom_site_label_2
    _geom_angle_atom_site_label_3
    _geom_angle_site_symmetry_1
    _geom_angle_site_symmetry_3
    _geom_angle
    _geom_angle_publ_flag
    C20 S1 C17 . . 91.9(2) ?
    C9 O1 C8 . . 117.0(3) ?
    C15 N1 N2 . . 119.9(3) ?
    C15 N1 H1N . . 122(3) ?
    N2 N1 H1N . . 118(3) ?
    C16 N2 N1 . . 114.0(3) ?
    C2 C1 H1A . . 109.5 ?
    C2 C1 H1B . . 109.5 ?
    H1A C1 H1B . . 109.5 ?
    C2 C1 H1C . . 109.5 ?
    H1A C1 H1C . . 109.5 ?
    H1B C1 H1C . . 109.5 ?
    C7 C2 C3 . . 118.1(3) ?
    C7 C2 C1 . . 121.7(4) ?
    C3 C2 C1 . . 120.2(4) ?
    C4 C3 C2 . . 121.0(3) ?
    C4 C3 H3 . . 119.5 ?
    C2 C3 H3 . . 119.5 ?
    C3 C4 C5 . . 120.7(3) ?
    C3 C4 H4 . . 119.7 ?
    C5 C4 H4 . . 119.7 ?
    C4 C5 C6 . . 118.5(3) ?
    C4 C5 C8 . . 121.3(3) ?
    C6 C5 C8 . . 120.0(3) ?
    C5 C6 C7 . . 120.0(4) ?
    C5 C6 H6 . . 120.0 ?
    C7 C6 H6 . . 120.0 ?
    C2 C7 C6 . . 121.7(4) ?
    C2 C7 H7 . . 119.1 ?
    C6 C7 H7 . . 119.1 ?
    O1 C8 C5 . . 108.8(3) ?
    O1 C8 H8A . . 109.9 ?
    C5 C8 H8A . . 109.9 ?
    O1 C8 H8B . . 109.9 ?
    C5 C8 H8B . . 109.9 ?
    H8A C8 H8B . . 108.3 ?
    C14 C9 C10 . . 121.1(3) ?
    C14 C9 O1 . . 123.6(3) ?
    C10 C9 O1 . . 115.3(3) ?
    C9 C10 C11 . . 119.3(3) ?
    C9 C10 H10 . . 120.4 ?
    C11 C10 H10 . . 120.4 ?
    C10 C11 C12 . . 120.6(3) ?
    C10 C11 H11 . . 119.7 ?
    C12 C11 H11 . . 119.7 ?
    C13 C12 C11 . . 118.7(3) ?
    C13 C12 C15 . . 123.2(3) ?
    C11 C12 C15 . . 118.0(3) ?
    C14 C13 C12 . . 121.6(3) ?
    C14 C13 H13 . . 119.2 ?
    C12 C13 H13 . . 119.2 ?
    C13 C14 C9 . . 118.8(3) ?
    C13 C14 H14 . . 120.6 ?
    C9 C14 H14 . . 120.6 ?
    O2 C15 N1 . . 122.4(3) ?
    O2 C15 C12 . . 120.9(3) ?
    N1 C15 C12 . . 116.7(3) ?
    N2 C16 C17 . . 121.7(4) ?
    N2 C16 H16 . . 119.1 ?
    C17 C16 H16 . . 119.1 ?
    C18 C17 C16 . . 126.5(4) ?
    C18 C17 S1 . . 110.6(3) ?
    C16 C17 S1 . . 122.8(3) ?
    C19 C18 C17 . . 111.9(4) ?
    C19 C18 H18 . . 124.0 ?
    C17 C18 H18 . . 124.0 ?
    C20 C19 C18 . . 113.0(4) ?
    C20 C19 H19 . . 123.5 ?
    C18 C19 H19 . . 123.5 ?
    C19 C20 S1 . . 112.6(3) ?
    C19 C20 H20 . . 123.7 ?
    S1 C20 H20 . . 123.7 ?
loop_
    _geom_torsion_atom_site_label_1
    _geom_torsion_atom_site_label_2
    _geom_torsion_atom_site_label_3
    _geom_torsion_atom_site_label_4
    _geom_torsion_site_symmetry_1
    _geom_torsion_site_symmetry_2
    _geom_torsion_site_symmetry_3
    _geom_torsion_site_symmetry_4
    _geom_torsion
    _geom_torsion_publ_flag
    C15 N1 N2 C16 . . . . -176.9(3) ?
    C7 C2 C3 C4 . . . . -2.2(6) ?
    C1 C2 C3 C4 . . . . 177.8(4) ?
    C2 C3 C4 C5 . . . . 1.9(6) ?
    C3 C4 C5 C6 . . . . -0.4(5) ?
    C3 C4 C5 C8 . . . . -176.5(3) ?
    C4 C5 C6 C7 . . . . -0.7(6) ?
    C8 C5 C6 C7 . . . . 175.4(4) ?
    C3 C2 C7 C6 . . . . 1.0(6) ?
    C1 C2 C7 C6 . . . . -179.0(4) ?
    C5 C6 C7 C2 . . . . 0.5(6) ?
    C9 O1 C8 C5 . . . . 175.3(3) ?
    C4 C5 C8 O1 . . . . -62.3(5) ?
    C6 C5 C8 O1 . . . . 121.7(4) ?
    C8 O1 C9 C14 . . . . 2.3(5) ?
    C8 O1 C9 C10 . . . . -178.1(3) ?
    C14 C9 C10 C11 . . . . -0.2(5) ?
    O1 C9 C10 C11 . . . . -179.9(3) ?
    C9 C10 C11 C12 . . . . -0.9(5) ?
    C10 C11 C12 C13 . . . . 1.7(5) ?
    C10 C11 C12 C15 . . . . 177.4(3) ?
    C11 C12 C13 C14 . . . . -1.5(5) ?
    C15 C12 C13 C14 . . . . -176.9(3) ?
    C12 C13 C14 C9 . . . . 0.4(5) ?
    C10 C9 C14 C13 . . . . 0.5(5) ?
    O1 C9 C14 C13 . . . . -179.9(3) ?
    N2 N1 C15 O2 . . . . -2.1(5) ?
    N2 N1 C15 C12 . . . . 176.6(3) ?
    C13 C12 C15 O2 . . . . 154.6(3) ?
    C11 C12 C15 O2 . . . . -20.9(5) ?
    C13 C12 C15 N1 . . . . -24.2(5) ?
    C11 C12 C15 N1 . . . . 160.3(3) ?
    N1 N2 C16 C17 . . . . -179.5(3) ?
    N2 C16 C17 C18 . . . . -166.6(4) ?
    N2 C16 C17 S1 . . . . 15.7(5) ?
    C20 S1 C17 C18 . . . . 0.2(3) ?
    C20 S1 C17 C16 . . . . 178.2(3) ?
    C16 C17 C18 C19 . . . . -177.8(4) ?
    S1 C17 C18 C19 . . . . 0.1(4) ?
    C17 C18 C19 C20 . . . . -0.5(6) ?
    C18 C19 C20 S1 . . . . 0.6(5) ?
    C17 S1 C20 C19 . . . . -0.5(4) ?
loop_
    _geom_hbond_atom_site_label_D
    _geom_hbond_atom_site_label_H
    _geom_hbond_atom_site_label_A
    _geom_hbond_site_symmetry_A
    _geom_hbond_distance_DH
    _geom_hbond_distance_HA
    _geom_hbond_distance_DA
    _geom_hbond_angle_DHA
    _geom_hbond_publ_flag
    N1 H1N O2 6_655 0.87(4) 2.04(4) 2.899(4) 170(4) yes
    C10 H10 O1 5_666 0.95 2.62 3.409(4) 140.1 yes
    C16 H16 O2 6_655 0.95 2.49 3.316(5) 145.5 yes
    C18 H18 S1 3_545 0.95 3.00 3.938(4) 170.0 yes
    C19 H19 O2 8_556 0.95 2.65 3.319(5) 127.6 yes
    C19 H19 O2 8_556 0.95 2.65 3.319(5) 127.6 yes
    C3 H3 Cg2 5_656 0.95 2.77 3.540(4) 138 yes
    C6 H6 Cg1 6_665 0.95 2.80 3.593(4) 141 yes
    C14 H14 Cg2 6_655 0.95 2.90 3.504(4) 122 yes
    C18 H18 Cg3 3_545 0.95 2.92 3.803(4) 156 yes
_shelx_space_group_comment
;
The symmetry employed for this shelxl refinement is uniquely defined
by the following loop, which should always be used as a source of
symmetry information in preference to the above space-group names.
They are only intended as comments.
;
_shelx_estimated_absorpt_T_min     0.950
_shelx_estimated_absorpt_T_max     0.998
_shelx_hkl_file
;
   0   0  -4    1.19    0.59
   0   0   4    8.42    0.70
   0   0  -5   -0.50    0.89
   0   0   5    1.21    0.77
   0   0  -6 1873.24   41.81
   0   0   6 1752.54   39.57
   0   0  -7   -0.97    1.34
   0   0   7   -1.16    1.75
   0   0  -8  141.08    3.12
   0   0   8  152.20    3.26
   0   0  -9    7.41    2.28
   0   0   9    9.50    2.32
   0   0 -10  338.93    6.76
   0   0  10  320.39    6.64
   0   0 -11   -0.72    2.40
   0   0  11   -2.42    2.38
   0   0 -12  210.74    4.66
   0   0  12  198.31    4.45
   0   0 -13   -0.55    2.10
   0   0  13   -3.15    2.04
   0   0 -14  160.47    4.98
   0   0 -14  155.72    3.92
   0   0  14  158.27    4.05
   0   0 -15   -2.11    4.20
   0   0 -15    0.43    2.19
   0   0  15    0.86    2.13
   0   0 -16   -9.41    4.40
   0   0 -16    3.46    2.19
   0   0  16    1.27    2.34
   0   0 -17    4.00    4.66
   0   0 -17   -0.77    2.47
   0   0  17    1.13    2.44
   0   0 -18  404.10   13.74
   0   0 -18  415.87    9.12
   0   0  18  398.48    9.21
   0   0 -19    7.10    3.52
   0   0 -19    9.56    2.76
   0   0  19    4.36    3.41
   0   0 -20 2483.12  102.50
   0   0 -20 2375.87   81.84
   0   0  20 2376.02   83.03
   0   0 -21    7.74    5.47
   0   0 -21    2.69    2.76
   0   0  21    8.47    2.82
   0   0 -22  250.46   10.68
   0   0 -22  217.54    6.33
   0   0  22  208.48    7.52
   0   0 -23    6.22    5.69
   0   0 -23    1.37    2.74
   0   0  23   -2.77    2.82
   0   0 -24   40.67    4.56
   0   0 -24   46.50    3.58
   0   0  24   42.68    3.53
   0   0 -25    2.96    5.95
   0   0 -25    0.27    3.04
   0   0  25   -0.29    3.68
   0   0 -26  540.36   21.07
   0   0 -26  507.48   13.60
   0   0  26  462.49   12.96
   0   0 -27    7.90    6.66
   0   0  27    2.71    3.09
   0   0 -28  189.07    9.11
   0   0  28  152.83    7.52
   0   0 -29   -8.41    4.78
   0   0  29   -0.88    3.24
   0   0 -30   39.15    8.27
   0   0  30   14.25    3.79
   0   0 -31    8.44    7.85
   0   0  31    1.99    3.65
   0   0 -32  501.19   22.92
   0   0  32  358.50   13.60
   0   0 -33    6.02    5.59
   0   0  33    2.79    3.83
   0   0 -34  388.80   18.41
   0   0  34  170.88   10.23
   0   0 -35   15.33    9.01
   0   0  35    1.38    3.88
   0   0 -36   -4.78    9.26
   0   0  36    8.83    5.17
   0   0 -37    8.08    9.42
   0   0  37   -4.08    4.13
   0   0 -39   -1.71   10.12
   0   0  39   -0.66    4.36
   0   0 -40   23.55   10.86
   0   0  40   10.34    4.48
   0   0 -41    5.02   10.57
   0   0  41   -1.83    4.32
   0   0 -42   14.59   11.45
   0   0  42    1.34    4.61
   0   0 -43   -4.86    7.54
   0   0  43    7.36    6.15
   0   0 -44   15.28   12.01
   0   0  44   -2.43    4.62
   0   0 -45    3.85   12.22
   0   0  45    3.41    5.93
   0   0  45    0.39    5.78
   0   0 -46  -10.78   12.58
   0   0  46   -2.62    4.48
   0   0  46    0.12    7.36
   0   0 -47   10.75    8.51
   0   0 -48   20.30   13.84
   0   0 -49   12.00   14.04
   0   0 -50   -0.07   14.17
   0  -1   0    0.40    1.17
   0  -1   0   -0.47    1.59
   0   1   0   -1.08    0.85
   0   1   0   -0.06    0.93
   0  -1   1    3.49    1.54
   0  -1   1    0.00    1.37
   0  -1  -1    2.15    1.79
   0   1   1    0.69    0.70
   0   1  -1   -1.01    0.83
   0   1   1    1.12    0.75
   0  -1   2    0.23    1.13
   0   1   2    1.37    1.57
   0   1  -2   -1.44    1.74
   0  -1   2   -1.71    1.73
   0   1  -2   -1.28    0.83
   0  -1  -2   -1.46    1.97
   0   1  -3   -1.79    2.21
   0  -1  -3   -3.13    2.14
   0   1  -3   -0.24    0.81
   0  -1   3    0.65    1.42
   0  -1   3    0.50    0.96
   0   1   3    2.62    1.99
   0  -1  -4    0.27    2.32
   0  -1   4   -1.03    1.62
   0   1  -4    0.39    2.50
   0   1  -4   -0.24    0.90
   0   1   4    0.67    1.52
   0   1   5    2.97    2.53
   0  -1   5   -5.17    1.91
   0   1  -5   -0.52    3.13
   0   1  -5   -0.64    0.71
   0  -1  -5    0.87    2.53
   0   1  -6    1.29    2.33
   0  -1  -6   -1.05    2.93
   0   1  -6   -0.29    0.57
   0   1   6   -0.88    2.76
   0  -1   6   -1.54    2.16
   0   1  -6    0.38    0.71
   0  -1   7    6.73    3.88
   0   1   7   -2.82    3.10
   0  -1  -7    3.63    3.23
   0   1  -7   -2.29    4.28
   0  -1  -8    7.48    3.43
   0  -1   8    4.84    2.84
   0   1  -8   11.03    4.76
   0   1  -9   -3.99    2.95
   0  -1  -9    3.49    3.34
   0   1   9   -4.33    3.24
   0   1 -10    3.86    2.98
   0   1  10    7.11    3.33
   0   1  11   -3.35    2.06
   0  -1 -11   -2.36    2.05
   0   1 -11   -2.23    4.49
   0   1 -12    0.69    4.64
   0  -1  12   -0.15    0.39
   0   1  12   -3.69    3.14
   0  -1 -12    4.89    3.19
   0   1 -13   -3.70    4.70
   0  -1  13    0.21    0.47
   0   1  13    0.43    3.27
   0  -1 -13    2.98    3.21
   0   1 -14    0.67    4.95
   0  -1  14    0.00    0.67
   0   1  14    1.97    2.06
   0  -1 -14    1.13    3.14
   0   1 -15    0.74    5.12
   0   1  15    4.86    3.38
   0  -1  15    1.62    0.88
   0  -1 -15    2.93    3.25
   0   1 -16   -1.33    5.16
   0  -1  16   -0.29    1.11
   0  -1 -16    3.76    2.10
   0   1  16    6.49    3.35
   0  -1 -17    0.91    3.34
   0   1  17   -1.72    3.56
   0   1 -17   -2.00    5.52
   0  -1  17   -1.67    1.35
   0   1  18    7.54    3.50
   0   1 -18   -2.23    3.61
   0  -1 -18   -0.51    3.55
   0  -1  19   -1.96    1.79
   0   1 -19   -0.03    3.81
   0  -1 -19   -2.41    3.59
   0   1  19   -0.53    3.56
   0  -1  20    0.16    1.63
   0   1 -20   -1.41    3.83
   0  -1 -20    1.89    3.36
   0   1  20    3.79    3.64
   0  -1  21   -0.52    1.71
   0   1 -21   -6.36    3.89
   0  -1 -21   -3.39    3.65
   0   1  21    2.38    3.56
   0   1  22    0.11    3.67
   0   1 -22    2.53    5.81
   0  -1 -22   -1.45    4.51
   0  -1 -22    1.63    3.60
   0  -1  22    3.44    1.86
   0  -1 -23    5.85    3.85
   0   1 -23   -0.21    6.47
   0  -1 -23    1.11    4.86
   0   1  23    6.07    3.72
   0  -1  23    1.58    1.46
   0  -1  24    3.67    2.00
   0  -1 -24    2.30    5.05
   0   1 -24    1.05    6.75
   0   1  24    0.19    3.89
   0  -1 -24    3.55    3.87
   0  -1 -25   -3.65    3.31
   0   1 -25   -5.58    6.76
   0   1  25    3.77    3.99
   0  -1 -25    1.41    4.03
   0  -1  25    1.84    2.15
   0  -1  26    3.49    2.21
   0   1 -26    4.90    6.98
   0  -1 -26    3.14    5.48
   0  -1 -26    2.34    4.04
   0   1  26   -2.56    4.16
   0   1  27   -0.13    4.22
   0   1 -27    1.82    4.71
   0  -1 -27    1.36    5.71
   0  -1 -27   -0.84    4.00
   0  -1  27    1.23    1.79
   0  -1 -28   -1.34    4.15
   0   1 -28    3.72    4.79
   0  -1 -28   -1.71    5.91
   0  -1  28    0.05    2.44
   0   1  28   -1.86    4.33
   0  -1 -29    1.52    6.30
   0   1 -29  -17.02    8.11
   0   1  29   -6.47    4.59
   0  -1 -29   -0.58    4.62
   0  -1  29   -2.43    2.45
   0   1 -30   13.78    7.94
   0   1  30    1.40    4.58
   0  -1  30    1.53    2.70
   0  -1 -30   -0.71    6.35
   0  -1 -30   -4.16    4.74
   0  -1  31    0.20    2.15
   0  -1 -31    2.72    6.85
   0   1 -31   -4.76    8.65
   0   1  31    2.04    4.80
   0   1 -32   -2.48    8.79
   0   1  32    1.01    4.93
   0  -1 -32    0.68    7.09
   0  -1  32    4.69    3.04
   0   1 -33   -4.46    5.92
   0   1  33   -0.29    4.91
   0  -1 -33    5.28    7.56
   0  -1  33    0.11    2.49
   0   1 -34    4.31    6.11
   0   1  34   -5.26    4.92
   0  -1 -34    9.29    7.92
   0  -1  34   -3.53    3.18
   0   1 -35    7.95    9.82
   0   1  35    6.41    5.28
   0  -1 -35   11.42    7.81
   0  -1  35    4.60    3.36
   0   1 -36    4.34    9.62
   0  -1  36   -3.93    3.14
   0  -1 -36   -7.43    8.26
   0   1  36   -2.95    5.27
   0  -1  36    3.45    2.57
   0  -1  37    1.67    4.28
   0   1 -37   16.99   10.53
   0  -1 -37   10.78    8.42
   0   1  37    6.67    5.53
   0   1  38   -1.13    5.71
   0  -1  38    0.80    2.61
   0   1 -38   -6.24   10.55
   0  -1 -38   -8.51    8.98
   0  -1  38    2.83    3.27
   0  -1  39   -4.58    3.42
   0   1  39   -4.43    5.82
   0   1 -39    7.05    7.18
   0  -1 -39   13.18    8.96
   0  -1  39   -0.77    4.30
   0   1  40    3.04    5.84
   0   1 -40   -0.99    7.41
   0  -1 -40  -11.20    6.35
   0  -1  40    2.60    3.29
   0  -1  40   -0.57    2.62
   0  -1 -41    8.88    9.54
   0   1 -41   11.15   11.81
   0  -1  41    0.32    3.33
   0   1  41   -0.25    5.90
   0  -1  41   -5.70    4.15
   0   1 -42   14.09   12.06
   0   1  42    4.97    6.04
   0  -1 -42   -8.35   10.12
   0  -1  42    2.33    3.15
   0   1 -43  -23.19   12.81
   0  -1  43    0.73    3.93
   0  -1 -43    4.03   10.51
   0   1  43   -3.08    8.02
   0  -1  43   -0.36    3.13
   0  -1 -44    6.00    7.35
   0   1 -44   15.51    8.62
   0   1  44    2.37    6.42
   0   1 -45   -5.32    9.11
   0  -1 -45    1.04   11.38
   0   1  45   -3.77    6.41
   0   1 -46   22.60   13.91
   0  -1 -46  -17.15   11.37
   0   1  46    0.06    6.44
   0   1 -47   13.20   14.51
   0   1  47   -1.15    6.28
   0  -1 -47   11.47   12.13
   0   1 -48   -9.29   14.89
   0   1  48    0.47    6.53
   0  -1 -48   -5.85    8.10
   0  -1 -49    4.37   12.75
   0   1 -49   -1.88   10.07
   0   1  49   -4.54    6.20
   0   1 -50    3.18   10.01
   0  -1 -50    0.67   13.25
   0   2   0 7267.46  455.54
   0  -2   0 7465.99  466.63
   0   2   0 7413.05  451.36
   0  -2   0 7447.50  469.83
   0  -2   1  269.46    7.04
   0  -2  -1  280.17    6.08
   0   2   1  290.12    5.36
   0   2  -1  276.92    6.38
   0  -2  -1  275.53    5.94
   0   2  -1  279.79    6.49
   0   2   1  281.86    5.76
   0  -2   1  273.71    7.28
   0  -2   2 3296.22  130.28
   0   2  -2 3396.76  130.98
   0  -2   2 3374.74  127.72
   0  -2  -2 3344.35  133.57
   0  -2  -2 3380.59  123.77
   0   2  -2 3392.00  127.80
   0   2   2 3391.88  131.11
   0   2   3 2784.49  103.03
   0   2  -3 2769.42   92.54
   0  -2  -3 2793.47  102.77
   0  -2  -3 2724.18   85.00
   0   2  -3 2786.00   98.90
   0  -2   3 2740.40  100.21
   0  -2   3 2796.11   94.18
   0  -2   4  895.81   23.60
   0   2   4  899.61   24.24
   0  -2  -4  943.32   16.82
   0   2  -4  896.75   22.79
   0  -2  -4  934.45   24.16
   0  -2   4  917.50   19.11
   0   2  -4  933.82   20.29
   0  -2   5 2056.12   55.92
   0   2  -5 2061.19   63.14
   0  -2  -5 2008.09   66.77
   0   2  -5 2075.33   56.57
   0  -2   5 2038.89   68.66
   0   2   5 2045.21   68.41
   0   2  -6  984.85   26.28
   0   2   6  990.46   26.83
   0  -2   6  985.73   24.15
   0   2  -6  986.01   18.93
   0  -2  -6  973.40   26.81
   0   2  -7  259.50    4.67
   0   2  -7  264.15    8.75
   0  -2  -7  268.38    8.82
   0   2   7  254.10    6.41
   0  -2   7  267.75    8.92
   0   2  -8  117.82    6.48
   0  -2  -8  112.71    5.77
   0   2   8  121.76    4.10
   0   2  -8  118.34    2.56
   0  -2   8  118.63    6.36
   0  -2  -9  227.31    7.81
   0   2   9  214.94    7.89
   0   2  -9  221.05    3.46
   0   2  -9  220.47    6.35
   0  -2   9  217.93    6.37
   0  -2 -10   14.02    4.24
   0   2  10   19.05    4.31
   0   2 -10    8.48    5.00
   0  -2  10   19.31    4.71
   0   2 -10   17.41    1.09
   0   2 -10   14.07    1.28
   0   2  11  229.79    8.18
   0   2 -11  220.53    9.42
   0  -2  11  220.93    9.08
   0   2 -11  222.55    2.54
   0  -2 -11  213.27    7.84
   0   2  12  109.26    4.41
   0   2 -12  115.43    7.50
   0  -2 -12  109.69    5.96
   0   2  13   85.94    5.87
   0   2 -13   91.52    4.90
   0  -2 -13   89.59    3.96
   0  -2 -14  140.69    4.83
   0   2 -14  126.64    5.73
   0   2  14  135.17    6.88
   0   2  15  219.04    8.78
   0   2 -15  228.49    7.56
   0  -2 -15  211.61    8.49
   0  -2 -16   17.36    4.71
   0   2 -16   25.99    4.11
   0   2  16   25.68    3.38
   0   2 -17  190.06   10.23
   0   2  17  168.42    7.79
   0  -2 -17  168.06    7.74
   0   2  18  173.51    8.13
   0  -2 -18  163.49    7.83
   0   2 -18  161.93   10.10
   0  -2 -19   -0.03    2.91
   0   2 -19   -0.99    6.35
   0   2  19   -6.94    4.64
   0   2  20   99.51    4.85
   0   2 -20  116.27    9.20
   0  -2 -20  107.37    4.82
   0   2  21  159.34    8.44
   0   2 -21  183.50    7.73
   0  -2 -21  177.01    8.35
   0   2  22   39.43    5.66
   0  -2 -22   34.63    5.43
   0   2 -22   42.55    5.29
   0   2 -23  274.54   10.67
   0  -2 -23  272.89   11.08
   0   2  23  261.61   11.07
   0   2 -24   21.77    5.30
   0  -2 -24   15.35    3.55
   0   2  24   25.19    5.48
   0   2 -25  325.71   12.92
   0   2  25  282.20   12.65
   0  -2 -25  316.37   12.31
   0  -2 -26    6.69    4.89
   0   2  26   10.42    5.48
   0   2 -26   10.81    5.34
   0  -2 -26   12.29    5.41
   0   2 -27   15.08    8.54
   0  -2 -27   22.71    5.60
   0  -2 -27   11.83    5.32
   0   2  27   12.17    3.84
   0   2 -28  173.72   13.46
   0   2  28  131.42    8.99
   0  -2 -28  130.89    6.68
   0  -2 -28  143.79    8.97
   0  -2 -29   86.80    7.88
   0   2 -29  109.75   11.33
   0   2  29   69.78    7.74
   0  -2 -29   75.53    7.60
   0  -2 -30    5.48    6.05
   0   2 -30    5.36    9.24
   0   2  30    1.80    3.92
   0  -2 -30    5.82    5.72
   0   2 -31  103.12   12.96
   0   2  31   79.47    8.63
   0  -2 -31   90.35    8.70
   0  -2 -31   98.93    8.93
   0   2 -32    8.07   11.05
   0   2  32   27.03    6.96
   0  -2 -32   24.05    4.85
   0  -2 -32   25.67    7.16
   0   2 -33   18.60    6.88
   0   2  33    9.01    6.81
   0  -2 -33   16.38    7.16
   0  -2 -34    8.78    7.50
   0   2 -34   10.16    7.31
   0   2  34   12.72    6.66
   0   2 -35  156.97   15.79
   0   2  35   87.02    9.92
   0  -2 -35  118.82   11.07
   0   2 -36   23.28   12.18
   0   2  36   17.36    7.45
   0  -2 -36   21.53    8.43
   0  -2 -37   13.22    8.19
   0   2 -37   20.22   12.07
   0   2  37    8.11    7.08
   0  -2 -38   20.82    8.77
   0   2 -38   27.87   12.68
   0   2  38   13.65    7.56
   0   2 -39   22.43   13.09
   0   2  39    2.35    7.58
   0  -2 -39   24.51    8.90
   0  -2 -40   50.81   10.75
   0   2 -40   59.56   10.25
   0   2  41   14.58    8.38
   0   2 -41   44.17    9.48
   0  -2 -41   27.67   10.33
   0   2  42    7.26    7.61
   0  -2 -42    4.88    9.47
   0   2 -42   -5.38   13.48
   0   2 -43   -1.25   13.99
   0  -2 -43   13.03    9.54
   0   2  43   -3.25    7.72
   0   2 -44  -20.82   13.40
   0  -2 -44   12.50   10.01
   0   2  44   -1.08    7.65
   0   2 -45   13.02   15.13
   0   2  45    1.99    5.32
   0  -2 -45   12.59    7.24
   0  -2 -46   10.56   10.95
   0   2  46  -10.42    8.25
   0   2 -46   -6.10   10.16
   0  -2 -47   -4.09   11.17
   0   2 -47  -11.97   10.39
   0   2  47    1.27    8.34
   0   2 -48   14.20   16.17
   0   2  48    2.57    8.67
   0  -2 -48    5.09   11.61
   0   2  49   -4.25    8.20
   0  -2 -49   -2.68   11.67
   0   2 -49   13.76   16.34
   0   2  50   -1.04    8.22
   0   3   0   -3.45    2.27
   0  -3   0    0.36    3.40
   0  -3   0    8.25    2.73
   0   3   0    2.84    1.89
   0   3   1   -1.13    2.11
   0   3   1   -1.56    1.92
   0  -3   1   -5.15    3.21
   0   3  -1    0.05    2.52
   0  -3  -1    1.33    2.53
   0  -3   1   -0.70    3.03
   0   3  -1    2.99    1.73
   0  -3  -1   -0.07    2.34
   0  -3  -2   -2.72    2.41
   0   3  -2    3.17    2.81
   0   3   2    0.67    2.09
   0  -3   2   -1.36    3.30
   0  -3   2   -2.59    2.01
   0  -3  -2    2.75    2.47
   0   3  -2   -3.83    1.65
   0  -3  -3    5.27    3.97
   0   3  -3   -0.29    2.43
   0  -3   3   -0.65    2.91
   0  -3  -3    2.43    2.84
   0   3   3    0.57    2.21
   0   3  -3    7.00    3.03
   0  -3   3    4.03    2.24
   0  -3  -4    6.21    4.22
   0   3   4    2.18    2.43
   0   3  -4    3.14    3.09
   0  -3  -4    1.73    2.01
   0   3  -4   -4.15    2.37
   0  -3   4    0.98    3.75
   0  -3   4    2.61    2.73
   0  -3  -5   -4.93    4.20
   0  -3  -5    2.08    1.89
   0   3  -5    4.04    3.56
   0   3  -5    2.35    2.22
   0   3   5    5.24    4.14
   0  -3   5   -4.24    4.03
   0  -3   5    5.05    2.59
   0   3   6    6.87    4.12
   0   3  -6    2.02    2.41
   0  -3  -6   -0.80    2.22
   0  -3  -6    1.87    4.37
   0  -3   6    1.39    4.30
   0   3  -7    5.96    4.06
   0  -3  -7    5.43    2.10
   0   3  -7   -0.53    2.68
   0  -3   7    3.16    4.45
   0  -3  -7   -7.80    4.40
   0   3   7    3.50    4.53
   0  -3  -8   -8.99    4.61
   0   3  -8   -6.40    2.87
   0  -3   8    2.51    4.74
   0   3   8   -6.43    4.75
   0   3  -8   -0.04    1.92
   0   3  -9    8.79    4.87
   0   3  -9    6.51    2.36
   0  -3   9    5.94    4.95
   0  -3  -9    2.86    5.08
   0   3   9   14.66    4.99
   0  -3 -10    2.96    4.77
   0   3  10    0.39    3.19
   0   3 -10    0.76    1.61
   0   3 -10    0.05    3.25
   0  -3  10   -1.32    4.96
   0   3 -11    0.28    1.41
   0   3 -11   -2.00    5.25
   0  -3  11    3.63    3.29
   0  -3 -11   -2.81    4.95
   0   3  11    4.54    3.26
   0  -3 -12    0.16    5.03
   0   3  12    5.56    5.11
   0   3 -12   17.33    5.55
   0  -3  12    6.02    5.39
   0   3 -12    1.23    1.66
   0   3 -12    2.51    2.24
   0  -3  13    1.05    3.71
   0  -3 -13   -6.97    5.08
   0   3 -13   -2.59    5.68
   0   3 -13    2.69    1.43
   0   3  13    4.41    5.35
   0   3 -13    1.24    2.15
   0   3 -14   -6.81    3.77
   0   3  14   -0.44    5.15
   0  -3 -14   -2.91    5.17
   0   3 -15    0.15    0.83
   0   3 -15   -0.27    0.84
   0   3  15    5.45    5.28
   0  -3 -15    1.42    3.27
   0   3 -15   -2.70    3.80
   0   3 -16   -6.21    4.01
   0  -3 -16    2.22    3.34
   0   3  16    0.59    3.45
   0   3 -17   -7.03    6.58
   0  -3 -17   -2.68    3.44
   0   3  17    3.12    3.42
   0   3 -18   -3.80    6.82
   0   3  18   -5.17    5.48
   0  -3 -18    1.35    5.31
   0   3 -19    3.05    6.76
   0  -3 -19    5.19    5.65
   0   3  19    0.76    5.62
   0   3 -20   -2.02    7.03
   0  -3 -20    0.57    5.43
   0   3  20    1.18    5.35
   0   3  21    0.95    3.82
   0   3 -21    9.86    7.52
   0  -3 -21   10.87    5.82
   0  -3 -22   -3.40    3.71
   0   3 -22   -8.72    7.57
   0   3  22    0.28    5.93
   0  -3 -23    2.90    4.01
   0   3  23   13.21    5.94
   0   3 -23    7.89    8.33
   0   3  24   -0.04    5.99
   0   3 -24   -2.54    8.30
   0  -3 -24    3.10    5.98
   0   3  25    8.47    4.00
   0  -3 -25    2.40    6.35
   0   3 -25   12.49    8.72
   0   3  26    4.05    6.50
   0  -3 -26   -3.16    6.29
   0   3 -26    8.87    8.89
   0   3 -27   -0.50    8.83
   0   3  27   -0.94    6.60
   0  -3 -27    0.08    6.52
   0  -3 -28    7.68    4.80
   0  -3 -28    0.47    4.40
   0   3 -28  -10.75    9.23
   0   3  28    0.70    6.76
   0   3 -29    5.16   10.14
   0  -3 -29    3.50    6.76
   0   3  29   -1.12    4.59
   0  -3 -29    1.79    5.08
   0  -3 -30   -3.28    5.34
   0   3 -30    4.37   10.53
   0   3  30   -3.10    7.09
   0  -3 -30   -5.33    7.04
   0   3 -31   -4.54    7.02
   0   3  31   -2.47    7.11
   0  -3 -31    2.21    7.28
   0  -3 -31    3.14    5.41
   0   3 -32    6.00    7.16
   0  -3 -32    4.77    5.94
   0   3  32    4.94    4.90
   0  -3 -32    3.86    4.92
   0   3 -33   -5.14    7.29
   0   3  33    3.02    7.59
   0  -3 -33   -1.37    6.09
   0  -3 -34    3.72    6.53
   0   3  34  -12.40    7.72
   0   3 -34   24.12   11.46
   0   3 -35   -9.61   12.15
   0   3  35  -13.42    7.93
   0  -3 -35   11.79    8.69
   0  -3 -36    7.48    6.99
   0   3 -36   -8.95   12.20
   0   3  36   -3.71    8.05
   0   3  37    5.37    8.47
   0   3 -37   12.13   13.08
   0  -3 -37    6.95    7.44
   0  -3 -38    2.67    7.60
   0   3  38  -12.65    8.48
   0   3 -38   11.05   13.00
   0   3 -39   24.00   13.70
   0  -3 -39   -9.33    7.84
   0   3  39    5.62    5.53
   0   3 -40    2.72    9.40
   0  -3 -40    3.37    7.98
   0   3  40   -1.25    8.53
   0   3  41    7.22    8.75
   0  -3 -41    3.30    8.55
   0   3 -41    4.20    9.24
   0   3 -42   10.53    9.99
   0  -3 -42    3.01    8.71
   0   3  42   -8.80    5.53
   0  -3 -43    7.18    9.13
   0   3  43    7.10    9.30
   0   3 -43  -12.04   15.10
   0   3  44   -3.29    9.20
   0   3 -44    1.87   15.72
   0  -3 -44    0.16    9.29
   0  -3 -45   -4.24    9.75
   0   3 -45    8.05   16.36
   0   3  45   -3.57    9.34
   0   3  46    1.68    9.50
   0  -3 -46    7.94   10.14
   0   3 -46  -28.61   16.06
   0  -3 -47   -3.37   10.03
   0   3 -47   -6.81   11.18
   0   3  47    4.03    9.56
   0   3 -48  -11.38   11.52
   0   3  48    1.83    6.56
   0  -3 -48   -3.84   10.55
   0   4   0   15.76    3.09
   0  -4   0   10.31    3.60
   0  -4   0    9.18    4.42
   0   4   0   11.15    2.64
   0   4  -1    7.20    2.53
   0   4   1    1.94    2.57
   0  -4   1    7.06    3.76
   0  -4  -1   11.01    3.28
   0   4  -1    7.56    3.07
   0  -4   1    6.33    4.03
   0  -4  -1    9.25    4.36
   0   4  -2  218.01    7.34
   0  -4  -2  228.56    6.48
   0  -4  -2  207.22    6.82
   0   4  -2  223.00    7.46
   0  -4   2  214.86    7.80
   0  -4   2  227.30    7.87
   0   4   2  211.38    6.52
   0  -4   3    1.65    4.15
   0  -4  -3    4.27    2.79
   0   4  -3    1.45    3.59
   0  -4   3    2.63    3.73
   0  -4  -3    7.59    4.62
   0   4  -3    5.06    3.40
   0   4   3   10.86    2.86
   0   4  -4   66.42    4.98
   0  -4  -4   70.99    6.25
   0  -4  -4   71.49    4.44
   0  -4   4   67.31    5.24
   0  -4   4   75.51    4.92
   0   4  -4   64.61    4.33
   0   4   4   72.33    4.07
   0  -4  -5  168.57    5.83
   0   4  -5  174.38    7.21
   0   4   5  173.65    6.11
   0  -4   5  166.61    7.95
   0  -4   5  162.20    4.83
   0  -4  -5  155.73    8.46
   0   4  -5  165.59    6.01
   0   4   6  108.92    5.03
   0   4  -6  107.05    6.14
   0  -4   6  105.11    6.89
   0  -4  -6  111.62    7.16
   0   4  -6  100.96    4.57
   0  -4  -6  107.63    4.53
   0  -4  -7   -2.95    2.83
   0  -4   7   -5.68    4.83
   0  -4  -7    2.39    5.29
   0   4   7    1.15    3.33
   0   4  -7   -7.32    4.37
   0   4  -7    2.08    2.74
   0  -4  -8  105.77    3.31
   0  -4   8  102.09    4.98
   0   4  -8  109.45    6.81
   0  -4  -8  103.28    7.56
   0   4   8  101.15    7.69
   0   4  -8  106.46    4.26
   0   4   9    3.66    5.42
   0  -4   9    3.62    5.20
   0   4  -9    6.46    4.87
   0  -4  -9   -4.41    5.54
   0   4  -9   -0.58    2.46
   0   4  10  381.21   15.47
   0  -4 -10  410.44    8.57
   0   4 -10  366.35    8.97
   0  -4  10  389.85   15.18
   0  -4 -10  399.99   15.50
   0   4 -10  391.86   14.58
   0  -4  11    2.87    3.67
   0  -4 -11    4.35    2.37
   0   4 -11   -0.58    2.14
   0   4  11    5.20    5.67
   0  -4 -11   -4.72    5.60
   0   4 -11   -5.95    3.58
   0  -4 -12    4.60    5.81
   0  -4  12   -5.51    5.79
   0   4  12    3.78    5.46
   0   4 -12    0.57    2.05
   0   4 -12    2.41    5.70
   0  -4  13   58.37    7.33
   0  -4 -13   65.48    7.18
   0   4  13   51.05    5.07
   0   4 -13   59.01    7.39
   0   4 -13   47.88    3.24
   0   4 -14    9.52    4.31
   0  -4 -14   15.18    6.38
   0  -4  14   15.63    4.25
   0   4  14   15.52    4.31
   0   4 -14    9.71    2.38
   0   4 -14   14.33    2.98
   0   4 -15  159.14    3.72
   0  -4 -15  168.07   10.40
   0   4 -15  162.99    8.02
   0   4  15  155.70    7.41
   0   4 -15  156.71    5.03
   0   4 -16  161.04   11.30
   0   4  16  159.29   10.81
   0  -4 -16  165.67   10.48
   0   4 -16  156.38    4.43
   0   4 -17  187.57   12.36
   0   4  17  174.37   11.46
   0  -4 -17  181.45   11.46
   0  -4 -18   -0.77    4.23
   0   4 -18    3.75    7.42
   0   4  18   12.45    6.77
   0   4 -19   -1.60    7.91
   0   4  19    3.28    4.36
   0  -4 -19    4.25    4.47
   0   4  20   -0.65    4.41
   0   4 -20   15.46    7.83
   0  -4 -20    0.81    4.36
   0  -4 -21  242.94   14.34
   0   4 -21  292.43   16.76
   0   4  21  226.09   14.56
   0   4 -22    9.93    5.86
   0   4  22    6.33    7.49
   0  -4 -22   16.06    7.45
   0  -4 -23   11.46    7.42
   0   4 -23   15.32    5.94
   0   4  23   -8.22    7.52
   0   4 -24   62.73    7.44
   0  -4 -24   25.18    8.83
   0   4  24   37.47    5.84
   0   4 -25   33.09    6.66
   0   4  25   17.11    5.66
   0  -4 -25   17.56    5.29
   0   4 -26   -1.68    6.41
   0  -4 -26   10.73    5.10
   0   4  26    1.33    7.92
   0   4 -27   70.17    8.32
   0  -4 -27   48.46    9.76
   0   4  27   50.76    9.83
   0   4 -28   -3.02    7.24
   0  -4 -28    3.85    4.31
   0  -4 -28  -11.61    7.75
   0   4  28    5.65    8.07
   0   4 -29   39.15    8.13
   0  -4 -29   26.40    5.00
   0  -4 -29   23.06    9.30
   0   4  29   20.11    6.27
   0  -4 -30   14.39    9.14
   0   4  30    3.67    8.95
   0   4 -30   17.63    8.12
   0  -4 -30   16.60    4.88
   0  -4 -31    8.03    5.02
   0  -4 -31   -5.69    6.02
   0   4 -31   15.46   12.24
   0   4  31   16.05    8.55
   0   4  32  110.65   12.63
   0   4 -32  128.93   16.70
   0  -4 -32   91.19    9.95
   0  -4 -33   24.16    6.43
   0   4 -33   47.22   13.10
   0   4  33   37.26    6.71
   0   4 -34   21.46   14.03
   0  -4 -34   24.30    6.39
   0   4  34   28.67    9.88
   0   4 -35   -1.52   13.19
   0  -4 -35   -6.04    6.34
   0   4  35    3.67    9.30
   0  -4 -36   38.42    7.54
   0   4 -36   48.30   15.62
   0   4  36   38.23   11.00
   0   4 -37   16.59   14.00
   0   4  37   -2.42    6.57
   0  -4 -37    7.34    8.38
   0  -4 -38   -0.20    6.77
   0   4  38   -7.82    9.82
   0   4 -38  -11.86   14.89
   0   4 -39   16.48   14.42
   0   4  39   -0.10    9.60
   0  -4 -39    2.06    7.13
   0  -4 -40   11.88    7.56
   0   4 -40   -0.04   10.10
   0   4  40   10.04   10.58
   0  -4 -41   -1.39    7.64
   0   4 -41   19.86   10.18
   0   4  41   11.32   10.71
   0  -4 -42   -3.45    7.89
   0   4 -42   -5.72   10.16
   0   4  42   19.97   10.49
   0   4  43    8.29   10.68
   0   4 -43   -9.10   16.51
   0  -4 -43   -2.76    8.10
   0   4  44   -5.33    7.24
   0  -4 -44    4.33    8.13
   0   4 -44   -1.41   16.68
   0  -4 -45    8.46    8.97
   0   4  45   -9.45   11.54
   0   4 -45   28.37   17.81
   0   4 -46    3.84   18.29
   0  -4 -46    1.84    8.56
   0   4  46   -5.21   11.10
   0  -5   0   -0.88    3.82
   0   5   0    3.19    2.97
   0  -5   0    3.80    4.79
   0  -5  -1    1.63    4.67
   0   5  -1    1.17    4.38
   0   5  -1    2.49    3.56
   0  -5   1    0.76    4.77
   0  -5  -1   -1.21    4.97
   0  -5   1    4.89    4.00
   0   5   1    0.55    3.09
   0  -5  -2    2.90    3.34
   0  -5  -2    3.73    3.38
   0   5   2   -0.17    3.27
   0  -5   2   -2.33    4.67
   0   5  -2   -3.41    3.81
   0  -5   2    1.60    4.25
   0   5  -2    0.79    4.23
   0   5   3    2.93    3.25
   0  -5   3    3.42    4.57
   0   5  -3   -3.52    3.96
   0  -5  -3    7.51    4.30
   0   5  -3    3.32    4.09
   0  -5  -3   -1.26    3.36
   0  -5  -4    0.69    3.14
   0  -5   4   -5.35    4.60
   0  -5  -4   -1.84    5.19
   0   5  -4    1.47    4.07
   0   5   4    1.20    3.42
   0   5  -4   -1.81    3.86
   0   5  -5    4.74    4.00
   0  -5  -5    8.14    3.92
   0   5   5    3.73    3.61
   0  -5  -5    8.11    5.60
   0  -5   5   10.02    5.21
   0   5   6    3.42    3.74
   0  -5  -6    2.43    2.86
   0  -5   6    4.89    5.15
   0   5  -6    0.97    4.91
   0   5  -6    0.51    3.78
   0  -5   7    4.78    5.23
   0   5  -7    3.12    4.82
   0   5  -7   -3.20    3.65
   0  -5  -7    0.86    2.72
   0   5   7    0.15    3.87
   0  -5  -7    8.98    6.03
   0  -5  -8   -2.90    6.11
   0  -5   8   -1.47    5.52
   0  -5  -8   -0.52    3.23
   0   5  -8   -8.25    5.24
   0   5  -8    0.02    3.39
   0   5   8   -1.88    3.94
   0  -5   9    4.92    5.55
   0   5  -9   -3.00    5.47
   0  -5  -9    2.57    3.07
   0   5  -9    4.53    3.22
   0  -5  -9    0.98    6.40
   0   5  10    6.86    6.61
   0   5 -10   16.45    5.78
   0  -5 -10    7.02    6.58
   0   5 -10    2.66    3.23
   0  -5 -11    0.75    2.20
   0  -5  11    0.77    6.18
   0   5 -11    1.49    3.01
   0  -5 -11   -0.93    6.44
   0   5 -11    1.46    3.98
   0   5  11    7.45    6.83
   0   5 -12    1.24    3.82
   0  -5 -12    2.71    2.14
   0   5 -12   -2.34    6.28
   0  -5 -12    0.43    6.64
   0   5  12   -3.42    6.55
   0  -5  12    8.75    6.46
   0  -5 -13    1.74    6.96
   0   5 -13    6.06    6.68
   0   5 -13   -1.83    2.73
   0  -5  13    0.92    4.29
   0  -5 -13   -3.08    2.80
   0   5  13   -2.07    7.04
   0   5 -14   -1.13    2.58
   0   5  14    5.42    7.31
   0   5 -14    8.59    4.52
   0  -5 -14   -3.77    6.82
   0  -5 -14    2.57    2.58
   0   5 -15    3.73    3.17
   0   5 -15   -7.46    7.16
   0  -5 -15   -2.78    7.18
   0   5  15  -10.82    6.98
   0  -5 -15   -2.71    2.67
   0   5 -15    2.29    3.92
   0   5 -16    4.58    2.95
   0   5 -16    6.28    7.69
   0  -5 -16    0.37    2.73
   0  -5 -16   -9.27    7.22
   0   5 -16    5.21    2.89
   0  -5 -17    1.19    2.56
   0  -5 -17   11.62    7.40
   0   5 -17    0.96    3.31
   0   5  17    0.55    4.93
   0   5 -17   -8.22    7.94
   0   5 -17    4.22    2.62
   0  -5 -18    5.16    7.81
   0   5 -18    3.09    8.10
   0   5 -18    0.95    1.85
   0   5 -18    4.72    2.95
   0   5  18   -5.85    5.16
   0   5 -19   -0.53    5.53
   0   5 -19   -1.02    2.38
   0   5  19   -0.66    8.22
   0   5 -19   -1.53    1.96
   0  -5 -19    9.78    7.63
   0  -5 -20    6.63    5.43
   0   5 -20    2.65    1.48
   0   5  20    3.15    8.33
   0   5 -20    6.68    5.91
   0  -5 -21   -8.37    5.28
   0   5 -21   -5.70    6.09
   0   5  21   18.01    8.37
   0   5  22    5.04    8.60
   0   5 -22    9.56    9.33
   0  -5 -22   -9.04    5.65
   0   5  23   -7.58    5.76
   0   5 -23    4.26   10.14
   0  -5 -23    2.21    8.77
   0   5 -24  -13.62   10.27
   0  -5 -24   -8.32    8.89
   0   5  24   -3.46    5.95
   0   5 -25   -3.60   10.59
   0  -5 -25   -0.45    9.11
   0   5  25   16.49    9.14
   0   5  26   -1.14    9.41
   0  -5 -26   15.43    9.35
   0   5 -26    2.16   11.12
   0  -5 -27  -15.01    9.25
   0   5  27   14.78    9.26
   0   5 -27   -4.49   11.26
   0  -5 -28   -1.71    3.54
   0  -5 -28    1.62    6.37
   0   5  28   -0.01    6.03
   0   5 -28    8.31   11.24
   0  -5 -29    4.33    3.95
   0  -5 -29    1.80    6.41
   0   5  29    3.58    6.42
   0   5 -29    7.65   12.17
   0   5  30    0.20    9.97
   0   5 -30  -22.20   12.38
   0  -5 -30    1.73    5.20
   0  -5 -31    2.09    4.32
   0   5  31   -2.35    9.88
   0   5 -31    4.31   12.77
   0  -5 -32    5.93    4.55
   0   5  32   15.49   10.31
   0   5 -32   -1.31   13.20
   0  -5 -33    3.71    4.64
   0   5 -33   13.70   13.39
   0   5  33    4.78    6.85
   0  -5 -34   -2.52    4.88
   0   5  34   -7.08   10.66
   0   5 -34   34.62   13.26
   0  -5 -35    8.25    6.78
   0   5  35    7.55   11.01
   0   5 -35   12.35   14.68
   0   5 -36    8.99   14.91
   0   5  36    4.68   11.07
   0  -5 -36    2.92    5.36
   0  -5 -37   -0.12    7.24
   0   5  37    5.27    7.30
   0   5 -37    1.03   15.19
   0  -5 -38    1.26    5.30
   0   5  38   21.82   11.50
   0   5 -38  -22.23    9.87
   0  -5 -39    4.88    5.89
   0   5  39   14.65   11.87
   0   5 -39   21.10   10.77
   0   5 -40   10.57   11.00
   0   5  40    2.44   12.38
   0   5 -41    1.24   11.19
   0   5  41    8.16    7.79
   0   5 -42  -11.79   17.63
   0   5  42    2.41   12.25
   0   5  43    8.49   12.20
   0   5 -43   -1.96   18.12
   0   5  44   10.95   12.57
   0   5 -44   -0.37   18.90
   0   6   0   12.59    6.08
   0  -6   0   13.37    6.61
   0  -6  -1   90.34    6.53
   0   6  -1   74.68    7.83
   0  -6   1   79.54    7.01
   0   6   1   81.68    5.94
   0   6  -2  276.30   13.41
   0   6   2  296.62   11.70
   0  -6  -2  308.51   11.56
   0   6  -2  259.51   11.43
   0  -6   2  318.87   13.19
   0  -6   3    0.29    5.10
   0   6  -3   -2.98    4.89
   0  -6  -3    0.45    4.05
   0   6  -3   -3.32    5.24
   0  -6  -3    0.16    5.21
   0   6   3    1.58    4.18
   0  -6   4  210.27   11.54
   0   6  -4  239.63   10.78
   0   6   4  204.34    9.89
   0  -6  -4  248.59   10.07
   0  -6  -4  237.40    9.00
   0  -6  -5   31.86    4.36
   0  -6  -5   29.84    7.68
   0   6  -5   27.61    5.67
   0  -6   5   21.46    6.62
   0   6   5   26.73    5.10
   0   6  -5   36.96    6.13
   0   6   6   14.55    4.77
   0  -6   6    3.56    6.24
   0  -6  -6    7.50    4.68
   0  -6  -6   17.56    7.34
   0   6  -6    8.02    5.76
   0   6  -6    7.93    3.33
   0  -6  -7    9.05    7.32
   0   6  -7    5.12    4.61
   0   6   7   -3.73    4.76
   0   6  -7    2.01    5.67
   0  -6  -7    3.33    3.30
   0  -6   7    1.94    4.08
   0   6   8   52.59    6.16
   0   6  -8   45.57    5.59
   0   6  -8   50.34    7.20
   0  -6  -8   64.43    8.96
   0  -6   8   43.38    7.95
   0  -6  -8   50.29    4.12
   0  -6   9   38.75    7.94
   0  -6  -9   44.56    4.78
   0   6  -9   36.38    7.31
   0  -6  -9   56.17    8.83
   0   6   9   37.51    6.01
   0   6  -9   31.31    5.28
   0   6  10   29.46    5.80
   0   6 -10   24.99    4.75
   0  -6 -10   21.18    8.42
   0  -6  10   18.89    8.14
   0   6 -10   38.36    7.65
   0  -6 -11   15.79    3.81
   0   6  11    9.89    5.51
   0  -6 -11   16.27    8.28
   0   6 -11    3.93    6.99
   0   6 -11   -1.12    4.26
   0  -6  11    3.64    5.02
   0   6 -12    6.49    7.30
   0   6  12    9.16    8.46
   0  -6 -12    4.04    8.07
   0  -6 -12    3.41    2.63
   0   6 -12   -1.49    3.96
   0   6 -13   14.55    7.61
   0  -6 -13   16.68    8.13
   0   6  13    9.45    8.40
   0   6 -13   -1.61    3.85
   0  -6 -13    0.10    3.32
   0   6 -14   13.72    5.02
   0  -6 -14   17.04    9.05
   0   6 -14   18.61    5.54
   0   6  14    7.45    9.01
   0  -6 -14   12.42    2.53
   0   6 -15    9.30    4.47
   0   6  15    7.07    8.91
   0  -6 -15    1.03    8.68
   0  -6 -15   10.15    2.94
   0   6 -15   12.73    8.45
   0   6 -15    6.33    3.55
   0   6 -16   -1.00    3.23
   0  -6 -16    4.59    8.92
   0   6  16   12.09    9.13
   0  -6 -16   -0.03    2.80
   0   6 -16    3.99    4.08
   0   6 -16   -8.51    8.34
   0   6 -17    3.86    3.79
   0   6 -17    3.37    4.03
   0   6  17   13.07    9.38
   0  -6 -17   15.19    9.27
   0  -6 -17    7.08    2.24
   0   6 -17   13.06    9.15
   0  -6 -18  233.84    6.21
   0   6 -18  203.39   12.65
   0   6  18  194.99   16.97
   0  -6 -18  239.41   18.20
   0  -6 -19    8.55    9.98
   0   6 -19    0.39    9.56
   0   6 -19   -3.47    3.14
   0   6  19   -1.97    6.45
   0   6 -19    1.56    3.36
   0  -6 -19    1.07    2.70
   0   6 -20   94.56   14.07
   0   6  20   98.63    9.69
   0  -6 -20  101.19    4.17
   0  -6 -20  107.17   13.70
   0   6 -21   49.28   11.57
   0   6  21   28.69   10.98
   0  -6 -21   24.91    3.04
   0  -6 -21   27.88   11.43
   0   6 -22    9.88   10.76
   0   6  22   21.90   10.39
   0  -6 -22    8.09    2.60
   0  -6 -22    0.49    6.94
   0   6  23   16.67   10.90
   0  -6 -23   35.06    7.33
   0   6 -23   19.04   11.88
   0   6 -24   -3.88   11.20
   0  -6 -24   -1.50    7.11
   0  -6 -24    2.11    2.67
   0   6  24   15.35   10.70
   0   6  25   -3.08   10.48
   0  -6 -25    0.94    2.77
   0   6 -25    3.64    7.39
   0  -6 -26   -0.02    2.95
   0   6  26    9.29    6.89
   0  -6 -26   -1.12    2.81
   0   6 -26   -3.40    7.75
   0  -6 -27    0.78    3.04
   0   6  27    7.34    7.16
   0   6 -27    0.40    7.82
   0   6  28   28.77   12.24
   0   6 -28   18.04    9.08
   0   6  29   -8.76   11.51
   0   6 -29  -13.33    8.68
   0  -6 -29    2.40    3.45
   0   6  30   87.04   16.14
   0   6 -30  105.82   12.96
   0   6  31   18.93    7.98
   0   6 -31   -4.09    8.93
   0   6  32   13.88    8.18
   0   6 -32   12.34    9.76
   0   6  33    3.23   12.13
   0   6 -33    5.09    9.84
   0   6  34   16.18   12.51
   0   6 -34   -7.56   10.20
   0   6  35    6.88   12.78
   0   6 -35   15.14   10.43
   0   6  36   89.59   12.58
   0   6 -36  109.35   15.40
   0   6  37    5.73   13.52
   0   6 -37   15.73   11.36
   0   6 -38   25.43   11.99
   0   6  38    6.83   14.32
   0   6 -39   14.01   12.51
   0   6  39   35.96   14.11
   0   6  40   18.78   14.68
   0   6 -40   16.24   18.73
   0   6  41    5.91    9.31
   0   6 -41    8.48   18.92
   0   7   0   -1.58    7.07
   0  -7   0    4.46    5.77
   0   7  -1   -8.31    6.52
   0  -7  -1    3.75    5.29
   0   7   1   -1.25    7.25
   0  -7   1   -2.53    5.73
   0  -7   2    5.06    6.03
   0   7   2    7.19    4.78
   0   7  -2   -1.12    6.63
   0  -7  -2   -5.49    5.14
   0  -7   3    3.09    6.38
   0   7  -3    3.57    6.43
   0   7   3    8.00    4.87
   0  -7  -3    3.14    6.45
   0  -7   4   12.56    6.50
   0   7  -4   -0.18    6.10
   0   7   4   -0.94    5.02
   0  -7  -4    2.57    6.08
   0   7  -5    2.71    5.91
   0  -7   5   10.10    6.68
   0  -7  -5    0.37    4.29
   0   7   5   -7.05    5.08
   0   7  -5    4.15    5.67
   0  -7   6   11.17    7.01
   0   7  -6    2.97    5.92
   0  -7  -6   -0.10    4.37
   0   7   6   -0.01    5.34
   0   7  -6   12.13    6.13
   0   7   7   -5.57    5.49
   0  -7  -7    5.52    4.17
   0   7  -7    1.04    5.73
   0   7  -7   -2.30    6.55
   0   7  -8    8.35    4.42
   0  -7  -8   -0.98    5.23
   0   7   8    0.18    5.59
   0   7  -8    0.08    5.57
   0   7   9   -0.81    5.52
   0  -7  -9   -5.29    4.80
   0   7  -9   -4.07    5.43
   0   7  -9    3.13    7.02
   0   7  10   -0.36    5.64
   0   7 -10    5.72    7.31
   0  -7 -10    3.14    4.64
   0   7 -10    4.20    5.41
   0   7  11  -10.40    6.07
   0   7 -11    5.83    7.57
   0  -7 -11    2.42    4.31
   0   7 -11    3.89    5.07
   0   7  12   -9.55    6.29
   0   7 -12    0.38    7.99
   0  -7 -12   -0.49    3.22
   0   7 -12    3.76    4.93
   0   7  13    4.45    6.44
   0   7 -13   -1.04    5.50
   0   7 -13    5.61    4.79
   0  -7 -13    0.39    2.80
   0   7  14  -14.44    9.91
   0   7 -14   -1.17    5.70
   0  -7 -14   -1.89    2.59
   0   7 -14    3.28    4.67
   0   7 -14   -8.57    8.55
   0   7 -15    4.46    5.39
   0   7  15   -6.28   10.16
   0  -7 -15    0.49    3.00
   0   7 -15    1.97    8.90
   0   7 -15   -3.27    4.45
   0   7 -16   -6.40    9.29
   0  -7 -16    0.08    2.72
   0   7 -16   -3.57    5.47
   0   7 -16   12.50    5.30
   0   7  16   16.56   10.18
   0  -7 -17    2.40    2.34
   0   7 -17   -0.42    4.08
   0   7 -17    4.54    4.91
   0   7 -17    0.48    6.39
   0   7  17    7.87   10.56
   0   7 -18   -0.67   10.18
   0   7 -18   -0.31    4.53
   0   7 -18    1.24    3.78
   0   7  18   -7.19   10.48
   0   7 -19    8.09   10.21
   0   7 -19   -0.53    4.26
   0   7 -19    0.01    3.54
   0   7  19   18.74   11.09
   0   7 -20    0.24   11.05
   0   7 -20    1.85    4.99
   0   7 -20    1.77    3.22
   0   7  20    8.95   11.50
   0   7 -21   -3.97    3.47
   0   7 -21   -2.18    2.76
   0   7  21   -0.35    7.22
   0   7 -21   -3.18   11.28
   0   7 -22    0.72    2.82
   0   7  22   -1.70    7.73
   0   7 -22    2.72    7.42
   0   7 -22    1.10    3.01
   0   7  23    1.31    7.86
   0   7 -23    6.59    7.62
   0   7 -23    1.38    2.57
   0   7 -23   -2.46    2.19
   0   7  24   -8.60   12.30
   0   7 -24  -15.79   12.63
   0   7 -25    3.27   13.12
   0   7  25   20.24   12.77
   0   7 -26   -4.08   13.04
   0   7  26   -4.84   12.63
   0   7  27   -5.24   12.37
   0   7 -27    0.55   13.59
   0   7  28    6.36    8.63
   0   7 -28    9.63   14.34
   0   7  29   -4.24    8.49
   0   7 -29   -4.45   14.88
   0   7  30   26.15   13.27
   0   7 -30  -25.37   14.93
   0   7  31    0.16   14.32
   0   7 -31   28.72   16.04
   0   7  32    3.00   14.17
   0   7 -32  -11.19   15.46
   0   7  33    3.41   14.92
   0   7 -33   17.71   16.17
   0   7  34   -6.50    9.47
   0   7 -34   13.37   16.54
   0   7 -35   17.51   17.27
   0   7  35    1.73    9.55
   0   7 -36   -8.15   17.79
   0   7  36   20.24   15.30
   0   8   0    4.04    8.25
   0   8   1   15.64    9.19
   0   8  -1   20.58    8.58
   0   8   2    3.69    9.00
   0   8  -2   10.34    8.02
   0   8  -3    9.77    7.71
   0   8   3    3.10    6.03
   0   8  -4   15.83    8.11
   0   8   4   17.21    6.67
   0   8   5   73.73    8.89
   0   8  -5   75.98    9.80
   0   8   6   12.00    6.47
   0   8  -6    6.37    7.19
   0   8  -7   11.11    7.26
   0   8   7   12.53    6.85
   0   8   8   -7.68    6.61
   0   8  -8   -5.84    6.96
   0   8  -8   -1.79    7.18
   0   8  -9    3.84    4.38
   0   8  -9   -0.06    8.00
   0   8   9   -2.12    6.53
   0   8 -10    9.66    5.52
   0   8 -10    3.55    6.41
   0   8  10   -4.21    6.97
   0   8  11    4.27    6.96
   0   8 -11    6.86    8.55
   0   8 -11    6.99    6.42
   0   8 -12   -2.77    9.31
   0   8 -12    0.18    8.18
   0   8  12  -12.32    7.52
   0   8 -13   30.85    8.05
   0   8 -13   15.14    6.60
   0   8  13   28.62    8.42
   0   8 -13   24.46   10.29
   0   8 -14    0.40    5.68
   0   8  14    3.60    7.62
   0   8 -14    9.88    9.74
   0   8 -14    0.60    7.01
   0   8 -15  -12.76    6.99
   0   8 -15   -3.01    9.75
   0   8 -15   -5.27    5.62
   0   8  15   -0.91   12.12
   0   8 -16    9.65    5.72
   0   8 -16   24.86    7.43
   0   8 -16   17.89    7.34
   0   8  16   29.45   12.87
   0   8  17  -12.75   12.66
   0   8 -17    2.59   10.54
   0   8 -17    3.73    5.03
   0   8 -17    8.52    8.00
   0   8 -18   11.72   11.34
   0   8  18   17.28   12.90
   0   8 -18    7.08    6.00
   0   8 -18    8.44    4.84
   0   8  19   13.79   13.18
   0   8 -19    4.85    5.17
   0   8 -19    7.76   11.58
   0   8 -19   -1.08    5.52
   0   8  20   13.01   13.34
   0   8 -20    7.63    6.26
   0   8 -20    9.61    7.54
   0   8 -20    2.27    3.96
   0   8  21   22.57   13.51
   0   8 -21    6.02    8.27
   0   8  22   20.61   14.20
   0   8 -22    6.10   12.58
   0   8  23  -10.47    8.95
   0   8 -23    9.14   12.90
   0   8  24    5.76    8.93
   0   8 -24   -6.33   13.45
   0   8  25    0.29    9.46
   0   8 -25   -4.52   14.09
   0   8  26    4.85   14.96
   0   8 -26   22.82   14.89
   0   8  27   33.10   15.56
   0   8 -27   23.80   15.89
   0   8 -28    4.29    9.95
   0   8  28   -0.95   15.22
   0   8  29    8.27   15.17
   0   8 -29   -8.86   10.50
   0   8  30   11.15   15.72
   0   8 -30   16.61   11.22
   0   8  31    4.64   10.46
   0   8 -31    9.70   10.94
   0   9   0   -1.88    9.95
   0   9  -1   -5.93    9.75
   0   9   1   -0.96    9.91
   0   9  -2    1.64    9.27
   0   9   2   -3.06   10.16
   0   9  -3    6.60    6.23
   0   9   3    6.88   10.32
   0   9  -4   -1.30    9.28
   0   9   4  -17.92   10.46
   0   9   5   -1.77   10.81
   0   9  -5   -1.46    8.72
   0   9  -6   -0.66    8.66
   0   9   6   -3.19    7.24
   0   9   7   -6.27    7.28
   0   9  -7    9.72    8.26
   0   9   8   -7.46    7.68
   0   9  -8   -3.19    8.13
   0   9   9   -7.57    7.57
   0   9  -9    5.10    7.87
   0   9  10   -2.66    7.77
   0   9 -10    0.74    7.79
   0   9 -11    2.68    9.04
   0   9 -11    0.75    7.49
   0   9  11   -3.93    7.97
   0   9 -12    1.54    7.21
   0   9 -12    5.69    9.04
   0   9  12    5.76    8.27
   0   9 -13   13.94    9.84
   0   9 -13    8.02    7.16
   0   9  13    4.86    8.69
   0   9 -13   -0.40    8.73
   0   9  14    0.44    9.04
   0   9 -14    8.67    8.63
   0   9 -14    9.15   10.81
   0   9 -14   10.90    9.10
   0   9 -15    5.32    6.67
   0   9 -15    5.18   11.17
   0   9  15    0.49   13.65
   0   9 -15   15.28    8.27
   0   9 -16   -5.27    9.62
   0   9 -16   -1.46    8.14
   0   9 -16   15.56   11.28
   0   9  16    0.44   13.68
   0   9 -17   -0.99    5.64
   0   9  17   10.48   13.65
   0   9 -17   -2.14   11.46
   0   9 -17   -2.00    6.91
   0   9 -18  -13.12   12.70
   0   9  18   -9.39   14.48
   0   9 -19    4.80    8.28
   0   9  19   -0.14   14.47
   0   9 -20   -0.35   13.14
   0   9  20  -12.25   14.86
   0   9 -21   15.63   14.05
   0   9  21   20.95   16.29
   0   9 -22    9.38   13.80
   0   9  22   -0.04   15.57
   0   9 -23   -1.63   14.27
   0   9  23   19.48   16.15
   0  10   0    1.06   11.26
   0  10   1    9.08   11.87
   0  10  -1    0.55   11.31
   0  10   2    3.79   11.79
   0  10  -2    7.08    7.13
   0  10   3   -1.70   12.38
   0  10  -3    9.19   10.88
   0  10  -4   -1.04   10.91
   0  10   4    8.34   12.64
   0  10  -5   14.02   10.33
   0  10   5    7.63   13.17
   0  10   6    1.52   12.84
   0  10  -6   -6.42   10.07
   0  10   7    9.54   13.15
   0  10  -7   -7.79    9.89
   0  10   8    7.45   13.41
   0  10  -8   -3.63   11.60
   0  10  -8    1.47    9.62
   0  10  -9    1.44    9.28
   0  10   9   -0.12   13.64
   0  10  -9   -3.78   11.20
  -1   0   0    0.12    0.65
   1   0   0    0.32    0.68
  -1   0  -1    1.28    0.66
  -1   0   1    1.02    0.73
   1   0   1    0.39    0.75
   1   0  -1   -0.86    0.67
  -1   0  -2  800.15   12.61
  -1   0   2  791.12   12.21
   1   0   2  770.88   12.15
   1   0  -3   -2.01    0.92
   1   0   3   -1.03    1.16
  -1   0  -3    0.88    1.21
  -1   0   3    1.90    1.44
   1   0  -3   -0.15    1.54
  -1   0   3    0.14    1.01
  -1   0   4  138.23    3.00
   1   0  -4  140.82    3.38
   1   0   4  137.03    2.73
  -1   0  -4  142.17    2.64
  -1   0   5   -3.52    1.83
   1   0   5   -0.08    1.56
   1   0  -5   -1.27    1.36
  -1   0   5    0.35    1.82
  -1   0  -5    3.02    1.49
   1   0  -5    2.30    1.58
  -1   0   6  158.62    3.79
  -1   0  -6  157.33    3.39
   1   0  -6  151.88    4.51
   1   0   6  158.33    3.45
  -1   0   6  157.42    4.13
  -1   0  -7   -0.58    1.99
   1   0   7   -0.08    2.03
  -1   0   7    2.41    2.36
  -1   0   7   -4.72    2.72
   1   0  -7   -1.69    1.95
   1   0  -8 1042.14   22.96
  -1   0   8 1016.33   23.04
  -1   0  -8 1031.85   22.08
  -1   0   8 1011.82   25.44
   1   0   8 1001.68   19.58
  -1   0  -9   -7.34    2.58
  -1   0   9   -1.39    2.33
   1   0  -9   -1.58    3.78
   1   0   9   -2.68    2.57
  -1   0 -10  835.75   18.06
  -1   0  10  789.88   17.81
   1   0 -10  805.32   21.59
   1   0  10  797.40   17.32
  -1   0  10  787.03   16.21
  -1   0 -11    5.63    3.11
   1   0  11   -1.01    2.34
  -1   0  11    3.03    2.07
  -1   0  11    0.06    3.39
   1   0 -11    2.38    3.79
   1   0 -12   21.42    4.06
   1   0  12   21.65    2.44
  -1   0  12   22.76    2.29
  -1   0  12   18.63    3.83
  -1   0 -12   23.52    3.36
  -1   0 -13    3.52    2.21
  -1   0  13   -3.17    2.03
   1   0  13    0.89    2.17
   1   0 -13    2.02    3.77
   1   0 -14  211.08    7.38
  -1   0 -14  203.19    5.18
  -1   0  14  205.37    4.97
   1   0  14  192.66    4.86
   1   0 -15    0.68    4.15
  -1   0 -15    2.26    2.53
  -1   0  15    3.85    2.23
   1   0  15    0.91    2.31
  -1   0 -16  544.04   11.74
   1   0 -16  538.76   12.77
   1   0  16  523.71   11.42
  -1   0  16  488.87   10.87
   1   0  17    5.42    2.51
  -1   0  17   -0.39    2.42
   1   0 -17    0.12    2.96
  -1   0 -17   -4.60    2.72
   1   0  18 1697.19   49.21
   1   0 -18 1688.88   54.05
  -1   0 -18 1722.46   49.89
  -1   0  18 1664.76   51.23
  -1   0 -19   -2.88    2.72
  -1   0  19    2.69    2.56
   1   0  19    1.94    2.77
   1   0 -19   -2.80    3.05
   1   0  20  287.86    7.65
  -1   0 -20  298.74    7.80
  -1   0  20  276.77    7.25
   1   0 -20  292.52    8.56
   1   0 -21   -5.85    3.46
  -1   0  21   -3.24    3.47
   1   0  21   -3.37    2.76
  -1   0 -21   -0.42    2.89
  -1   0 -22   43.68    3.48
  -1   0  22   40.62    3.39
   1   0  22   36.99    3.39
   1   0 -22   52.09    4.16
  -1   0 -23    3.49    2.85
  -1   0  23    2.30    2.79
   1   0  23   -0.08    2.83
   1   0 -23   -3.97    5.39
  -1   0  24  151.03    5.39
   1   0  24  152.69    5.53
  -1   0 -24  166.72    6.98
   1   0 -24  158.63    9.20
  -1   0  25    2.93    3.02
   1   0  25   -2.48    2.99
   1   0 -25    7.93    5.86
  -1   0 -25    2.26    3.15
   1   0 -26  133.98    9.10
  -1   0  26  108.89    5.02
   1   0  26  101.01    5.14
  -1   0 -26  132.84    6.84
  -1   0  27   -3.02    3.11
   1   0 -27   -6.76    6.36
   1   0  27    4.99    3.21
  -1   0 -27   -1.99    3.27
  -1   0 -27    3.38    4.40
   1   0  28   -4.27    3.25
  -1   0  28   -1.59    3.21
   1   0 -28   -4.65    6.53
  -1   0 -28    2.38    6.95
  -1   0 -28    3.31    3.46
   1   0  29   -3.83    3.40
  -1   0 -29  -13.85    7.34
   1   0 -29   -5.07    7.04
  -1   0 -30   87.48    6.78
  -1   0  30   55.42    4.85
  -1   0 -30   67.91    5.04
   1   0  30   56.17    4.85
   1   0 -30   93.06    9.22
   1   0 -31   -5.32    4.85
   1   0  31    3.63    3.53
  -1   0 -31    2.59    3.73
  -1   0 -31    8.03    7.65
  -1   0  31    4.93    3.63
   1   0  32    5.21    3.93
  -1   0 -32    9.13    4.27
   1   0 -32   15.98    5.10
  -1   0 -32   15.79    8.70
  -1   0  32    5.03    3.97
  -1   0 -33   -1.34    4.08
   1   0 -33   -0.79    7.88
  -1   0 -33   -3.58    8.75
   1   0  33   -6.90    3.89
  -1   0 -34   74.36    7.28
  -1   0 -34   46.27    6.77
   1   0  34   38.36    5.21
   1   0 -34   64.27   10.31
  -1   0  34   38.20    5.06
   1   0 -35    7.34    8.81
  -1   0  35   -5.91    4.02
  -1   0 -35    8.71    9.15
   1   0  35    2.35    4.03
  -1   0 -35    3.51    4.41
  -1   0  36   20.95    4.78
  -1   0 -36   41.04   10.46
   1   0 -36   48.60   10.03
   1   0  36   17.24    6.10
   1   0  37    7.10    4.26
  -1   0 -37   -6.78    9.83
  -1   0  37   -3.93    4.93
   1   0 -37    2.34    8.91
  -1   0  37    0.94    4.17
   1   0 -38   27.49    7.37
  -1   0  38   15.55    4.91
  -1   0  38   26.51    5.70
   1   0  38   15.97    5.00
  -1   0 -38   42.86    7.57
  -1   0  39    4.03    6.91
  -1   0  39   -0.23    4.45
  -1   0 -39   20.31   10.70
   1   0  39    1.62    5.96
   1   0 -39    0.34   10.04
  -1   0  40    4.05    4.49
   1   0 -40    6.18    9.94
  -1   0 -40    5.27   10.87
  -1   0  40    1.11    5.19
   1   0  40   -0.89    4.47
   1   0  41    0.73    4.71
   1   0 -41    1.77   10.71
  -1   0  41    6.18    5.60
  -1   0 -41    4.89   11.20
  -1   0  41    4.86    4.57
  -1   0  42    5.71    5.89
  -1   0 -42   22.57    7.47
   1   0 -42   15.47   11.39
  -1   0  42    2.71    6.17
   1   0  42    6.57    6.33
   1   0 -43   16.58    7.41
  -1   0 -43   10.58   12.09
   1   0  43    8.19    4.97
  -1   0  43   -3.36    4.70
  -1   0  43    4.24    5.62
  -1   0  44    1.25    5.96
  -1   0  44   10.34    7.21
   1   0 -44   -6.73    7.72
  -1   0 -44   -2.98   11.98
   1   0  44   -4.71    4.74
  -1   0 -45   -8.83    8.01
  -1   0  45   -0.26    5.17
   1   0 -45    1.32   12.27
   1   0  45    3.25    4.77
  -1   0  45    2.43    4.49
  -1   0  46   -0.14    5.46
   1   0  46    4.16    4.77
  -1   0 -46   21.98   12.92
   1   0 -46   -2.91   12.70
  -1   0 -47   11.51   13.71
   1   0 -47    8.43   12.86
  -1   0 -48   12.89   14.47
   1   0 -48   17.87   13.46
   1   0 -49    0.67    8.87
  -1   0 -49   -3.45    9.20
  -1   0 -50   45.52   16.74
   1   0 -50   38.41   16.07
  -1  -1   0   -1.24    1.24
   1   1   0   -2.78    1.42
  -1   1   0    2.90    1.37
   1   1   1   -1.02    1.80
  -1   1  -1   -0.50    1.83
  -1  -1   1    0.58    1.47
  -1  -1   1    0.08    1.16
  -1  -1  -1   -0.66    2.16
   1  -1   1    0.51    1.41
   1   1  -1    0.52    1.15
  -1   1  -2   44.54    2.10
  -1  -1   2   41.03    2.02
  -1  -1   2   43.77    2.98
   1   1   2   38.91    2.56
   1  -1   2   43.08    2.64
   1   1  -2   44.18    3.00
  -1  -1  -2   41.51    2.87
   1   1  -2   40.39    1.38
  -1   1  -3    9.96    1.65
   1   1   3   12.64    1.56
  -1  -1   3    7.82    1.58
  -1  -1   3    8.70    2.93
  -1  -1  -3   11.27    2.70
   1   1  -3    8.36    1.10
   1  -1   3    8.59    2.10
   1   1  -3    7.74    2.89
  -1   1  -4  109.97    2.55
   1   1   4  115.98    4.04
  -1  -1   4  106.33    2.31
  -1  -1   4  103.71    4.80
  -1  -1  -4  105.02    2.96
   1   1  -4  107.05    1.93
   1   1  -4  109.60    3.41
  -1   1   4  107.60    1.54
   1  -1   4  107.16    2.98
  -1  -1   5  473.63    6.98
   1  -1  -5  484.69    6.42
  -1   1  -5  470.47    7.54
  -1  -1   5  462.67    9.75
   1   1   5  470.53    9.09
   1  -1   5  471.99    8.22
  -1   1   5  483.18    6.46
  -1  -1  -5  468.44   11.02
   1   1  -5  477.83    7.22
   1   1  -5  469.76   12.45
  -1  -1   6   25.88    4.51
   1   1   6   29.34    2.44
  -1  -1   6   28.47    1.94
   1  -1  -6   28.79    1.93
  -1   1  -6   31.43    1.70
   1   1  -6   30.18    1.82
   1   1  -6   27.79    4.60
  -1   1   6   27.05    3.69
   1  -1   6   30.87    2.07
  -1  -1  -6   29.26    3.84
  -1   1  -7  139.45    3.18
   1  -1  -7  143.78    3.01
   1   1   7  133.57    5.58
  -1  -1   7  135.97    4.73
  -1  -1   7  137.13    2.80
   1   1  -7  136.27    7.16
   1   1  -7  135.81    2.81
  -1  -1  -7  141.10    5.75
   1  -1   7  134.42    3.03
   1  -1  -8    1.68    2.46
   1   1   8    9.34    3.55
  -1  -1   8    2.52    2.84
  -1  -1  -8    4.29    3.59
   1  -1   8    6.15    1.53
   1   1  -8    0.10    4.66
  -1   1   8    6.47    3.39
   1   1  -8    7.84    1.44
   1   1   9  108.42    5.21
  -1   1  -9  108.72    2.38
   1  -1  -9  108.11    3.23
  -1  -1   9   99.08    4.27
  -1  -1   9  111.17    2.44
   1   1  -9  106.18    2.75
  -1   1   9  115.84    4.75
  -1  -1  -9  108.48    3.65
   1  -1   9  104.26    2.29
  -1  -1  10    6.39    4.28
   1  -1 -10    7.64    2.22
  -1  -1  10    4.94    1.17
   1   1  10    8.70    3.47
  -1  -1 -10    8.70    3.50
   1  -1  10    7.78    1.61
   1   1 -10    1.77    4.56
  -1   1  10    8.98    3.29
   1   1  11   20.42    3.60
   1  -1 -11   26.30    2.73
  -1  -1  11   28.22    1.55
  -1   1 -11   28.68    1.74
  -1  -1  11   31.31    4.88
  -1   1  11   26.41    3.45
  -1  -1 -11   33.26    3.67
   1   1 -11   30.14    3.34
   1   1  12   11.91    3.40
   1  -1 -12   15.32    3.46
  -1   1 -12   11.01    1.76
  -1  -1  12   11.90    1.22
  -1  -1  12   15.39    4.67
  -1  -1 -12    8.62    3.45
  -1   1  12   14.49    3.33
   1   1 -12   11.38    4.85
   1  -1  12   12.39    1.56
  -1  -1  13    1.13    1.01
  -1  -1  13   -2.21    2.88
  -1   1 -13    0.46    1.77
   1  -1 -13    4.52    2.71
  -1  -1  13    1.85    1.21
  -1  -1 -13    6.11    3.37
   1  -1  13    1.49    1.51
   1   1 -13    0.93    4.62
  -1   1  13    2.76    2.17
   1  -1 -14   61.20    3.81
  -1  -1  14   64.56    5.83
   1   1  14   62.69    4.42
  -1   1 -14   66.64    2.49
  -1  -1  14   57.39    1.95
   1  -1  14   62.19    2.28
   1   1 -14   60.56    4.08
  -1  -1 -14   54.78    4.45
  -1   1  14   63.22    4.19
  -1  -1  15   34.32    3.72
  -1  -1  15   30.82    1.81
   1   1  15   26.03    3.99
  -1  -1  15   32.68    1.47
  -1   1 -15   33.89    2.21
   1  -1 -15   30.77    3.63
  -1   1  15   31.89    3.80
  -1  -1 -15   36.36    4.01
   1  -1  15   32.65    1.94
   1   1 -15   35.74    5.71
  -1  -1  16   49.14    2.23
  -1   1 -16   53.43    2.58
  -1  -1  16   50.94    1.95
  -1  -1  16   53.66    6.18
   1  -1 -16   57.59    4.24
   1   1  16   51.96    4.47
   1  -1  16   48.92    2.43
  -1  -1 -16   54.51    3.06
   1   1 -16   52.85    6.29
  -1   1  16   56.18    4.23
   1   1  17  136.99    6.30
  -1  -1  17  151.59    3.70
  -1  -1  17  151.26    3.19
  -1   1 -17  163.69    3.46
   1  -1 -17  172.85    6.25
  -1  -1  17  150.41    6.05
   1   1 -17  145.42    8.71
  -1  -1 -17  147.63    6.28
   1  -1  17  160.37    3.23
  -1   1  17  157.22    6.14
  -1   1 -18   13.63    2.40
  -1  -1  18   12.75    2.05
   1   1  18   18.20    3.90
   1  -1 -18   19.37    4.01
  -1  -1  18   12.71    1.76
  -1  -1 -18    3.74    4.10
   1   1 -18   14.05    5.74
  -1   1  18   13.30    3.86
  -1  -1  19   98.54    3.37
   1   1  19  105.58    5.54
  -1  -1  19  103.62    2.94
  -1   1 -19  111.21    3.66
   1  -1 -19  112.05    5.77
  -1  -1 -19  120.07    5.79
   1   1 -19  116.22    7.96
  -1   1  19  112.47    5.68
   1   1  20   18.80    2.61
  -1  -1  20   12.86    1.98
  -1   1 -20   14.42    4.05
  -1   1 -20   16.67    2.48
   1  -1 -20   16.83    4.32
  -1  -1  20   14.48    2.27
  -1  -1 -20   22.47    4.10
   1  -1  20   17.04    1.83
   1   1 -20   23.49    6.15
  -1   1  20   25.24    3.99
  -1   1 -21   72.62    7.89
  -1   1 -21   82.31    3.43
   1  -1 -21   75.23    5.69
  -1  -1  21   74.06    2.65
  -1  -1  21   68.60    2.70
   1   1  21   63.58    5.00
  -1  -1 -21   80.87    5.26
   1  -1  21   78.75    3.25
  -1   1  21   76.68    5.09
   1   1 -21   94.45    7.74
   1  -1 -22   52.54    3.64
  -1   1 -22   53.42    7.13
   1   1  22   42.21    4.63
  -1  -1  22   40.14    3.03
  -1   1 -22   46.07    2.99
  -1  -1  22   39.56    2.47
   1   1 -22   55.60    6.84
  -1  -1 -22   46.85    4.68
  -1   1  22   40.80    4.64
   1  -1  22   44.25    2.91
   1   1  23   26.72    4.31
  -1  -1  23   27.90    2.84
  -1   1 -23   31.84    2.28
  -1  -1  23   23.29    2.37
   1  -1 -23   35.18    5.21
  -1   1 -23   24.55    7.21
   1   1 -23   42.14    7.06
   1  -1  23   26.00    2.73
  -1   1  23   25.50    2.90
  -1  -1 -23   34.30    4.49
  -1  -1  24   10.62    1.74
  -1   1 -24   10.34    2.18
  -1   1 -24   14.13    4.58
   1  -1 -24   11.61    5.04
   1   1  24   11.94    4.13
  -1  -1  24   10.56    2.66
   1  -1  24    7.63    2.59
  -1  -1 -24    9.29    4.25
   1   1 -24   29.72    6.64
  -1   1  24    9.38    4.19
  -1   1 -25   11.25    2.89
  -1  -1  25    9.81    2.87
   1   1  25    8.72    2.75
  -1   1 -25   18.06    4.64
   1  -1 -25   14.92    5.41
  -1  -1  25    7.80    2.38
  -1   1  25   10.24    4.28
  -1  -1 -25   10.84    4.42
   1   1 -25   19.76    7.08
   1  -1  25    9.21    2.66
   1  -1 -26    3.68    5.29
   1   1  26    6.58    4.17
  -1  -1  26   -1.09    2.84
  -1  -1  26    0.56    2.42
  -1   1 -26    0.60    2.77
  -1   1 -26  -10.66    7.06
   1  -1  26    1.94    2.64
  -1  -1 -26    1.59    4.31
  -1   1  26    0.13    4.13
   1   1 -26    6.76    6.93
   1   1  27   -0.46    4.25
  -1   1 -27    2.98    2.97
  -1  -1  27    3.43    1.97
  -1  -1  27    2.80    3.03
  -1   1 -27   -1.99    7.22
   1  -1 -27   -3.09    5.58
  -1   1  27   -0.49    4.32
  -1  -1 -27   11.57    4.59
   1  -1  27    3.95    2.95
   1   1 -27    9.45    7.05
  -1   1 -28   -0.60    7.64
  -1  -1  28    4.86    3.14
   1   1  28   -0.60    4.30
  -1  -1  28    1.82    2.53
   1  -1 -28    0.13    5.70
  -1   1 -28   -0.27    2.35
   1  -1  28   -3.64    2.93
   1   1 -28   10.21    7.43
  -1  -1 -28   -0.57    4.46
  -1   1  28    2.25    4.40
  -1   1 -29  207.09    9.90
  -1  -1  29  182.23    5.37
  -1  -1  29  168.32    4.61
   1   1  29  147.89    6.67
   1  -1 -29  186.81    8.06
  -1   1  29  158.42    8.41
  -1  -1 -29  168.15    8.74
   1   1 -29  208.75   13.38
  -1  -1  30    2.77    2.76
  -1   1 -30   -0.26    8.46
   1  -1 -30   -4.53    6.50
  -1   1 -30    5.32    3.33
   1   1  30    4.32    4.83
   1   1 -30    9.42    8.27
  -1  -1 -30    4.10    4.89
  -1   1  30    2.11    4.80
   1  -1  30    7.57    3.11
  -1  -1  31    2.92    2.92
  -1   1 -31    1.56    2.63
  -1   1 -31    7.94    8.71
   1   1  31    1.86    4.89
   1  -1 -31   13.13    6.69
  -1  -1  31    9.78    3.54
  -1  -1 -31   -3.52    7.37
   1  -1  31    2.20    2.61
  -1  -1 -31    7.59    5.12
   1   1 -31    8.02    8.51
  -1   1  31    7.71    4.89
  -1   1 -32    0.62    9.16
  -1  -1  32   -3.53    3.58
  -1  -1  32   -2.10    2.24
   1  -1 -32   -4.44    7.04
   1   1  32    2.27    4.92
  -1  -1 -32    6.18    5.14
   1  -1  32    0.04    2.53
  -1  -1 -32    5.36    7.51
   1   1 -32   -5.20    5.54
  -1   1  32   -1.00    4.97
  -1  -1  33   24.75    4.38
   1   1  33   20.10    5.97
   1  -1 -33   25.47    8.34
  -1   1 -33   31.49    7.30
  -1   1  33   17.67    5.86
  -1  -1 -33   35.66    6.04
  -1  -1 -33   51.26    8.82
   1  -1  33   34.09    4.48
   1   1 -33   46.86    6.81
  -1  -1  34   18.52    3.25
   1  -1 -34   18.46    8.23
   1   1  34   16.35    5.60
  -1  -1  34   11.90    2.74
  -1   1 -34   37.07    7.26
   1  -1  34    7.85    3.88
  -1  -1 -34    8.75    5.78
  -1   1  34   20.49    5.63
   1   1 -34   27.37    6.70
  -1   1 -35   11.47   10.46
  -1  -1  35    5.29    3.18
  -1  -1  35    8.07    3.85
   1  -1 -35   15.17    8.14
   1   1  35   -0.05    5.48
   1   1 -35   10.94    9.84
  -1  -1 -35    5.62    8.27
   1  -1  35    1.74    2.90
  -1  -1 -35    7.96    5.48
  -1   1  35    5.17    5.27
   1  -1 -36   12.30    8.11
   1   1  36    3.86    5.37
  -1  -1  36    1.62    3.90
  -1   1 -36   -7.77   10.32
  -1  -1  36    5.38    2.48
   1   1 -36    5.31    9.99
  -1   1  36    4.58    5.53
  -1  -1 -36   10.83    5.75
  -1  -1 -36   -3.34    8.90
   1  -1  36    1.05    2.93
  -1   1 -37    0.02   10.57
  -1  -1  37   -1.38    3.01
   1   1  37   -3.82    5.46
   1  -1 -37    5.75    8.33
  -1  -1  37   -0.27    3.21
  -1   1  37    0.15    5.41
   1  -1  37   -1.54    3.75
  -1  -1 -37    7.82    5.84
   1   1 -37   21.78   10.17
  -1  -1 -37   -8.64    5.60
  -1   1 -38    4.69    7.15
  -1  -1  38   -0.32    3.28
  -1  -1  38    3.38    3.83
   1  -1 -38   -2.53    8.54
   1   1  38    5.15    5.50
   1  -1  38   -3.24    3.90
  -1  -1 -38    6.68    9.08
  -1   1  38   -6.65    5.68
  -1  -1 -38    1.26    5.93
   1   1 -38   16.01   10.19
  -1   1 -39   10.83   11.81
  -1  -1  39    2.88    3.86
   1  -1 -39    9.12    9.20
   1   1  39   10.12    5.99
   1   1 -39   17.60   11.28
  -1   1  39   10.63    6.01
  -1  -1 -39   23.25    9.77
   1   1  40    1.81    5.81
  -1  -1  40    2.90    3.20
  -1   1 -40  -10.63   11.41
  -1  -1  40    2.72    3.84
   1  -1 -40   -3.13    6.07
   1  -1  40    3.38    3.68
  -1   1  40   -2.08    5.94
   1   1 -40   -6.97    7.39
  -1  -1 -40    4.55    6.54
   1  -1 -41   -3.36    9.56
  -1  -1  41    4.13    3.20
  -1   1 -41  -17.19   12.24
   1   1  41   -4.65    6.00
  -1  -1  41    2.84    3.84
   1  -1  41    0.04    2.94
  -1  -1 -41   22.86   10.23
   1   1 -41    1.80    7.68
  -1   1  41    6.76    6.01
  -1  -1  42   -4.07    3.61
  -1   1 -42    1.08    8.05
   1   1  42    2.51    5.99
  -1  -1  42   -0.62    2.27
   1  -1 -42   -1.67    9.98
   1  -1  42   -0.56    3.74
   1   1 -42   -3.77   12.14
  -1   1  42   -9.71    6.25
  -1  -1 -42    1.06   10.60
   1   1  43    7.49    6.41
  -1   1 -43    3.12    8.30
   1  -1 -43    1.63   10.45
   1  -1  43    2.50    2.79
  -1  -1 -43    8.33   11.18
   1   1 -43  -10.11   12.53
  -1   1  43    1.40    6.52
   1  -1 -44   -0.29   10.63
  -1   1 -44   -3.72   13.31
   1   1  44    0.08    6.41
  -1   1  44    3.48    6.18
  -1  -1 -44    2.05   11.24
  -1   1  44    2.70    7.82
   1   1 -44   20.97   12.76
   1  -1 -45   12.43    7.50
  -1   1 -45   22.38   14.08
   1   1  45    3.91    6.64
  -1   1  45    5.19    7.96
  -1   1  45    2.80    6.69
  -1  -1 -45   13.31   12.06
   1   1 -45   12.85   13.37
  -1   1 -46   -2.35   14.39
   1  -1 -46   10.33   11.23
   1   1  46   -3.79    6.60
  -1   1  46  -12.26    6.64
  -1  -1 -46   18.77   11.92
  -1   1  46    3.51    7.68
   1   1 -46   -2.85   13.60
   1   1  47    1.10    6.55
   1  -1 -47    5.16   11.71
  -1   1 -47   -5.50    9.55
  -1   1  47    0.16    8.06
  -1   1  47    3.65    6.49
  -1  -1 -47   10.56    8.17
   1   1 -47    4.93    8.88
   1   1  48   -6.99    8.54
  -1   1 -48   20.11   14.66
   1  -1 -48    4.71   12.08
  -1   1  48   -7.20    8.01
  -1  -1 -48   12.38   12.68
   1   1 -48   16.08   14.75
  -1   1  48    3.58    6.44
   1  -1 -49    9.88    8.37
  -1   1 -49   16.93   15.74
   1   1  49   -0.37    6.45
  -1   1  49   -1.59    6.35
  -1  -1 -49   16.64   13.24
  -1   1  49   -0.42    7.77
   1   1 -49    4.43   14.95
  -1   1 -50   10.51   16.14
   1  -1 -50    4.15   13.07
  -1  -1 -50   -5.32   13.69
   1   1 -50   18.53   15.32
  -1   2   0    2.36    2.59
  -1  -2   0    4.09    1.99
  -1  -2   0    6.48    3.30
  -1   2   0   -1.24    2.24
   1   2   0    3.75    2.63
   1   2   1   14.22    2.98
  -1   2  -1   13.12    2.65
  -1  -2   1   13.33    3.31
  -1   2  -1    9.47    2.09
  -1  -2   1   12.91    3.55
  -1  -2  -1   15.04    3.13
   1   2  -1   11.96    1.69
   1   2  -1   11.53    1.95
  -1   2   1    8.28    1.85
  -1  -2  -1   14.67    2.38
  -1   2   1   11.66    1.54
  -1  -2   2  115.74    4.32
  -1  -2   2  104.23    3.76
  -1   2  -2  115.67    3.69
   1   2   2  108.79    3.26
  -1   2   2  112.33    2.55
   1   2  -2  113.47    5.02
  -1  -2  -2  117.92    3.76
   1   2  -2  113.31    3.49
  -1   2   2  112.53    4.58
  -1  -2   3  280.93    6.54
  -1  -2   3  282.72    8.71
   1   2   3  285.11    8.23
  -1   2  -3  289.64    6.82
  -1   2   3  280.25    6.28
   1   2  -3  285.45    6.35
   1   2  -3  274.21    5.72
  -1  -2  -3  296.23    8.65
  -1   2   3  279.77    4.19
  -1   2  -4  209.22    5.25
  -1   2  -4  200.69    5.85
  -1  -2   4  192.93    7.38
  -1  -2   4  206.95    5.01
   1   2   4  214.18    7.01
  -1   2   4  219.31    7.10
   1   2  -4  201.97    4.19
   1   2  -4  193.82    7.25
  -1  -2  -4  217.47    7.30
  -1   2  -5  717.82   15.01
   1   2   5  703.46   18.69
  -1  -2   5  712.49   13.93
  -1   2  -5  718.75   15.21
  -1  -2   5  706.06   19.37
  -1  -2  -5  686.31   18.74
   1   2  -5  703.45   12.97
  -1   2   5  711.72   16.03
   1   2  -5  714.48   19.27
  -1   2  -6   65.93    4.37
  -1  -2   6   71.13    2.55
   1   2   6   74.99    4.93
  -1   2  -6   72.56    2.79
  -1  -2   6   69.47    3.76
   1   2  -6   70.50    2.07
  -1  -2  -6   73.08    3.44
  -1   2   6   70.81    5.00
   1   2  -6   74.38    5.49
   1   2   7  723.03   16.46
  -1  -2   7  705.35   12.67
  -1   2  -7  684.03   18.23
  -1   2  -7  704.66   14.65
  -1  -2   7  680.81   20.18
   1   2  -7  695.80   20.27
[truncated: 925,136 more chars]
