# Supplementary material for: Crystal structures of 4-[(4-methyl­benz­yl)­oxy]benzohydrazide and its N′-[(thio­phen-2-yl)­methyl­idene]- derivative
Source: Acta Crystallogr E Crystallogr Commun. 2023 Feb 21;79(Pt 3):207–11. doi: 10.1107/S2056989023001354 (PMC9993917; doi:10.1107/S2056989023001354)
Supplement: Supplementary file 2 [file e-79-00207-Isup2.hkl]

data_I                                                                          
_shelx_title ' SH194'                                                           
_shelx_refln_list_code          4                                               
_shelx_F_calc_maximum      228.48                                               
_exptl_crystal_F_000       544.00                                               
_reflns_d_resolution_high  0.7712                                               
                                                                                
loop_                                                                           
 _space_group_symop_operation_xyz                                               
 'x, y, z'                                                                      
 '-x, y+1/2, -z+1/2'                                                            
 '-x, -y, -z'                                                                   
 'x, -y-1/2, z-1/2'                                                             
                                                                                
_cell_length_a    30.7086                                                       
_cell_length_b     5.2471                                                       
_cell_length_c     8.0359                                                       
_cell_angle_alpha  90.000                                                       
_cell_angle_beta   97.471                                                       
_cell_angle_gamma  90.000                                                       
                                                                                
_shelx_F_squared_multiplier     1.000                                           
                                                                                
loop_                                                                           
 _refln_index_h                                                                 
 _refln_index_k                                                                 
 _refln_index_l                                                                 
 _refln_F_squared_calc                                                          
 _refln_F_squared_meas                                                          
 _refln_F_squared_sigma                                                         
 _refln_observed_status                                                         
   4   0   0       2098.05       2155.27       103.94 o                         
   5   0   0       1500.29       1431.48        35.49 o                         
   6   0   0        102.42         98.17         3.15 o                         
   7   0   0        312.08        328.98         8.61 o                         
   8   0   0        746.01        741.96        24.53 o                         
   9   0   0       1222.22       1286.06        20.95 o                         
  10   0   0       1112.72       1116.33        50.68 o                         
  11   0   0         54.65         49.77         1.69 o                         
  12   0   0          0.02          2.68         0.28 o                         
  13   0   0        228.42        220.10         2.31 o                         
  14   0   0       1932.22       2022.55        30.79 o                         
  15   0   0       9935.32      11475.62       361.67 o                         
  16   0   0        135.74        151.71         1.64 o                         
  17   0   0        310.08        362.61         7.18 o                         
  18   0   0         52.13         59.25         2.78 o                         
  19   0   0        423.53        401.03         6.82 o                         
  20   0   0        115.98        100.09         2.52 o                         
  21   0   0        752.58        770.78        20.60 o                         
  22   0   0        112.15         96.69         3.88 o                         
  23   0   0       2181.58       2086.03        54.91 o                         
  24   0   0         12.90         24.67         1.11 o                         
  25   0   0        116.70        121.49         4.60 o                         
  26   0   0        656.39        587.78         8.58 o                         
  27   0   0        149.75        143.61         2.59 o                         
  28   0   0        214.99        185.78         3.01 o                         
  29   0   0        434.90        361.47         6.27 o                         
  30   0   0          3.37         10.74         1.25 o                         
  31   0   0         54.90         50.83         1.37 o                         
  32   0   0         60.50         48.67         1.94 o                         
  33   0   0         16.43         18.00         1.03 o                         
  34   0   0          3.35          4.17         1.77 o                         
  35   0   0          0.26          2.53         0.86 o                         
  36   0   0         10.09         10.72         1.61 o                         
  37   0   0         16.48         24.64         1.77 o                         
  38   0   0         81.79         88.38         2.48 o                         
  39   0   0          5.18          9.91         1.54 o                         
   1   1   0         65.73         64.41         0.38 o                         
   2   1   0          6.62         10.47         0.21 o                         
   3   1   0        444.16        364.63         1.99 o                         
   4   1   0        558.09        582.60         4.41 o                         
   5   1   0        537.00        498.77         3.21 o                         
   6   1   0        273.13        240.28         2.99 o                         
   7   1   0       1661.47       1670.47        16.97 o                         
   8   1   0        325.81        302.41         2.76 o                         
   9   1   0        864.64        880.95         8.53 o                         
  10   1   0        609.62        584.00        12.17 o                         
  11   1   0        324.87        327.17         4.43 o                         
  12   1   0          0.22          0.46         0.24 o                         
  13   1   0        473.16        463.95        12.99 o                         
  14   1   0       1573.23       1586.95        37.42 o                         
  15   1   0         18.66         16.01         0.58 o                         
  16   1   0        500.57        511.57         5.42 o                         
  17   1   0         24.74         22.56         0.55 o                         
  18   1   0         96.44         78.34         1.76 o                         
  19   1   0         84.10         81.34         1.36 o                         
  20   1   0        507.01        517.31        11.28 o                         
  21   1   0        285.49        280.60         3.31 o                         
  22   1   0         56.39         61.03         1.92 o                         
  23   1   0        659.57        602.07         5.67 o                         
  24   1   0         81.52         74.29         1.34 o                         
  25   1   0        373.34        355.06         8.24 o                         
  26   1   0         20.48         21.09         1.10 o                         
  27   1   0        609.58        561.75        10.65 o                         
  28   1   0         45.14         41.60         1.20 o                         
  29   1   0        165.11        140.62         2.49 o                         
  30   1   0          6.21          5.46         0.75 o                         
  31   1   0          3.14          3.34         0.55 o                         
  32   1   0          2.42          1.47         0.64 o                         
  33   1   0         15.35         12.84         0.62 o                         
  34   1   0         25.82         23.61         0.99 o                         
  35   1   0          0.02          0.84         0.64 o                         
  36   1   0          2.99          2.54         0.72 o                         
  37   1   0         88.58        107.34         2.29 o                         
  38   1   0         11.36         11.95         1.68 o                         
  39   1   0          2.22          3.45         1.19 o                         
   0   2   0       5794.40       6259.74       121.82 o                         
   1   2   0        703.80        814.82         5.64 o                         
   2   2   0       1376.79       1404.18        11.15 o                         
   3   2   0        350.53        401.12         2.54 o                         
   4   2   0        275.32        286.41         1.92 o                         
   5   2   0       1514.58       1656.19        16.81 o                         
   6   2   0       2119.68       2275.29        21.32 o                         
   7   2   0        353.81        375.18         3.79 o                         
   8   2   0       1031.11       1085.93         9.17 o                         
   9   2   0       1956.46       2221.01        39.97 o                         
  10   2   0        484.99        515.64         6.53 o                         
  11   2   0        660.03        739.68         7.50 o                         
  12   2   0        839.09        839.06        12.76 o                         
  13   2   0        313.72        311.60         4.90 o                         
  14   2   0        806.16        827.68         6.56 o                         
  15   2   0          8.55         18.20         0.66 o                         
  16   2   0        414.86        428.20         4.29 o                         
  17   2   0        340.57        351.73         3.98 o                         
  18   2   0         53.02         51.48         0.70 o                         
  19   2   0         56.72         50.42         1.11 o                         
  20   2   0        344.94        316.27         5.53 o                         
  21   2   0        206.41        196.36         2.50 o                         
  22   2   0        300.51        278.87         6.16 o                         
  23   2   0       2945.60       2851.64        43.52 o                         
  24   2   0       1027.21       1002.14        24.97 o                         
  25   2   0          8.59          8.12         0.55 o                         
  26   2   0         28.04         18.04         0.96 o                         
  27   2   0        152.63        166.84         3.61 o                         
  28   2   0         28.78         25.56         1.25 o                         
  29   2   0         11.17         10.59         0.91 o                         
  30   2   0         42.88         41.88         1.81 o                         
  31   2   0          7.04          5.39         0.81 o                         
  32   2   0         28.66         35.05         1.43 o                         
  33   2   0        142.95        153.43         2.87 o                         
  34   2   0         21.00         21.67         1.58 o                         
  35   2   0         50.16         55.85         1.97 o                         
  36   2   0          0.11          0.54         1.16 o                         
  37   2   0        125.20        138.35         4.01 o                         
   1   3   0         28.30         27.99         0.43 o                         
   2   3   0          4.50          7.87         0.35 o                         
   3   3   0          2.14          9.48         0.29 o                         
   4   3   0         14.76         27.64         0.39 o                         
   5   3   0         64.75         88.27         0.68 o                         
   6   3   0         18.20         27.62         0.50 o                         
   7   3   0        316.97        276.13         4.38 o                         
   8   3   0          0.29          0.59         0.29 o                         
   9   3   0          0.28          0.82         0.50 o                         
  10   3   0         99.18        105.58         1.78 o                         
  11   3   0        328.05        308.15         2.65 o                         
  12   3   0          0.88          2.37         0.52 o                         
  13   3   0         88.38         82.39         1.71 o                         
  14   3   0        480.21        453.04         6.26 o                         
  15   3   0          0.14          0.45         0.33 o                         
  16   3   0         97.23         85.96         1.72 o                         
  17   3   0          3.14          2.65         0.23 o                         
  18   3   0         55.61         53.43         1.89 o                         
  19   3   0        116.35        107.29         2.53 o                         
  20   3   0          2.12          0.15         0.66 o                         
  21   3   0         25.19         26.86         0.96 o                         
  22   3   0         52.98         46.79         1.22 o                         
  23   3   0         29.04         28.18         1.10 o                         
  24   3   0         15.69         15.61         1.55 o                         
  25   3   0         31.69         33.53         1.37 o                         
  26   3   0        151.25        148.72         2.99 o                         
  27   3   0         27.77         30.48         1.51 o                         
  28   3   0          2.48          2.47         1.10 o                         
  29   3   0          4.76          4.94         0.94 o                         
  30   3   0          0.25          1.36         1.02 o                         
  31   3   0          4.23          8.07         1.43 o                         
  32   3   0          2.65          2.68         1.62 o                         
  33   3   0          3.05          2.09         1.64 o                         
  34   3   0         48.55         54.30         2.04 o                         
  35   3   0          0.12         -0.30         1.54 o                         
   0   4   0       1219.37       1066.55        13.46 o                         
   1   4   0       1110.61       1212.34        10.97 o                         
   2   4   0         19.34         14.10         0.60 o                         
   3   4   0         16.88         15.60         0.59 o                         
   4   4   0         27.98         21.05         0.56 o                         
   5   4   0          2.46          2.72         0.37 o                         
   6   4   0        173.82        194.31         1.58 o                         
   7   4   0        312.84        328.31         2.74 o                         
   8   4   0        112.74        133.31         1.29 o                         
   9   4   0         70.39         64.38         0.94 o                         
  10   4   0        120.65        112.78         1.05 o                         
  11   4   0        122.94        109.08         1.95 o                         
  12   4   0        102.17         98.32         1.96 o                         
  13   4   0         38.02         30.48         0.72 o                         
  14   4   0        534.99        501.99        13.06 o                         
  15   4   0          0.68          0.38         0.42 o                         
  16   4   0        359.83        367.58         7.07 o                         
  17   4   0          0.31          0.11         0.34 o                         
  18   4   0        105.94         97.01         2.08 o                         
  19   4   0         79.74         84.28         1.82 o                         
  20   4   0         61.57         60.33         1.85 o                         
  21   4   0        272.93        273.04         4.05 o                         
  22   4   0         67.14         62.08         1.91 o                         
  23   4   0        128.37        120.49         2.23 o                         
  24   4   0         19.74         17.32         1.29 o                         
  25   4   0         99.04         98.15         4.19 o                         
  26   4   0          3.35          4.48         1.21 o                         
  27   4   0         18.46         17.43         1.33 o                         
  28   4   0         30.09         35.10         1.78 o                         
  29   4   0         49.21         55.88         2.26 o                         
  30   4   0          3.11          5.48         1.52 o                         
  31   4   0         29.86         35.96         2.13 o                         
   1   5   0         36.75         38.10         0.79 o                         
   2   5   0          0.09         -0.19         0.40 o                         
   3   5   0         40.66         43.10         1.22 o                         
   4   5   0        108.27        109.55         1.32 o                         
   5   5   0         34.70         34.68         0.82 o                         
   6   5   0          4.10          3.67         0.50 o                         
   7   5   0        190.09        204.73         2.21 o                         
   8   5   0        524.99        554.08         4.93 o                         
   9   5   0         13.49         11.24         0.68 o                         
  10   5   0          0.35          0.01         0.42 o                         
  11   5   0        136.49        135.28         2.44 o                         
  12   5   0         33.37         29.09         1.24 o                         
  13   5   0         18.32         16.93         1.06 o                         
  14   5   0         25.88         22.59         0.81 o                         
  15   5   0         39.95         42.87         1.41 o                         
  16   5   0          0.11          0.05         0.47 o                         
  17   5   0          3.89          3.25         1.00 o                         
  18   5   0          2.04          1.15         0.95 o                         
  19   5   0         24.31         21.06         1.49 o                         
  20   5   0          4.30          6.68         1.20 o                         
  21   5   0          0.09          2.11         1.44 o                         
  22   5   0          1.58          1.60         1.55 o                         
  23   5   0         57.46         58.06         2.09 o                         
  24   5   0          9.94          9.18         1.40 o                         
  25   5   0          0.00          0.37         1.30 o                         
  26   5   0          1.00          3.99         1.51 o                         
   0   6   0        292.53        304.50         4.51 o                         
   1   6   0         58.02         57.53         1.20 o                         
   2   6   0        153.95        158.07         2.21 o                         
   3   6   0        279.78        288.07         3.09 o                         
   4   6   0          0.95          1.61         0.66 o                         
   5   6   0          5.93          6.32         0.77 o                         
   6   6   0         14.73         16.91         0.82 o                         
   7   6   0         21.85         24.27         1.12 o                         
   8   6   0         10.58         11.79         0.81 o                         
   9   6   0          1.31          0.49         0.65 o                         
  10   6   0          0.44          0.94         0.68 o                         
  11   6   0          8.52         10.52         1.40 o                         
  12   6   0         54.71         51.16         1.76 o                         
  13   6   0          0.45          2.30         1.53 o                         
  14   6   0         49.50         40.29         1.64 o                         
  15   6   0         79.47         69.59         2.15 o                         
  16   6   0         36.40         43.12         1.65 o                         
  17   6   0         72.72         69.49         2.26 o                         
  18   6   0          0.69          2.84         1.62 o                         
 -39   1   1          5.04          5.99         0.95 o                         
 -38   1   1         99.96        120.99         2.54 o                         
 -37   1   1         17.30         20.22         1.47 o                         
 -36   1   1          0.50         -0.05         0.66 o                         
 -35   1   1          2.49          4.29         0.66 o                         
 -34   1   1         14.94         15.80         0.94 o                         
 -33   1   1         11.43          9.33         0.60 o                         
 -32   1   1         39.74         35.11         0.99 o                         
 -31   1   1          0.10         -0.13         0.70 o                         
 -30   1   1        118.90        109.98         2.84 o                         
 -29   1   1          0.90          0.60         0.41 o                         
 -28   1   1         42.30         47.57         1.44 o                         
 -27   1   1        362.24        348.78         4.86 o                         
 -26   1   1         10.70         13.04         1.29 o                         
 -25   1   1         15.10         15.31         1.16 o                         
 -24   1   1        107.01        110.09         3.15 o                         
 -23   1   1        556.76        491.66        11.79 o                         
 -22   1   1        828.04        790.10        12.76 o                         
 -21   1   1         45.62         42.76         1.26 o                         
 -20   1   1          9.16         11.91         0.59 o                         
 -19   1   1         55.31         48.88         0.63 o                         
 -18   1   1       1322.20       1370.78        14.38 o                         
 -17   1   1          2.63          1.77         0.30 o                         
 -16   1   1       1297.26       1373.73        18.22 o                         
 -15   1   1         88.46         80.18         1.57 o                         
 -14   1   1        237.10        242.52         2.98 o                         
 -13   1   1         65.93         64.28         2.02 o                         
 -12   1   1        231.31        307.07         3.41 o                         
 -11   1   1         85.61        120.77         2.35 o                         
 -10   1   1         88.57         97.91         1.43 o                         
  -9   1   1         41.24         53.73         0.76 o                         
  -8   1   1        289.73        282.34         4.36 o                         
  -7   1   1       2117.51       2087.06        22.80 o                         
  -6   1   1         93.40         93.87         1.03 o                         
  -5   1   1        126.47        120.36         1.07 o                         
  -4   1   1         65.00         58.69         0.88 o                         
  -3   1   1      13288.24      14837.88       292.03 o                         
  -2   1   1       1262.74       1354.56         9.99 o                         
  -1   1   1      24013.16      26625.66       700.18 o                         
   0   1   1         26.04         31.37         0.54 o                         
   1   1   1       1043.57       1077.23         8.55 o                         
   2   1   1         88.89         96.76         0.55 o                         
   3   1   1         74.40         55.45         0.47 o                         
   4   1   1         34.75         38.37         0.53 o                         
   5   1   1        387.88        367.15         4.64 o                         
   6   1   1         27.64         28.70         0.40 o                         
   7   1   1         24.88         30.64         0.51 o                         
   8   1   1         20.71         16.61         0.39 o                         
   9   1   1        264.10        248.33         1.86 o                         
  10   1   1         58.42         72.45         0.86 o                         
  11   1   1        373.87        381.75         7.80 o                         
  12   1   1        845.66       1025.83         9.83 o                         
  13   1   1        437.84        439.58         5.76 o                         
  14   1   1       2794.44       3055.10        44.54 o                         
  15   1   1         12.32         12.68         0.45 o                         
  16   1   1          0.34          0.90         0.46 o                         
  17   1   1         25.87         29.61         0.87 o                         
  18   1   1        146.43        145.11         2.30 o                         
  19   1   1        105.57         83.20         1.63 o                         
  20   1   1         44.79         44.33         0.68 o                         
  21   1   1          0.40          1.73         0.50 o                         
  22   1   1          0.00          0.22         0.45 o                         
  23   1   1        345.01        324.34         5.99 o                         
  24   1   1        156.74        155.72         3.18 o                         
  25   1   1          3.74          0.98         0.49 o                         
  26   1   1        251.44        250.80         3.93 o                         
  27   1   1         46.80         48.22         1.51 o                         
  28   1   1        178.40        140.27         2.85 o                         
  29   1   1         21.07         14.07         0.62 o                         
  30   1   1          9.85          7.12         0.59 o                         
  31   1   1          8.92          7.37         0.77 o                         
  32   1   1          4.26          4.21         0.71 o                         
  33   1   1          0.02          0.79         0.66 o                         
  34   1   1         17.06         23.13         1.21 o                         
  35   1   1          0.26          0.51         0.59 o                         
  36   1   1          2.44          3.49         0.78 o                         
  37   1   1          0.48          0.20         0.95 o                         
  38   1   1         89.48        104.04         2.39 o                         
 -38   2   1         20.49         27.97         1.99 o                         
 -37   2   1          0.15         -0.39         1.12 o                         
 -36   2   1          0.15         -0.07         0.87 o                         
 -35   2   1          0.31         -0.28         0.98 o                         
 -34   2   1         34.90         36.53         1.66 o                         
 -33   2   1         49.54         53.90         1.56 o                         
 -32   2   1         12.21         11.96         1.11 o                         
 -31   2   1         31.64         31.65         1.53 o                         
 -30   2   1        122.80        112.40         2.89 o                         
 -29   2   1         23.01         23.15         1.05 o                         
 -28   2   1          0.92          0.83         0.74 o                         
 -27   2   1          7.39          7.39         1.32 o                         
 -26   2   1        246.34        234.28         6.05 o                         
 -25   2   1         22.35         18.86         1.14 o                         
 -24   2   1        232.56        221.28         4.25 o                         
 -23   2   1        147.05        137.79         3.11 o                         
 -22   2   1        117.34        105.81         1.67 o                         
 -21   2   1        242.08        234.19         7.24 o                         
 -20   2   1         20.77         25.67         0.78 o                         
 -19   2   1         23.27         29.82         0.78 o                         
 -18   2   1          8.22          4.25         0.53 o                         
 -17   2   1          0.06         -0.09         0.52 o                         
 -16   2   1         36.49         30.31         0.85 o                         
 -15   2   1        137.74        114.66         1.29 o                         
 -14   2   1         18.13         16.19         0.55 o                         
 -13   2   1         69.51         71.36         1.06 o                         
 -12   2   1          7.42          6.25         0.60 o                         
 -11   2   1        234.03        248.30         7.48 o                         
 -10   2   1          6.29         17.04         0.88 o                         
  -9   2   1         29.17         41.45         0.89 o                         
  -8   2   1        140.71        102.76         1.07 o                         
  -7   2   1        186.42        196.17         2.32 o                         
  -6   2   1        530.32        522.64         3.86 o                         
  -5   2   1         23.81         22.56         0.35 o                         
  -4   2   1         23.75         28.54         0.44 o                         
  -3   2   1         83.18         90.51         0.76 o                         
  -2   2   1        188.83        206.23         1.23 o                         
  -1   2   1         22.92         15.94         0.25 o                         
   0   2   1       1687.61       1916.72        16.83 o                         
   1   2   1        307.77        404.91         2.48 o                         
   2   2   1         22.17         20.91         0.33 o                         
   3   2   1        373.93        329.16         2.08 o                         
   4   2   1         37.70         48.21         0.46 o                         
   5   2   1         62.96         56.03         0.58 o                         
   6   2   1         78.75         88.66         1.52 o                         
   7   2   1        241.66        201.93         1.53 o                         
   8   2   1        854.52        881.58        10.07 o                         
   9   2   1         35.82         40.88         0.97 o                         
  10   2   1          8.51          8.52         0.56 o                         
  11   2   1         91.12         97.31         1.13 o                         
  12   2   1         28.13         25.20         0.45 o                         
  13   2   1          8.97         13.28         0.40 o                         
  14   2   1          5.83          3.89         0.49 o                         
  15   2   1          8.61         11.27         0.52 o                         
  16   2   1         24.04         30.58         0.82 o                         
  17   2   1         20.93         23.83         0.50 o                         
  18   2   1         17.24         12.85         0.55 o                         
  19   2   1        133.16        123.96         1.91 o                         
  20   2   1         91.31         92.33         1.11 o                         
  21   2   1          0.07          0.20         0.54 o                         
  22   2   1        209.80        185.36         2.92 o                         
  23   2   1        589.09        562.17        13.77 o                         
  24   2   1         28.07         22.69         0.72 o                         
  25   2   1          1.28          2.45         0.59 o                         
  26   2   1        439.87        410.91         5.64 o                         
  27   2   1         74.26         59.92         1.31 o                         
  28   2   1          2.61          2.62         0.61 o                         
  29   2   1          5.11          6.35         0.90 o                         
  30   2   1          4.51          5.79         0.55 o                         
  31   2   1          1.92          1.23         0.64 o                         
  32   2   1          0.07          0.77         0.82 o                         
  33   2   1          0.24          1.46         0.66 o                         
  34   2   1          4.10          5.09         1.04 o                         
  35   2   1          5.91          7.90         1.26 o                         
  36   2   1          4.15          6.33         1.24 o                         
  37   2   1         38.22         46.32         3.61 o                         
 -35   3   1          1.65          1.06         1.31 o                         
 -34   3   1         88.77         97.84         2.59 o                         
 -33   3   1          1.30          0.02         1.16 o                         
 -32   3   1          4.06          2.89         1.06 o                         
 -31   3   1         45.26         45.68         1.90 o                         
 -30   3   1         86.09        101.06         4.10 o                         
 -29   3   1         52.54         50.46         1.71 o                         
 -28   3   1          0.94          0.20         1.10 o                         
 -27   3   1         40.78         36.79         1.30 o                         
 -26   3   1        222.62        202.72         3.05 o                         
 -25   3   1        470.77        468.30        12.08 o                         
 -24   3   1       1389.04       1344.00        30.63 o                         
 -23   3   1         47.00         55.86         1.61 o                         
 -22   3   1         36.80         29.20         1.52 o                         
 -21   3   1          7.85          8.54         0.84 o                         
 -20   3   1          9.82         11.28         1.41 o                         
 -19   3   1         37.78         38.72         1.17 o                         
 -18   3   1         10.19          6.54         0.72 o                         
 -17   3   1         45.52         46.42         1.39 o                         
 -16   3   1          3.40          5.04         0.71 o                         
 -15   3   1         26.97         41.31         0.99 o                         
 -14   3   1         14.99         13.03         0.72 o                         
 -13   3   1          1.91          3.18         0.49 o                         
 -12   3   1         32.02         39.38         0.90 o                         
 -11   3   1          6.55          9.68         0.41 o                         
 -10   3   1        449.03        506.20         5.52 o                         
  -9   3   1       1310.85       1470.19        12.70 o                         
  -8   3   1         55.15         67.30         0.71 o                         
  -7   3   1         67.60         78.11         0.75 o                         
  -6   3   1         97.50        122.19         0.99 o                         
  -5   3   1        148.34        171.68         1.25 o                         
  -4   3   1         19.51         32.21         0.45 o                         
  -3   3   1         96.83        143.33         1.06 o                         
  -2   3   1        219.06        253.77         1.80 o                         
  -1   3   1        505.84        552.08         4.07 o                         
   0   3   1        246.86        260.27         1.91 o                         
   1   3   1       1167.55       1231.71        10.27 o                         
   2   3   1          2.14          1.60         0.27 o                         
   3   3   1        228.38        250.17         1.81 o                         
   4   3   1        769.07        881.17         7.00 o                         
   5   3   1       1823.67       2049.11        19.78 o                         
   6   3   1        257.60        265.41         1.93 o                         
   7   3   1        156.06        161.90         1.68 o                         
   8   3   1        806.68        984.56         8.80 o                         
   9   3   1          0.37         -0.01         0.36 o                         
  10   3   1          0.03          0.59         0.31 o                         
  11   3   1        103.68        107.89         1.95 o                         
  12   3   1          8.70          8.90         0.46 o                         
  13   3   1         14.91         12.76         0.90 o                         
  14   3   1         85.92         75.95         1.49 o                         
  15   3   1        109.01         93.49         2.14 o                         
  16   3   1        303.87        297.18         5.68 o                         
  17   3   1          1.16          0.99         0.44 o                         
  18   3   1          0.96          0.30         0.50 o                         
  19   3   1       1135.68       1128.45        13.60 o                         
  20   3   1       1794.60       1737.99        37.32 o                         
  21   3   1         12.43          8.43         1.59 o                         
  22   3   1       1430.07       1354.94        34.89 o                         
  23   3   1        369.99        373.46        10.06 o                         
  24   3   1          7.43          5.87         0.44 o                         
  25   3   1          3.65          3.25         0.69 o                         
  26   3   1         38.55         38.80         2.36 o                         
  27   3   1         48.54         42.40         3.00 o                         
  28   3   1          7.82          6.48         0.66 o                         
  29   3   1          0.28          1.33         1.10 o                         
  30   3   1         55.61         62.71         2.79 o                         
  31   3   1         78.81         84.57         2.88 o                         
  32   3   1          8.81          8.02         1.15 o                         
  33   3   1          0.42          1.29         1.35 o                         
  34   3   1        140.50        155.59         5.55 o                         
 -32   4   1          2.14          2.19         1.89 o                         
 -31   4   1         36.85         42.95         2.18 o                         
 -30   4   1         36.30         41.82         2.62 o                         
 -29   4   1        133.93        154.25         3.26 o                         
 -28   4   1          0.26          1.04         1.32 o                         
 -27   4   1        108.80        121.45         2.73 o                         
 -26   4   1        138.24        137.39         2.85 o                         
 -25   4   1         92.17         88.48         4.49 o                         
 -24   4   1        328.91        318.02         5.17 o                         
 -23   4   1         13.21         13.93         1.34 o                         
 -22   4   1          5.44          6.51         0.90 o                         
 -21   4   1        132.19        125.80         2.21 o                         
 -20   4   1        100.54         96.33         1.96 o                         
 -19   4   1        115.28        125.18         3.15 o                         
 -18   4   1          0.09         -0.08         0.67 o                         
 -17   4   1         49.15         49.97         2.17 o                         
 -16   4   1          0.31         -0.11         1.00 o                         
 -15   4   1        367.40        330.82         3.74 o                         
 -14   4   1          0.78          1.05         0.39 o                         
 -13   4   1          4.00          5.05         0.59 o                         
 -12   4   1          8.26          8.70         0.75 o                         
 -11   4   1        332.57        340.62         2.60 o                         
 -10   4   1        280.18        300.73         2.47 o                         
  -9   4   1        260.71        251.51         1.95 o                         
  -8   4   1        584.00        570.60         4.67 o                         
  -7   4   1          1.15          3.00         0.58 o                         
  -6   4   1        125.34        126.18         1.24 o                         
  -5   4   1        107.10        111.39         0.98 o                         
  -4   4   1         19.39         25.78         0.51 o                         
  -3   4   1          2.26          3.36         0.41 o                         
  -2   4   1          0.42         -0.34         0.42 o                         
  -1   4   1        182.47        176.10         1.77 o                         
   0   4   1        635.02        640.15         5.24 o                         
   1   4   1          7.96          9.42         0.57 o                         
   2   4   1        107.20        100.83         1.05 o                         
   3   4   1          0.85          0.79         0.38 o                         
   4   4   1        180.28        183.29         1.62 o                         
   5   4   1         34.02         33.11         0.60 o                         
   6   4   1         29.54         26.42         0.60 o                         
   7   4   1        149.51        136.74         1.46 o                         
   8   4   1         43.69         45.69         0.66 o                         
   9   4   1          5.15          6.39         0.57 o                         
  10   4   1          3.05          3.20         0.56 o                         
  11   4   1        105.45         94.16         1.53 o                         
  12   4   1        139.28        138.65         3.30 o                         
  13   4   1          9.23          8.40         0.74 o                         
  14   4   1         41.90         38.13         1.06 o                         
  15   4   1        179.14        180.03         4.41 o                         
  16   4   1         67.84         65.67         1.99 o                         
  17   4   1          6.47          5.15         0.62 o                         
  18   4   1         64.22         57.10         2.06 o                         
  19   4   1         21.07         18.59         1.14 o                         
  20   4   1        125.61        108.61         4.51 o                         
  21   4   1         35.16         29.95         1.82 o                         
  22   4   1         70.65         60.65         3.45 o                         
  23   4   1         29.77         27.20         1.27 o                         
  24   4   1          0.84          1.71         0.99 o                         
  25   4   1         89.15         93.00         1.99 o                         
  26   4   1        108.09        111.06         2.63 o                         
  27   4   1          0.10         -1.17         1.23 o                         
  28   4   1          2.05          2.76         1.67 o                         
  29   4   1          0.06          1.25         1.20 o                         
  30   4   1         36.92         50.65         1.87 o                         
  31   4   1          2.74          3.61         1.58 o                         
 -27   5   1         13.76         19.57         3.66 o                         
 -26   5   1         58.75         64.38         2.33 o                         
 -25   5   1         12.80         15.67         1.69 o                         
 -24   5   1          0.90          1.48         1.16 o                         
 -23   5   1         21.52         22.04         1.81 o                         
 -22   5   1        137.94        134.09         2.54 o                         
 -21   5   1         51.84         57.15         3.08 o                         
 -20   5   1          5.88          5.77         1.30 o                         
 -19   5   1        101.32         92.14         2.76 o                         
 -18   5   1         35.13         32.49         1.55 o                         
 -17   5   1         12.32          8.81         1.19 o                         
 -16   5   1         32.44         24.31         1.22 o                         
 -15   5   1        661.17        674.86         8.47 o                         
 -14   5   1         13.35         14.31         0.91 o                         
 -13   5   1          0.30          0.77         0.48 o                         
 -12   5   1        215.40        203.96         3.16 o                         
 -11   5   1        254.50        253.56         3.37 o                         
 -10   5   1          6.78          7.89         0.58 o                         
  -9   5   1          2.63          2.09         0.56 o                         
  -8   5   1        269.14        284.29         2.75 o                         
  -7   5   1         45.09         44.93         0.85 o                         
  -6   5   1          2.57          2.72         0.53 o                         
  -5   5   1         63.88         69.36         1.10 o                         
  -4   5   1        489.82        509.39         4.44 o                         
  -3   5   1        467.92        475.20         4.39 o                         
  -2   5   1        145.77        151.50         2.00 o                         
  -1   5   1       1794.47       1846.90        19.99 o                         
   0   5   1       1119.63       1175.97        11.55 o                         
   1   5   1         37.24         38.96         0.79 o                         
   2   5   1          8.49          9.93         0.55 o                         
   3   5   1         44.52         39.02         0.80 o                         
   4   5   1         85.07         96.55         1.29 o                         
   5   5   1          1.11          1.18         0.55 o                         
   6   5   1          5.67          5.43         0.55 o                         
   7   5   1          2.79          5.23         0.70 o                         
   8   5   1        340.59        337.14         4.94 o                         
   9   5   1          0.12          0.02         0.55 o                         
  10   5   1          2.87          2.17         0.72 o                         
  11   5   1        373.36        367.58         9.15 o                         
  12   5   1         44.44         45.28         1.84 o                         
  13   5   1        147.33        122.32         3.69 o                         
  14   5   1        341.36        308.21         8.31 o                         
  15   5   1        268.00        250.04         5.53 o                         
  16   5   1          4.21          3.07         0.67 o                         
  17   5   1          0.64          0.46         0.59 o                         
  18   5   1         55.94         51.55         1.85 o                         
  19   5   1        113.93        112.90         3.71 o                         
  20   5   1          8.12         10.85         1.62 o                         
  21   5   1          0.39          0.79         1.16 o                         
  22   5   1          8.27          8.74         1.10 o                         
  23   5   1        111.67        103.28         2.57 o                         
  24   5   1          1.67          1.82         1.01 o                         
  25   5   1         15.41         19.06         1.36 o                         
  26   5   1          2.71          1.06         1.63 o                         
 -18   6   1         31.01         33.87         1.61 o                         
 -17   6   1          0.46          1.70         1.44 o                         
 -16   6   1         18.87         21.36         1.51 o                         
 -15   6   1          6.47          7.18         1.48 o                         
 -14   6   1          8.40          8.08         1.30 o                         
 -13   6   1          5.25          5.65         1.17 o                         
 -12   6   1          1.93          2.83         1.29 o                         
 -11   6   1          5.72          6.83         1.27 o                         
 -10   6   1         25.47         24.80         0.97 o                         
  -9   6   1          3.79          4.80         0.63 o                         
  -8   6   1          0.07          0.18         0.68 o                         
  -7   6   1        113.27        120.87         1.52 o                         
  -6   6   1         70.40         77.23         1.48 o                         
  -5   6   1          0.15         -0.19         0.65 o                         
  -4   6   1         29.91         31.47         1.08 o                         
  -3   6   1          7.29          7.67         0.73 o                         
  -2   6   1         67.67         72.94         1.43 o                         
  -1   6   1         70.35         72.34         1.34 o                         
   0   6   1         28.81         28.36         0.92 o                         
   1   6   1          5.07          3.37         0.59 o                         
   2   6   1          3.82          5.63         0.59 o                         
   3   6   1         48.75         45.25         1.13 o                         
   4   6   1         20.55         19.85         0.79 o                         
   5   6   1        112.12        109.50         1.65 o                         
   6   6   1         34.88         33.55         1.07 o                         
   7   6   1         90.75         91.49         2.03 o                         
   8   6   1         10.79          8.55         0.99 o                         
   9   6   1         42.42         44.60         1.97 o                         
  10   6   1         13.18         14.34         1.03 o                         
  11   6   1          7.86          5.89         0.81 o                         
  12   6   1         55.51         54.89         1.39 o                         
  13   6   1          7.00          5.68         0.74 o                         
  14   6   1         16.36         17.87         2.28 o                         
  15   6   1         35.00         35.46         2.31 o                         
  16   6   1          0.08          0.29         0.91 o                         
  17   6   1         19.04         19.05         1.70 o                         
 -39   0   2         19.35         25.83         2.09 o                         
 -38   0   2          8.91          7.44         1.12 o                         
 -37   0   2          0.20          0.87         0.90 o                         
 -36   0   2          0.44          0.35         0.69 o                         
 -35   0   2          0.09         -0.49         0.80 o                         
 -34   0   2         15.03         11.46         1.43 o                         
 -33   0   2         93.45         87.56         1.66 o                         
 -32   0   2         82.78         78.57         1.75 o                         
 -31   0   2          6.56          9.24         1.53 o                         
 -30   0   2        762.77        747.45        19.05 o                         
 -29   0   2          1.16          4.13         1.26 o                         
 -28   0   2         89.79         89.48         1.72 o                         
 -27   0   2        164.56        169.57         2.35 o                         
 -26   0   2       1228.31       1222.86        18.23 o                         
 -25   0   2       1271.22       1315.37        19.84 o                         
 -24   0   2        302.09        288.87         7.76 o                         
 -23   0   2       2278.86       2195.83        53.37 o                         
 -22   0   2        152.22        155.03         3.18 o                         
 -21   0   2        273.61        241.42        10.79 o                         
 -20   0   2        554.79        534.97         6.26 o                         
 -19   0   2       1221.22       1266.76        17.68 o                         
 -18   0   2         51.27         50.34         4.64 o                         
 -17   0   2        138.48        133.15         1.56 o                         
 -16   0   2        115.26        106.83         1.20 o                         
 -15   0   2        104.63        104.01         7.01 o                         
 -14   0   2        587.26        509.73        21.98 o                         
 -13   0   2        344.30        290.93         2.88 o                         
 -12   0   2        137.50        132.88         6.58 o                         
 -11   0   2        845.81        839.11        11.96 o                         
 -10   0   2        523.07        477.72         9.42 o                         
  -9   0   2        338.28        318.27         7.07 o                         
  -8   0   2       7323.48       7717.77       196.38 o                         
  -7   0   2       2192.37       2335.93        36.07 o                         
  -6   0   2       1428.02       1418.86        18.37 o                         
  -5   0   2       6666.03       7246.52       249.20 o                         
  -4   0   2      52201.24      57228.83      5354.98 o                         
   5   0   2        219.72        193.80         2.23 o                         
   6   0   2         97.97         90.83         1.09 o                         
   7   0   2        649.68        582.02         7.90 o                         
   8   0   2        571.51        552.64        11.48 o                         
   9   0   2        794.30        751.17        17.56 o                         
  10   0   2       1122.54       1149.17        23.61 o                         
  11   0   2       6276.24       7379.71       188.21 o                         
  12   0   2       2914.95       3298.39        61.23 o                         
  13   0   2       1849.86       1993.32        57.06 o                         
  14   0   2        408.06        436.14        15.85 o                         
  15   0   2       1330.10       1325.57        34.11 o                         
  16   0   2         55.61         53.43         1.10 o                         
  17   0   2       1194.24       1195.69        23.70 o                         
  18   0   2        999.39       1077.01        15.31 o                         
  19   0   2       1109.17       1036.21        15.83 o                         
  20   0   2         18.66         18.25         1.09 o                         
  21   0   2         98.23        101.25         2.38 o                         
  22   0   2          0.26          0.84         0.46 o                         
  23   0   2         66.27         62.65         1.55 o                         
  24   0   2         52.40         36.16         1.31 o                         
  25   0   2        213.58        165.93         2.60 o                         
  26   0   2          0.03          0.85         1.80 o                         
  27   0   2        709.99        551.44         8.62 o                         
  28   0   2        135.42         94.49         2.03 o                         
  29   0   2          8.71         11.32         1.02 o                         
  30   0   2         58.31         52.41         1.58 o                         
  31   0   2          0.39          1.31         0.89 o                         
  32   0   2         24.34         25.16         2.03 o                         
  33   0   2         13.11         13.40         1.22 o                         
  34   0   2        105.74        132.95         7.21 o                         
  35   0   2         32.27         43.73         2.25 o                         
  36   0   2          8.33          5.05         1.19 o                         
  37   0   2         84.24         95.94         8.93 o                         
 -39   1   2         10.94         14.03         1.08 o                         
 -38   1   2          0.02          0.93         0.86 o                         
 -37   1   2          1.04          1.06         1.26 o                         
 -36   1   2         24.99         25.10         1.60 o                         
 -35   1   2         47.40         45.25         1.53 o                         
 -34   1   2         72.85         73.47         1.53 o                         
 -33   1   2          0.67          1.73         0.60 o                         
 -32   1   2          7.49          6.49         0.71 o                         
 -31   1   2        120.74        111.57         2.43 o                         
 -30   1   2        142.84        138.67         3.79 o                         
 -29   1   2         60.87         61.83         1.71 o                         
 -28   1   2         32.54         34.75         0.83 o                         
 -27   1   2        129.70        127.86         2.35 o                         
 -26   1   2          0.04         -0.44         0.44 o                         
 -25   1   2        691.61        666.74         6.77 o                         
 -24   1   2        623.49        624.86         6.01 o                         
 -23   1   2         57.82         57.31         0.78 o                         
 -22   1   2          9.82          8.71         0.50 o                         
 -21   1   2         50.62         54.05         0.85 o                         
 -20   1   2        145.39        136.10         1.27 o                         
 -19   1   2        377.02        344.03         2.86 o                         
 -18   1   2        425.77        403.91         2.87 o                         
 -17   1   2          1.95          2.26         0.43 o                         
 -16   1   2         27.39         16.73         0.26 o                         
 -15   1   2          7.70          6.95         0.22 o                         
 -14   1   2         28.17         25.06         0.46 o                         
 -13   1   2         26.61         24.04         0.51 o                         
 -12   1   2        801.96        857.36        12.83 o                         
 -11   1   2        855.39        886.45        12.31 o                         
 -10   1   2         26.29         24.00         0.49 o                         
  -9   1   2          0.08          2.13         0.31 o                         
  -8   1   2        314.78        333.28         6.91 o                         
  -7   1   2       4378.75       4561.86        78.29 o                         
  -6   1   2        203.31        191.74         2.02 o                         
  -5   1   2       2581.07       2801.52        39.40 o                         
  -4   1   2         66.04         79.81         1.07 o                         
  -3   1   2       1595.94       1746.88        20.81 o                         
  -2   1   2       6778.20       7203.06       126.92 o                         
  -1   1   2      13642.05      14711.99       357.37 o                         
   0   1   2       3925.86       4419.97        72.28 o                         
   1   1   2       2209.76       2345.39        30.51 o                         
   2   1   2          0.99          1.31         0.41 o                         
   3   1   2         64.26         59.44         0.51 o                         
   4   1   2       3015.76       3399.14        62.90 o                         
   5   1   2       1915.99       2057.91        38.95 o                         
   6   1   2        313.89        276.83         3.97 o                         
   7   1   2         51.98         58.51         1.56 o                         
   8   1   2        125.09        116.78         2.64 o                         
   9   1   2        186.25        203.36         3.09 o                         
  10   1   2          0.00          0.59         0.30 o                         
  11   1   2        803.98        782.09        10.49 o                         
  12   1   2        782.99        807.29        10.16 o                         
  13   1   2        190.65        221.74         1.99 o                         
  14   1   2         17.33         18.47         0.58 o                         
  15   1   2         20.76         15.14         0.36 o                         
  16   1   2          7.39          9.54         0.37 o                         
  17   1   2          8.22          9.71         0.46 o                         
  18   1   2        127.48        115.86         1.66 o                         
  19   1   2         12.85         14.02         0.42 o                         
  20   1   2        383.18        355.16         3.95 o                         
  21   1   2          0.01         -0.07         0.43 o                         
  22   1   2        857.54        766.03        13.60 o                         
  23   1   2        518.00        447.85         7.05 o                         
  24   1   2        274.67        228.18         4.00 o                         
  25   1   2        178.51        154.09         2.66 o                         
  26   1   2          2.41          0.48         0.54 o                         
  27   1   2        197.85        164.97         2.19 o                         
  28   1   2         19.72         16.86         1.12 o                         
  29   1   2         21.97         19.44         0.78 o                         
  30   1   2         75.02         61.36         1.32 o                         
  31   1   2          0.05          0.55         0.57 o                         
  32   1   2          8.05          7.24         0.97 o                         
  33   1   2         29.12         34.43         1.19 o                         
  34   1   2          1.37          1.37         0.76 o                         
  35   1   2          0.01          0.34         0.64 o                         
  36   1   2          0.64          1.16         0.82 o                         
  37   1   2         16.74         15.12         1.55 o                         
 -37   2   2         91.11        118.69         3.29 o                         
 -36   2   2          4.34          3.34         1.11 o                         
 -35   2   2         70.91         77.41         2.75 o                         
 -34   2   2         30.43         34.54         1.60 o                         
 -33   2   2          0.14         -0.12         1.06 o                         
 -32   2   2         62.47         64.74         3.72 o                         
 -31   2   2        284.29        297.35         4.70 o                         
 -30   2   2        366.38        359.33         9.13 o                         
 -29   2   2          7.60          7.90         1.04 o                         
 -28   2   2         79.44         76.27         2.38 o                         
 -27   2   2        319.94        300.10         3.90 o                         
 -26   2   2        125.21        111.32         2.09 o                         
 -25   2   2        354.42        351.78        10.89 o                         
 -24   2   2        313.98        306.71         8.95 o                         
 -23   2   2        202.46        193.39         3.67 o                         
 -22   2   2        205.36        195.42         4.35 o                         
 -21   2   2        466.25        462.05         5.49 o                         
 -20   2   2         64.90         52.45         1.10 o                         
 -19   2   2        414.37        401.39         9.02 o                         
 -18   2   2         24.60         15.94         0.97 o                         
 -17   2   2          2.29          6.12         0.82 o                         
 -16   2   2        261.28        288.86         7.66 o                         
 -15   2   2        108.17        148.27         3.43 o                         
 -14   2   2        648.52        708.18        22.24 o                         
 -13   2   2        224.14        247.92         4.74 o                         
 -12   2   2          0.04          0.15         0.69 o                         
 -11   2   2          2.15          3.16         0.59 o                         
 -10   2   2       1740.14       1830.72        17.75 o                         
  -9   2   2       1270.13       1313.88        18.01 o                         
  -8   2   2        205.70        202.88         2.86 o                         
  -7   2   2        374.88        378.99         3.32 o                         
  -6   2   2       1514.61       1616.08        18.01 o                         
  -5   2   2        436.46        412.16         2.98 o                         
  -4   2   2          0.42          0.19         0.38 o                         
  -3   2   2          2.72          2.23         0.24 o                         
  -2   2   2        574.43        632.84         4.31 o                         
  -1   2   2         15.85         17.71         0.29 o                         
   0   2   2       1214.94       1158.59         9.05 o                         
   1   2   2         71.20         71.68         0.79 o                         
   2   2   2         66.68         86.01         0.65 o                         
   3   2   2        916.64       1010.45         8.47 o                         
   4   2   2       2994.38       3215.66        38.39 o                         
   5   2   2       1301.95       1510.29        15.99 o                         
   6   2   2         31.41         46.10         0.63 o                         
   7   2   2        764.55        826.36         6.68 o                         
   8   2   2        212.98        181.26         2.06 o                         
   9   2   2        595.85        577.20         7.08 o                         
  10   2   2        485.19        510.15         4.53 o                         
  11   2   2          0.13          1.22         0.38 o                         
  12   2   2          2.38          1.01         0.31 o                         
  13   2   2         22.54         28.38         0.75 o                         
  14   2   2          0.09         -0.55         0.72 o                         
  15   2   2        594.19        585.40         5.67 o                         
  16   2   2         26.88         19.34         1.18 o                         
  17   2   2         59.81         49.68         0.86 o                         
  18   2   2       2193.52       2212.85        28.87 o                         
  19   2   2       3330.32       3312.63        43.76 o                         
  20   2   2        941.13        951.03        14.63 o                         
  21   2   2        226.97        222.61         2.56 o                         
  22   2   2        503.65        498.72         4.86 o                         
  23   2   2        130.32        144.72         2.25 o                         
  24   2   2         19.45         20.54         0.77 o                         
  25   2   2        104.18        106.42         1.56 o                         
  26   2   2          5.77          3.75         0.82 o                         
  27   2   2         78.98         83.40         2.27 o                         
  28   2   2         20.73         18.50         0.83 o                         
  29   2   2         26.22         23.44         1.27 o                         
  30   2   2         28.38         22.56         0.86 o                         
  31   2   2          2.69          2.46         1.19 o                         
  32   2   2         50.77         54.81         2.91 o                         
  33   2   2        177.42        218.00         4.87 o                         
  34   2   2        168.77        215.56         4.45 o                         
  35   2   2          4.00          3.35         1.20 o                         
 -35   3   2         10.71         12.76         1.27 o                         
 -34   3   2          0.56          0.91         1.38 o                         
 -33   3   2          8.78          8.47         1.76 o                         
 -32   3   2          0.08         -0.74         1.16 o                         
 -31   3   2         18.92         17.36         1.53 o                         
 -30   3   2        137.61        149.23         4.70 o                         
 -29   3   2          2.49          2.32         1.48 o                         
 -28   3   2         38.02         37.19         1.56 o                         
 -27   3   2         22.57         22.01         1.31 o                         
 -26   3   2         15.87         12.92         1.14 o                         
 -25   3   2         78.11         75.26         1.63 o                         
 -24   3   2         15.89         19.06         1.17 o                         
 -23   3   2         35.15         28.19         1.25 o                         
 -22   3   2          7.08          5.64         1.19 o                         
 -21   3   2          0.15          0.58         1.13 o                         
 -20   3   2         31.77         27.22         1.14 o                         
 -19   3   2        163.80        165.15         2.45 o                         
 -18   3   2         83.78         68.10         1.57 o                         
 -17   3   2          1.97          2.73         0.87 o                         
 -16   3   2          3.74          9.99         0.80 o                         
 -15   3   2         47.95         43.62         0.98 o                         
 -14   3   2         61.98         51.86         1.02 o                         
 -13   3   2         85.64         77.95         1.83 o                         
 -12   3   2        337.90        327.68         3.68 o                         
 -11   3   2        340.72        354.49         3.84 o                         
 -10   3   2          3.51          2.84         0.50 o                         
  -9   3   2        124.64        122.91         1.35 o                         
  -8   3   2          7.56          8.59         0.29 o                         
  -7   3   2        516.48        487.09         3.54 o                         
  -6   3   2          0.05         -0.18         0.28 o                         
  -5   3   2         46.98         45.85         0.57 o                         
  -4   3   2          6.30          5.82         0.28 o                         
  -3   3   2         58.74         61.47         0.57 o                         
  -2   3   2        327.52        311.62         2.17 o                         
  -1   3   2        505.10        431.84         3.20 o                         
   0   3   2         60.52         83.84         0.97 o                         
   1   3   2         41.67         59.15         0.92 o                         
   2   3   2         32.30         42.10         0.69 o                         
   3   3   2        444.25        424.22         4.16 o                         
   4   3   2        231.61        221.56         1.71 o                         
   5   3   2         50.27         39.82         1.08 o                         
   6   3   2        122.11        125.58         3.15 o                         
   7   3   2        295.50        286.16         2.46 o                         
   8   3   2         82.70         97.93         1.48 o                         
   9   3   2        109.07        112.38         1.85 o                         
  10   3   2        139.95        128.12         2.13 o                         
  11   3   2        407.32        403.47         8.94 o                         
  12   3   2        302.89        284.27         5.74 o                         
  13   3   2         36.20         33.21         0.81 o                         
  14   3   2        101.98        109.80         1.70 o                         
  15   3   2        297.36        297.66         3.92 o                         
  16   3   2        315.16        320.77         6.61 o                         
  17   3   2          3.45          3.93         0.75 o                         
  18   3   2        277.08        263.48         5.72 o                         
  19   3   2          2.91          1.01         0.89 o                         
  20   3   2          0.37          0.42         0.46 o                         
  21   3   2          0.10          0.22         0.53 o                         
  22   3   2          6.60          5.52         0.57 o                         
  23   3   2         15.86         14.30         0.61 o                         
  24   3   2          1.70          1.89         0.46 o                         
  25   3   2         20.58         19.88         0.78 o                         
  26   3   2         69.74         64.15         2.88 o                         
  27   3   2         22.67         20.96         1.30 o                         
  28   3   2         75.86         82.57         2.11 o                         
  29   3   2         30.14         31.89         1.82 o                         
  30   3   2         14.46         13.03         1.19 o                         
  31   3   2          0.22          0.47         1.10 o                         
  32   3   2         10.87         12.03         1.45 o                         
  33   3   2          8.59         10.74         1.45 o                         
 -32   4   2         32.32         41.72         2.86 o                         
 -31   4   2          0.88          4.19         1.85 o                         
 -30   4   2         13.99         18.44         2.18 o                         
 -29   4   2         23.75         21.23         1.78 o                         
 -28   4   2          7.27          8.03         1.53 o                         
 -27   4   2        135.12        133.57         2.88 o                         
 -26   4   2         76.09         71.48         2.41 o                         
 -25   4   2         70.73         74.21         2.20 o                         
 -24   4   2          0.02          0.16         1.22 o                         
 -23   4   2         41.72         48.59         3.05 o                         
 -22   4   2         59.10         64.65         1.89 o                         
 -21   4   2         30.89         36.88         1.55 o                         
 -20   4   2         92.70         96.30         2.90 o                         
 -19   4   2         33.27         21.12         1.08 o                         
 -18   4   2        246.57        226.88         3.72 o                         
 -17   4   2         35.33         33.49         1.08 o                         
 -16   4   2        180.79        160.29         2.71 o                         
 -15   4   2         38.80         43.61         1.52 o                         
 -14   4   2        148.55        151.00         2.18 o                         
 -13   4   2         17.94         19.17         1.58 o                         
 -12   4   2        168.60        171.59         3.87 o                         
 -11   4   2        314.30        330.34         3.23 o                         
 -10   4   2          6.59          4.10         0.44 o                         
  -9   4   2        166.35        161.63         1.42 o                         
  -8   4   2         34.47         30.64         0.59 o                         
  -7   4   2        293.78        309.44         2.60 o                         
  -6   4   2        107.21        102.03         1.26 o                         
  -5   4   2        449.23        449.06         3.71 o                         
  -4   4   2        650.37        593.80         5.06 o                         
  -3   4   2        360.01        388.35         3.44 o                         
  -2   4   2        425.89        429.06         3.62 o                         
  -1   4   2        616.61        608.43         6.24 o                         
   0   4   2          0.35          1.30         0.41 o                         
   1   4   2        166.25        173.13         1.62 o                         
   2   4   2        307.81        319.16         2.93 o                         
   3   4   2         39.26         39.17         0.74 o                         
   4   4   2         18.93         27.16         0.60 o                         
   5   4   2          3.80          3.05         0.49 o                         
   6   4   2         11.13         11.43         0.56 o                         
   7   4   2          0.13          1.00         0.64 o                         
   8   4   2         44.22         44.31         0.87 o                         
   9   4   2         60.51         44.41         0.87 o                         
  10   4   2        118.15        106.11         1.96 o                         
  11   4   2          9.89          5.59         0.52 o                         
  12   4   2         39.70         40.89         1.27 o                         
  13   4   2        263.93        238.03         4.48 o                         
  14   4   2        376.12        335.89         8.22 o                         
  15   4   2          8.47          7.52         0.69 o                         
  16   4   2        215.56        203.40         5.92 o                         
  17   4   2        225.02        213.49         7.67 o                         
  18   4   2          5.37          4.60         0.72 o                         
  19   4   2         65.23         58.38         2.88 o                         
  20   4   2         27.90         27.21         1.55 o                         
  21   4   2         98.04         90.86         3.36 o                         
  22   4   2          2.60          2.82         0.65 o                         
  23   4   2          3.15          3.67         0.59 o                         
  24   4   2          0.03          0.18         0.47 o                         
  25   4   2         12.89         12.92         1.69 o                         
  26   4   2          4.02          3.78         1.22 o                         
  27   4   2        153.16        180.63         3.06 o                         
  28   4   2         10.10          9.79         1.25 o                         
  29   4   2         20.51         19.02         1.70 o                         
  30   4   2          5.81         12.87         1.89 o                         
 -26   5   2         12.45         16.25         1.76 o                         
 -25   5   2          2.45          0.40         1.92 o                         
 -24   5   2          1.89          4.56         1.28 o                         
 -23   5   2          2.41          4.71         1.50 o                         
 -22   5   2         30.89         29.21         1.70 o                         
 -21   5   2          0.51          2.72         1.73 o                         
 -20   5   2          0.00         -0.79         1.05 o                         
 -19   5   2        116.90        131.50         2.83 o                         
 -18   5   2        159.67        157.08         2.91 o                         
 -17   5   2         43.97         42.10         2.12 o                         
 -16   5   2        193.81        191.61         3.03 o                         
 -15   5   2         23.39         29.05         1.61 o                         
 -14   5   2          3.84          4.49         0.87 o                         
 -13   5   2          8.45          9.44         0.78 o                         
 -12   5   2         16.56         14.34         0.60 o                         
 -11   5   2        225.67        229.36         2.62 o                         
 -10   5   2         32.36         32.72         0.68 o                         
  -9   5   2          0.54          0.63         0.52 o                         
  -8   5   2         40.83         40.78         0.82 o                         
  -7   5   2          0.14          1.00         0.50 o                         
  -6   5   2          1.59          1.97         0.72 o                         
  -5   5   2          6.17          6.51         0.68 o                         
  -4   5   2          2.06          0.93         0.50 o                         
  -3   5   2         55.19         56.20         1.08 o                         
  -2   5   2         31.57         31.70         0.85 o                         
  -1   5   2        100.92        108.25         1.45 o                         
   0   5   2          0.17          1.09         0.45 o                         
   1   5   2        124.45        112.05         1.32 o                         
   2   5   2         23.78         24.12         0.74 o                         
   3   5   2          6.71          6.33         0.57 o                         
   4   5   2        548.43        534.44         6.73 o                         
   5   5   2          0.96          1.96         0.70 o                         
   6   5   2          1.05          1.40         0.57 o                         
   7   5   2        192.83        198.97         4.99 o                         
   8   5   2         62.95         64.54         1.75 o                         
   9   5   2         14.91         13.75         0.80 o                         
  10   5   2          0.02          1.00         0.76 o                         
  11   5   2         15.32         17.75         0.92 o                         
  12   5   2          3.75          4.79         0.82 o                         
  13   5   2          4.39          3.44         0.67 o                         
  14   5   2         32.59         30.65         1.02 o                         
  15   5   2          5.53          4.71         0.74 o                         
  16   5   2          9.27          7.14         0.84 o                         
  17   5   2          9.86          9.56         0.68 o                         
  18   5   2          2.87          2.61         0.94 o                         
  19   5   2          1.01          4.14         1.07 o                         
  20   5   2          0.66          1.65         1.02 o                         
  21   5   2          2.11          2.48         0.86 o                         
  22   5   2          0.29          0.91         1.00 o                         
  23   5   2         14.43         13.30         1.63 o                         
  24   5   2          4.58          4.87         1.38 o                         
 -17   6   2         16.96         18.68         1.57 o                         
 -16   6   2         15.69         12.60         1.69 o                         
 -15   6   2         12.12         14.89         2.42 o                         
 -14   6   2          2.18          1.39         1.08 o                         
 -13   6   2          0.97          1.62         1.01 o                         
 -12   6   2          6.02          8.39         1.46 o                         
 -11   6   2          0.01          0.32         1.07 o                         
 -10   6   2        123.82        146.55         2.88 o                         
  -9   6   2         47.34         47.78         1.18 o                         
  -8   6   2         13.79         16.72         0.77 o                         
  -7   6   2         97.90        107.15         1.62 o                         
  -6   6   2          1.37          1.41         0.66 o                         
  -5   6   2        108.71        112.30         1.59 o                         
  -4   6   2         79.39         75.63         1.43 o                         
  -3   6   2          0.03          1.02         0.64 o                         
  -2   6   2        161.02        162.21         1.95 o                         
  -1   6   2         95.70         92.20         1.57 o                         
   0   6   2         22.39         21.03         1.04 o                         
   1   6   2          5.80          7.03         0.95 o                         
   2   6   2          0.00         -0.37         0.53 o                         
   3   6   2         10.33         10.42         0.74 o                         
   4   6   2         19.13         25.27         0.91 o                         
   5   6   2          2.50          2.17         0.76 o                         
   6   6   2          3.57          4.55         0.81 o                         
   7   6   2         14.19         12.89         1.09 o                         
   8   6   2        116.98        128.16         2.95 o                         
   9   6   2         33.12         27.48         1.10 o                         
  10   6   2         57.47         44.39         2.33 o                         
  11   6   2          0.08          1.88         0.98 o                         
  12   6   2         24.14         26.64         1.29 o                         
  13   6   2         47.40         38.91         1.28 o                         
  14   6   2          0.03         -0.82         0.82 o                         
  15   6   2          0.46          1.94         1.03 o                         
  16   6   2         80.49         79.96         5.09 o                         
 -38   1   3         26.94         30.39         1.41 o                         
 -37   1   3         15.19         18.22         1.57 o                         
 -36   1   3          0.91          0.90         0.87 o                         
 -35   1   3         13.07         13.98         1.15 o                         
 -34   1   3          1.66          1.48         0.99 o                         
 -33   1   3          6.95          7.30         0.73 o                         
 -32   1   3          0.56          1.69         0.60 o                         
 -31   1   3         80.99         82.64         1.10 o                         
 -30   1   3          0.32          1.59         0.59 o                         
 -29   1   3          0.13         -0.41         0.50 o                         
 -28   1   3        276.76        277.65         4.13 o                         
 -27   1   3        279.18        266.26         3.62 o                         
 -26   1   3       1269.68       1266.26        13.07 o                         
 -25   1   3         98.30         95.86         2.48 o                         
 -24   1   3         22.79         23.84         0.68 o                         
 -23   1   3         17.05         17.93         0.45 o                         
 -22   1   3         27.46         28.06         0.45 o                         
 -21   1   3         31.57         30.35         0.79 o                         
 -20   1   3        387.29        375.45         4.79 o                         
 -19   1   3          6.06         10.39         0.42 o                         
 -18   1   3          4.37          3.88         0.34 o                         
 -17   1   3         17.98         14.21         0.41 o                         
 -16   1   3         55.68         85.26         2.53 o                         
 -15   1   3         15.50         40.61         0.56 o                         
 -14   1   3         67.58         88.68         1.03 o                         
 -13   1   3         56.10         80.84         0.82 o                         
 -12   1   3        116.65         99.08         1.90 o                         
 -11   1   3       2407.19       2440.83        34.54 o                         
 -10   1   3         16.90         27.24         0.66 o                         
  -9   1   3        149.34        154.27         1.38 o                         
  -8   1   3          1.87          1.00         0.36 o                         
  -7   1   3        430.50        443.99        11.02 o                         
  -6   1   3       1563.59       1673.26        25.21 o                         
  -5   1   3       5748.69       6220.10       148.83 o                         
  -4   1   3         11.33          8.41         0.97 o                         
  -3   1   3         45.00         35.23         0.86 o                         
  -2   1   3        723.94        714.91        13.71 o                         
  -1   1   3          0.80          0.65         0.49 o                         
   0   1   3         25.48         27.13         1.12 o                         
   1   1   3       1021.68       1124.47        14.58 o                         
   2   1   3        107.90         99.31         1.06 o                         
   3   1   3        427.83        409.80         4.16 o                         
   4   1   3         37.54         51.04         0.62 o                         
   5   1   3         46.38         53.27         2.55 o                         
   6   1   3          3.82          8.43         0.45 o                         
   7   1   3        126.87        115.40         1.70 o                         
   8   1   3          3.70          7.05         0.68 o                         
   9   1   3        418.22        414.51        11.33 o                         
  10   1   3        972.50       1000.42        13.52 o                         
  11   1   3         69.59         76.48         2.12 o                         
  12   1   3          1.98          3.29         0.63 o                         
  13   1   3        299.24        322.22         3.78 o                         
  14   1   3          3.88          6.36         1.06 o                         
  15   1   3          0.37          1.95         0.77 o                         
  16   1   3        209.95        201.23         3.38 o                         
  17   1   3          6.67         12.12         0.51 o                         
  18   1   3        157.68        157.04         3.51 o                         
  19   1   3        212.04        186.69         3.27 o                         
  20   1   3        179.00        170.41         4.56 o                         
  21   1   3          3.06          4.16         0.44 o                         
  22   1   3         48.08         52.83         1.16 o                         
  23   1   3         17.04         17.97         0.72 o                         
  24   1   3        305.40        240.50         4.02 o                         
  25   1   3         22.25         18.11         0.97 o                         
  26   1   3        106.58         73.79         1.83 o                         
  27   1   3         15.72         13.58         0.76 o                         
  28   1   3          9.86         11.83         1.15 o                         
  29   1   3          2.71          3.53         0.69 o                         
  30   1   3          0.17          0.62         0.66 o                         
  31   1   3          0.07          0.15         1.01 o                         
  32   1   3          0.25          1.02         0.93 o                         
  33   1   3          7.06          7.26         1.05 o                         
  34   1   3         39.52         44.20         1.34 o                         
  35   1   3         41.00         41.50         1.35 o                         
 -37   2   3          9.05          9.70         1.35 o                         
 -36   2   3          1.00          2.07         1.01 o                         
 -35   2   3         33.22         35.79         1.62 o                         
 -34   2   3          0.08         -0.12         0.94 o                         
 -33   2   3          3.37          4.30         1.36 o                         
 -32   2   3          0.03         -0.71         0.88 o                         
 -31   2   3          2.74          3.74         0.95 o                         
 -30   2   3          2.68          3.60         0.89 o                         
 -29   2   3          0.00         -0.66         1.07 o                         
 -28   2   3         18.39         17.96         1.42 o                         
 -27   2   3         70.66         72.93         1.90 o                         
 -26   2   3        367.50        380.79         8.35 o                         
 -25   2   3         23.52         24.56         1.29 o                         
 -24   2   3          3.12          0.80         1.29 o                         
 -23   2   3         10.61          5.12         0.83 o                         
 -22   2   3         88.24         73.67         1.51 o                         
 -21   2   3          5.67          3.66         0.65 o                         
 -20   2   3         23.24         24.99         1.18 o                         
 -19   2   3        202.37        205.54         7.81 o                         
 -18   2   3         59.96         56.20         1.55 o                         
 -17   2   3         21.98         17.17         0.94 o                         
 -16   2   3         35.40         31.19         0.95 o                         
 -15   2   3         16.50         12.17         0.64 o                         
 -14   2   3         14.37          6.78         0.66 o                         
 -13   2   3          0.00          0.46         0.18 o                         
 -12   2   3          3.38          2.19         0.25 o                         
 -11   2   3        255.56        303.40         4.57 o                         
 -10   2   3        148.87        136.32         2.91 o                         
  -9   2   3         45.80         38.47         0.50 o                         
  -8   2   3        274.00        331.20         2.73 o                         
  -7   2   3         96.53         83.15         1.47 o                         
  -6   2   3        361.00        340.37         2.83 o                         
  -5   2   3        387.47        400.48         5.91 o                         
  -4   2   3       1311.03       1378.27        14.29 o                         
  -3   2   3       2254.78       2574.25        32.22 o                         
  -2   2   3          3.16          7.47         0.55 o                         
  -1   2   3        354.73        332.13         2.54 o                         
   0   2   3       1162.96       1249.72        12.59 o                         
   1   2   3       1349.61       1501.95        15.85 o                         
   2   2   3          5.81          9.51         0.39 o                         
   3   2   3        583.04        738.21        13.00 o                         
   4   2   3        520.40        498.45         4.20 o                         
   5   2   3          2.35          2.23         0.29 o                         
   6   2   3          2.54          3.95         0.31 o                         
   7   2   3         95.55         90.49         0.80 o                         
   8   2   3          1.81          2.06         0.26 o                         
   9   2   3         38.35         38.96         0.62 o                         
  10   2   3         14.49          9.68         0.33 o                         
  11   2   3         22.06         23.57         0.61 o                         
  12   2   3        537.24        563.22        11.77 o                         
  13   2   3          1.45          0.17         0.29 o                         
  14   2   3         85.36         70.74         1.35 o                         
  15   2   3        198.69        180.14         2.11 o                         
  16   2   3        135.18        119.64         1.76 o                         
  17   2   3         34.60         32.15         0.97 o                         
  18   2   3        187.76        185.38         3.06 o                         
  19   2   3        676.62        674.52        13.27 o                         
  20   2   3        239.87        230.32         2.41 o                         
  21   2   3         63.19         54.05         2.42 o                         
  22   2   3        194.71        178.19         2.22 o                         
  23   2   3        231.66        210.48         3.11 o                         
  24   2   3        119.40        105.87         2.07 o                         
  25   2   3          0.32          0.68         0.46 o                         
  26   2   3         73.90         69.09         2.16 o                         
  27   2   3         12.46         16.19         0.92 o                         
  28   2   3          6.17          6.14         0.81 o                         
  29   2   3          6.81          6.21         0.76 o                         
  30   2   3         10.40          9.65         1.18 o                         
  31   2   3          3.49          4.05         0.98 o                         
  32   2   3          0.09          0.80         1.02 o                         
  33   2   3          0.39          1.64         1.05 o                         
  34   2   3         36.34         43.17         2.02 o                         
 -35   3   3         10.26         10.41         1.60 o                         
 -34   3   3        161.85        195.01         3.91 o                         
 -33   3   3          0.01         -0.76         1.00 o                         
 -32   3   3        131.21        139.58         2.81 o                         
 -31   3   3        212.59        232.28         6.48 o                         
 -30   3   3          8.46         14.11         2.14 o                         
 -29   3   3        167.74        171.03         3.39 o                         
 -28   3   3         86.61         96.88         3.45 o                         
 -27   3   3         47.20         44.75         2.15 o                         
 -26   3   3         68.95         62.37         2.22 o                         
 -25   3   3         12.91         13.13         1.13 o                         
 -24   3   3         11.84         10.36         0.97 o                         
 -23   3   3         76.68         77.56         3.60 o                         
 -22   3   3        306.88        282.21         9.97 o                         
 -21   3   3         31.90         33.30         1.63 o                         
 -20   3   3         99.09         90.67         2.44 o                         
 -19   3   3         12.43          7.08         1.19 o                         
 -18   3   3          6.16         10.15         1.01 o                         
 -17   3   3          1.56          1.76         0.68 o                         
 -16   3   3         12.01         16.28         0.94 o                         
 -15   3   3         76.79         80.90         1.51 o                         
 -14   3   3         43.50         47.82         1.32 o                         
 -13   3   3        109.90        110.51         4.29 o                         
 -12   3   3         34.20         34.81         1.27 o                         
 -11   3   3         52.69         41.70         0.68 o                         
 -10   3   3        237.25        251.57         3.03 o                         
  -9   3   3         52.78         48.02         1.63 o                         
  -8   3   3          8.79         14.97         0.51 o                         
  -7   3   3        690.38        601.08         5.17 o                         
  -6   3   3         71.07         81.02         2.06 o                         
  -5   3   3        167.24        178.14         1.97 o                         
  -4   3   3         73.44         65.96         2.38 o                         
  -3   3   3       1037.65       1015.47        17.69 o                         
  -2   3   3        215.52        213.39         2.04 o                         
  -1   3   3         15.88         17.54         0.44 o                         
   0   3   3         50.61         54.50         0.72 o                         
   1   3   3        331.80        359.67         3.16 o                         
   2   3   3         10.80         15.56         0.87 o                         
   3   3   3        422.70        445.16         4.48 o                         
   4   3   3        484.40        558.09         4.81 o                         
   5   3   3         86.14         90.25         1.01 o                         
   6   3   3          1.43          0.13         0.38 o                         
   7   3   3        164.18        157.34         2.42 o                         
   8   3   3        276.31        264.00         2.36 o                         
   9   3   3         22.70         26.22         0.61 o                         
  10   3   3          9.09          7.48         0.52 o                         
  11   3   3         34.17         23.06         0.69 o                         
  12   3   3        744.18        686.69         8.98 o                         
  13   3   3          6.88          5.67         0.65 o                         
  14   3   3         20.25         17.03         0.62 o                         
  15   3   3        849.56        849.83        15.96 o                         
  16   3   3         63.57         65.97         1.98 o                         
  17   3   3        328.17        323.81         5.25 o                         
  18   3   3       1452.65       1412.75        20.06 o                         
  19   3   3        764.25        761.19        10.49 o                         
  20   3   3         57.25         56.43         0.93 o                         
  21   3   3         45.69         40.13         0.94 o                         
  22   3   3        131.52        127.62         3.53 o                         
  23   3   3         14.50         11.85         0.70 o                         
  24   3   3         33.19         30.15         1.27 o                         
  25   3   3          3.77          3.52         0.65 o                         
  26   3   3         13.66         10.11         0.70 o                         
  27   3   3         38.02         40.77         1.59 o                         
  28   3   3          9.14          6.69         0.79 o                         
  29   3   3          0.02          0.65         0.86 o                         
  30   3   3         68.50         70.24         4.23 o                         
  31   3   3         38.31         38.56         7.04 o                         
  32   3   3         96.80        116.47         6.07 o                         
 -31   4   3         94.79        111.28         3.04 o                         
 -30   4   3          0.50          1.25         1.43 o                         
 -29   4   3         33.91         36.77         2.48 o                         
 -28   4   3         56.97         57.96         2.14 o                         
 -27   4   3          0.39          0.26         1.01 o                         
 -26   4   3        112.60        115.72         4.03 o                         
 -25   4   3         42.13         38.07         1.76 o                         
 -24   4   3         14.82         15.06         1.67 o                         
 -23   4   3          6.18          7.49         1.32 o                         
 -22   4   3          2.39          1.95         0.98 o                         
 -21   4   3          5.56          7.39         1.26 o                         
 -20   4   3         74.59         70.28         2.51 o                         
 -19   4   3        313.07        308.07         7.59 o                         
 -18   4   3          8.14          8.42         1.34 o                         
 -17   4   3          5.71          4.29         1.25 o                         
 -16   4   3          0.49          0.30         0.87 o                         
 -15   4   3         86.50         89.23         3.06 o                         
 -14   4   3        321.42        332.80         5.21 o                         
 -13   4   3         61.79         58.30         2.26 o                         
 -12   4   3        521.55        517.61         4.90 o                         
 -11   4   3          0.17          1.11         0.44 o                         
 -10   4   3        217.50        215.61         2.19 o                         
  -9   4   3          3.93          3.74         0.69 o                         
  -8   4   3        355.21        367.35         4.02 o                         
  -7   4   3          2.67          2.34         0.66 o                         
  -6   4   3         29.23         30.24         1.49 o                         
  -5   4   3        384.39        373.95         4.97 o                         
  -4   4   3        556.79        567.37         6.89 o                         
  -3   4   3        555.85        580.64        10.67 o                         
  -2   4   3        498.43        471.20         5.73 o                         
  -1   4   3          9.83         10.57         0.73 o                         
   0   4   3         35.36         33.46         0.64 o                         
   1   4   3         46.07         50.99         0.87 o                         
   2   4   3         25.42         21.47         0.78 o                         
   3   4   3         30.56         46.54         0.93 o                         
   4   4   3        226.42        217.58         3.33 o                         
   5   4   3          4.37          6.12         0.58 o                         
   6   4   3          0.14          1.08         0.56 o                         
   7   4   3          0.07          1.20         0.60 o                         
   8   4   3         96.16         97.70         2.45 o                         
   9   4   3         27.21         24.59         0.86 o                         
  10   4   3         21.86         15.78         0.78 o                         
  11   4   3        168.11        160.92         2.97 o                         
  12   4   3          0.01          1.12         0.49 o                         
  13   4   3        198.18        177.58         5.50 o                         
  14   4   3         10.90         10.43         0.77 o                         
  15   4   3        201.36        202.89         4.09 o                         
  16   4   3          2.47          1.90         0.71 o                         
  17   4   3        121.25        116.19         2.96 o                         
  18   4   3        198.58        201.48         6.42 o                         
  19   4   3        159.70        159.94         4.21 o                         
  20   4   3         39.19         37.77         1.04 o                         
  21   4   3          9.89          9.38         0.62 o                         
  22   4   3          6.91          6.54         1.02 o                         
  23   4   3          1.89          2.98         1.05 o                         
  24   4   3          7.88          7.33         0.74 o                         
  25   4   3          2.21          2.06         0.80 o                         
  26   4   3          0.01          0.41         0.76 o                         
  27   4   3        120.40        148.39         3.60 o                         
  28   4   3          6.05          8.09         1.61 o                         
 -25   5   3        211.20        242.00         9.20 o                         
 -24   5   3          0.34         -0.48         1.31 o                         
 -23   5   3         82.19         96.15         2.56 o                         
 -22   5   3         22.80         22.44         2.09 o                         
 -21   5   3          9.49         10.91         1.49 o                         
 -20   5   3         82.88         81.42         4.77 o                         
 -19   5   3        109.12        103.22         2.61 o                         
 -18   5   3         33.68         36.61         1.83 o                         
 -17   5   3          0.19          1.06         1.29 o                         
 -16   5   3          0.02         -0.82         1.43 o                         
 -15   5   3        158.93        163.21         2.73 o                         
 -14   5   3          4.56          5.72         0.97 o                         
 -13   5   3          0.03         -0.10         0.45 o                         
 -12   5   3        106.66        112.52         2.62 o                         
 -11   5   3        136.20        136.84         2.96 o                         
 -10   5   3          9.27          7.48         0.68 o                         
  -9   5   3         31.00         28.30         1.38 o                         
  -8   5   3         14.37         16.82         0.68 o                         
  -7   5   3         85.35         87.11         2.60 o                         
  -6   5   3        273.14        274.50         5.21 o                         
  -5   5   3        693.70        692.40        11.42 o                         
  -4   5   3        474.21        476.17         8.74 o                         
  -3   5   3         12.78         11.49         0.66 o                         
  -2   5   3          1.14          1.93         0.52 o                         
  -1   5   3         18.28         16.64         0.82 o                         
   0   5   3         95.07         83.60         1.33 o                         
   1   5   3         24.42         29.30         1.07 o                         
   2   5   3         30.55         30.50         0.80 o                         
   3   5   3         25.52         20.30         0.83 o                         
   4   5   3          1.52          3.29         0.65 o                         
   5   5   3          0.05         -0.08         0.58 o                         
   6   5   3         11.85         12.23         0.81 o                         
   7   5   3          2.23          3.49         0.85 o                         
   8   5   3        120.32        113.29         3.20 o                         
   9   5   3        191.11        167.60         3.08 o                         
  10   5   3        242.73        213.55         4.21 o                         
  11   5   3         30.70         25.94         1.07 o                         
  12   5   3          1.87          0.54         0.92 o                         
  13   5   3         34.15         30.49         1.05 o                         
  14   5   3          3.40          4.50         0.83 o                         
  15   5   3         33.18         34.67         1.08 o                         
  16   5   3         76.71         71.54         2.79 o                         
  17   5   3         50.71         43.84         1.88 o                         
  18   5   3          9.20          7.68         1.58 o                         
  19   5   3        122.43        118.95         4.93 o                         
  20   5   3          0.37          1.58         1.22 o                         
  21   5   3          0.77          0.73         1.30 o                         
  22   5   3         21.17         22.06         1.89 o                         
 -16   6   3          8.73          4.97         1.25 o                         
 -15   6   3         84.99         89.29         2.51 o                         
 -14   6   3          6.22          6.07         1.41 o                         
 -13   6   3          1.18          2.59         1.70 o                         
 -12   6   3         25.72         27.80         1.61 o                         
 -11   6   3          9.86         12.05         1.45 o                         
 -10   6   3         66.50         71.41         3.50 o                         
  -9   6   3          0.49         -1.00         1.02 o                         
  -8   6   3        168.22        167.55         4.03 o                         
  -7   6   3          8.96          7.02         1.16 o                         
  -6   6   3        135.01        131.90         2.60 o                         
  -5   6   3        166.89        160.32         3.41 o                         
  -4   6   3         17.11         16.25         0.97 o                         
  -3   6   3         41.24         37.45         1.41 o                         
  -2   6   3         39.78         39.64         1.34 o                         
  -1   6   3          1.45          2.42         0.68 o                         
   0   6   3          0.43          1.57         0.88 o                         
   1   6   3         71.80         64.56         1.93 o                         
   2   6   3          1.78          3.34         0.70 o                         
   3   6   3        173.75        175.02         5.01 o                         
   4   6   3         21.33         30.61         1.21 o                         
   5   6   3         97.69        100.60         2.62 o                         
   6   6   3          0.05         -0.11         0.74 o                         
   7   6   3          4.67          3.74         0.81 o                         
   8   6   3         87.38         83.73         2.12 o                         
   9   6   3         86.29         90.01         2.04 o                         
  10   6   3         43.52         42.17         2.62 o                         
  11   6   3         88.18         86.15         3.15 o                         
  12   6   3          4.73          4.09         0.91 o                         
  13   6   3         18.38         18.68         1.27 o                         
 -38   0   4         40.42         40.24         5.04 o                         
 -37   0   4          5.47          5.54         1.02 o                         
 -36   0   4         45.13         46.97         1.88 o                         
 -35   0   4         73.92         69.63         1.38 o                         
 -34   0   4          4.39          3.67         0.79 o                         
 -33   0   4          3.95          4.94         1.32 o                         
 -32   0   4        300.00        308.49         4.83 o                         
 -31   0   4        212.00        217.21        12.62 o                         
 -30   0   4        180.96        180.32         4.86 o                         
 -29   0   4       1116.42       1155.93        47.93 o                         
 -28   0   4         48.61         51.63         4.29 o                         
 -27   0   4       1726.27       1718.08        29.58 o                         
 -26   0   4        451.66        478.23         6.78 o                         
 -25   0   4        161.21        157.98         4.86 o                         
 -24   0   4          0.01          0.26         0.52 o                         
 -23   0   4          1.34          0.75         0.60 o                         
 -22   0   4         97.97         87.16         3.41 o                         
 -21   0   4        144.75        146.82         2.16 o                         
 -20   0   4         42.73         42.14         0.79 o                         
 -19   0   4         35.19         39.01         1.01 o                         
 -18   0   4          0.73          0.97         0.86 o                         
 -17   0   4          2.47          4.23         0.48 o                         
 -16   0   4         26.04         22.10         0.57 o                         
 -15   0   4        858.65        816.79        14.54 o                         
 -14   0   4        549.93        613.27        10.30 o                         
 -13   0   4        521.67        495.88         8.18 o                         
 -12   0   4       7119.49       7781.55       292.35 o                         
 -11   0   4        373.60        350.96         5.61 o                         
 -10   0   4        347.61        358.06         6.12 o                         
  -9   0   4         17.55         14.65         0.97 o                         
  -8   0   4          5.51          9.33         0.92 o                         
  -7   0   4        620.10        650.24        11.68 o                         
  -6   0   4       1593.27       1719.04        36.97 o                         
  -5   0   4       1476.84       1334.14        26.61 o                         
   7   0   4         11.72         10.19         0.57 o                         
   8   0   4       1831.22       1809.13        37.03 o                         
   9   0   4        586.64        613.21         9.16 o                         
  10   0   4        770.72        700.21        10.59 o                         
  11   0   4       2072.78       2158.26        45.79 o                         
  12   0   4         83.83        102.83         1.18 o                         
  13   0   4        844.65        895.26        17.69 o                         
  14   0   4        170.52        178.06         3.43 o                         
  15   0   4        244.48        253.72         5.49 o                         
  16   0   4         40.58         38.52         2.06 o                         
  17   0   4         93.94         81.96         2.86 o                         
  18   0   4         10.79         12.59         1.66 o                         
  19   0   4         65.06         64.16         1.95 o                         
  20   0   4        204.10        205.30         4.29 o                         
  21   0   4         21.93         20.95         1.32 o                         
  22   0   4         26.17         25.35         2.29 o                         
  23   0   4       1302.04       1141.54        27.59 o                         
  24   0   4          1.01         -1.72         1.77 o                         
  25   0   4        129.09        120.94         3.21 o                         
  26   0   4         14.79         14.19         1.49 o                         
  27   0   4         11.23          7.96         2.06 o                         
  28   0   4          3.17          3.32         1.95 o                         
  29   0   4          2.02          3.03         1.26 o                         
  30   0   4          3.46          4.18         1.32 o                         
  31   0   4         66.13         81.33         3.95 o                         
  32   0   4          2.22          4.01         2.17 o                         
  33   0   4          2.23          1.49         1.43 o                         
  34   0   4        119.36        121.22         3.89 o                         
 -37   1   4         54.07         60.24         2.09 o                         
 -36   1   4          1.60          1.60         1.22 o                         
 -35   1   4          1.60          2.45         1.75 o                         
 -34   1   4         37.48         40.24         1.62 o                         
 -33   1   4          0.00          0.80         0.85 o                         
 -32   1   4          5.48          4.92         0.58 o                         
 -31   1   4         27.34         28.05         1.08 o                         
 -30   1   4         31.79         31.92         0.86 o                         
 -29   1   4        239.72        228.34         4.47 o                         
 -28   1   4         42.16         43.14         1.07 o                         
 -27   1   4        168.77        172.61         3.36 o                         
 -26   1   4        248.51        248.07         4.60 o                         
 -25   1   4         71.55         74.22         1.89 o                         
 -24   1   4          0.47         -0.36         0.43 o                         
 -23   1   4        114.17        112.66         1.25 o                         
 -22   1   4         16.36         13.87         0.52 o                         
 -21   1   4         26.26         24.89         0.75 o                         
 -20   1   4         25.45         25.13         0.95 o                         
 -19   1   4         32.07         27.88         0.95 o                         
 -18   1   4         21.98         19.76         0.58 o                         
 -17   1   4         82.08         76.20         1.08 o                         
 -16   1   4         80.81         92.37         1.14 o                         
 -15   1   4         82.71         91.01         1.11 o                         
 -14   1   4          0.11          0.45         0.43 o                         
 -13   1   4          6.51          6.86         0.46 o                         
 -12   1   4        186.82        200.98         5.27 o                         
 -11   1   4        192.31        218.86         4.38 o                         
 -10   1   4         15.26         10.18         0.50 o                         
  -9   1   4        306.46        307.39         5.61 o                         
  -8   1   4         18.22         24.90         1.37 o                         
  -7   1   4         22.40         25.81         1.09 o                         
  -6   1   4       3077.79       3337.75        90.66 o                         
  -5   1   4       1958.96       2249.72        54.77 o                         
  -4   1   4       1259.45       1390.00        28.73 o                         
  -3   1   4        969.14       1088.60        22.09 o                         
  -2   1   4        172.75        189.05         3.89 o                         
  -1   1   4          4.66          6.35         0.86 o                         
   0   1   4       2972.84       3461.49        96.55 o                         
   1   1   4          0.21          2.17         1.97 o                         
   2   1   4        166.93        157.68         2.29 o                         
   3   1   4        210.09        215.66         2.86 o                         
   4   1   4         82.44         73.37         2.69 o                         
   5   1   4         41.18         42.07         0.60 o                         
   6   1   4        222.44        173.22        15.37 o                         
   7   1   4         94.59         98.54         1.50 o                         
   8   1   4        115.61        132.94         1.92 o                         
   9   1   4        314.97        317.23         3.82 o                         
  10   1   4         12.52          9.68         0.87 o                         
  11   1   4        847.46        828.65        33.54 o                         
  12   1   4         11.40         11.99         0.74 o                         
  13   1   4         56.26         54.41         1.15 o                         
  14   1   4         53.17         45.94         2.09 o                         
  15   1   4        605.80        631.06        25.21 o                         
  16   1   4        131.33        140.26         2.95 o                         
  17   1   4        834.82        861.69        29.76 o                         
  18   1   4        964.34        950.73        11.41 o                         
  19   1   4         40.69         36.38         1.84 o                         
  20   1   4         70.03         63.12         1.62 o                         
  21   1   4         14.25         14.83         0.97 o                         
  22   1   4         35.02         37.34         3.98 o                         
  23   1   4        354.63        318.70         6.27 o                         
  24   1   4         34.96         32.00         1.18 o                         
  25   1   4          0.44         -1.18         1.18 o                         
  26   1   4          1.63          2.45         1.00 o                         
  27   1   4          8.37          4.04         1.06 o                         
  28   1   4          0.00          0.61         1.24 o                         
  29   1   4          0.24          1.23         1.04 o                         
  30   1   4         18.50         13.05         1.69 o                         
  31   1   4         11.47         12.28         1.30 o                         
  32   1   4         25.85         34.57         1.52 o                         
  33   1   4         37.37         42.70         2.78 o                         
 -36   2   4         47.15         47.61         3.34 o                         
 -35   2   4        202.79        222.72         8.63 o                         
 -34   2   4         53.53         54.23         1.98 o                         
 -33   2   4         14.58         14.85         1.11 o                         
 -32   2   4         99.21        104.89         2.38 o                         
 -31   2   4         55.24         63.11         1.90 o                         
 -30   2   4        111.12        106.35         5.35 o                         
 -29   2   4        155.57        166.57         4.58 o                         
 -28   2   4         99.44         97.06         1.87 o                         
 -27   2   4         46.24         40.61         1.84 o                         
 -26   2   4        135.22        138.65         5.08 o                         
 -25   2   4         37.67         39.78         2.32 o                         
 -24   2   4         66.82         74.46         1.86 o                         
 -23   2   4        386.85        363.37        11.51 o                         
 -22   2   4         75.74         82.45         2.60 o                         
 -21   2   4         28.58         28.18         1.05 o                         
 -20   2   4         11.91          9.26         0.82 o                         
 -19   2   4          1.55          2.95         1.01 o                         
 -18   2   4         65.63         56.50         1.53 o                         
 -17   2   4         37.29         40.51         1.19 o                         
 -16   2   4         80.26         80.89         1.44 o                         
 -15   2   4        127.59        115.22         1.77 o                         
 -14   2   4        264.13        294.30         2.20 o                         
 -13   2   4        386.47        346.57         3.72 o                         
 -12   2   4        339.95        335.78         2.54 o                         
 -11   2   4          4.46          0.11         0.92 o                         
 -10   2   4        158.09        177.70         3.87 o                         
  -9   2   4        258.38        278.83         6.20 o                         
  -8   2   4       2244.29       2095.16        25.61 o                         
  -7   2   4         89.88         72.05         2.21 o                         
  -6   2   4        407.72        452.26         7.46 o                         
  -5   2   4          0.27          1.43         0.45 o                         
  -4   2   4        552.32        450.97         8.70 o                         
  -3   2   4       2807.44       2756.06        41.44 o                         
  -2   2   4         20.23         16.78         0.66 o                         
  -1   2   4          4.34          7.41         1.86 o                         
   0   2   4        977.28       1016.13        11.48 o                         
   1   2   4          9.29          8.55         0.54 o                         
   2   2   4        293.06        306.94         3.11 o                         
   3   2   4        201.34        230.65         3.61 o                         
   4   2   4          1.12          1.11         0.42 o                         
   5   2   4         52.38         62.14         1.52 o                         
   6   2   4          0.59          0.41         0.85 o                         
   7   2   4        116.11        112.32         1.63 o                         
   8   2   4         75.31         58.94         1.00 o                         
   9   2   4         22.72         26.35         1.06 o                         
  10   2   4         60.49         58.91         1.18 o                         
  11   2   4       1892.68       1843.66        31.78 o                         
  12   2   4         47.57         53.71         2.38 o                         
  13   2   4        265.53        247.75         4.19 o                         
  14   2   4        919.43        913.70        13.62 o                         
  15   2   4        252.39        253.06         6.12 o                         
  16   2   4         87.12         86.37         1.76 o                         
  17   2   4        847.08        852.39        19.57 o                         
  18   2   4        942.85        909.53        13.84 o                         
  19   2   4         60.21         60.49         3.95 o                         
  20   2   4        219.77        215.51         3.35 o                         
  21   2   4        129.50        132.22         2.07 o                         
  22   2   4          8.46          9.09         1.12 o                         
  23   2   4         76.77         79.60         1.59 o                         
  24   2   4         40.93         40.74         1.35 o                         
  25   2   4          0.18         -0.21         0.96 o                         
  26   2   4          5.66          6.79         1.42 o                         
  27   2   4         42.41         40.54         1.75 o                         
  28   2   4         48.95         53.43         1.85 o                         
  29   2   4         36.30         47.88         2.32 o                         
  30   2   4          5.12          5.64         1.46 o                         
  31   2   4         49.32         59.18         4.66 o                         
  32   2   4        197.45        228.21         7.64 o                         
 -34   3   4         62.63         80.70         4.64 o                         
 -33   3   4          6.51         10.49         1.89 o                         
 -32   3   4          3.31          2.11         1.58 o                         
 -31   3   4          3.65          6.43         1.33 o                         
 -30   3   4          2.59          3.26         1.35 o                         
 -29   3   4         20.54         22.79         1.73 o                         
 -28   3   4          2.05          1.41         1.28 o                         
 -27   3   4         18.23         18.08         1.29 o                         
 -26   3   4          0.22          0.97         0.99 o                         
 -25   3   4          0.77          3.94         1.00 o                         
 -24   3   4          1.04         -0.03         1.54 o                         
 -23   3   4          1.62          1.97         1.07 o                         
 -22   3   4          3.05          1.99         0.79 o                         
 -21   3   4          9.77          6.55         1.18 o                         
 -20   3   4         25.19         19.50         1.15 o                         
 -19   3   4        134.35        126.27         4.65 o                         
 -18   3   4         50.82         44.94         1.40 o                         
 -17   3   4        125.49        117.30        10.59 o                         
 -16   3   4        201.31        205.23         5.99 o                         
 -15   3   4        433.93        458.35         6.74 o                         
 -14   3   4         82.24         78.47         1.55 o                         
 -13   3   4         28.75         23.76         1.81 o                         
 -12   3   4         65.13         65.52         0.98 o                         
 -11   3   4        453.09        443.80        10.45 o                         
 -10   3   4         42.06         41.47         1.39 o                         
  -9   3   4         23.73         19.76         0.64 o                         
  -8   3   4         38.42         40.13         0.88 o                         
  -7   3   4         13.32         10.23         0.59 o                         
  -6   3   4        280.05        232.23         5.49 o                         
  -5   3   4        351.95        329.44         8.61 o                         
  -4   3   4         66.94         65.57         2.41 o                         
  -3   3   4        159.61        139.29         2.93 o                         
  -2   3   4         28.76         26.75         1.04 o                         
  -1   3   4        239.86        241.91         5.26 o                         
   0   3   4          4.97          3.06         0.79 o                         
   1   3   4         16.86         18.58         0.74 o                         
   2   3   4          2.03          3.55         0.43 o                         
   3   3   4         15.68         16.55         0.61 o                         
   4   3   4         63.05         73.52         1.14 o                         
   5   3   4          2.87          0.34         0.47 o                         
   6   3   4         16.17         10.84         0.54 o                         
   7   3   4        159.21        163.26         1.85 o                         
   8   3   4         91.35         83.89         1.98 o                         
   9   3   4         64.12         73.47         2.65 o                         
  10   3   4         13.76         14.90         1.12 o                         
  11   3   4        116.60        119.56         2.22 o                         
  12   3   4        553.80        537.81        16.68 o                         
  13   3   4         21.71         18.99         0.93 o                         
  14   3   4        270.76        266.48         3.56 o                         
  15   3   4          6.71          5.04         0.78 o                         
  16   3   4         17.14         17.67         1.30 o                         
  17   3   4        143.03        147.07         5.42 o                         
  18   3   4         74.88         71.24         1.48 o                         
  19   3   4         89.50         88.14         1.99 o                         
  20   3   4          5.11          5.55         0.91 o                         
  21   3   4         38.75         40.45         1.61 o                         
  22   3   4        194.25        197.90         6.88 o                         
  23   3   4          0.01          0.29         1.06 o                         
  24   3   4        190.55        195.73         4.97 o                         
  25   3   4          3.27          4.25         0.81 o                         
  26   3   4         99.46        106.39         2.96 o                         
  27   3   4         17.81         22.02         1.22 o                         
  28   3   4          2.92          6.30         0.94 o                         
  29   3   4         15.36         21.02         1.27 o                         
  30   3   4          6.22          5.37         1.41 o                         
 -30   4   4         13.98         13.97         1.74 o                         
 -29   4   4         13.83         14.94         1.43 o                         
 -28   4   4          0.24          0.55         2.35 o                         
 -27   4   4         38.68         43.12         3.00 o                         
 -26   4   4        213.30        239.62         4.38 o                         
 -25   4   4          1.20          1.45         1.24 o                         
 -24   4   4          0.38          0.49         0.97 o                         
 -23   4   4         51.66         49.24         3.68 o                         
 -22   4   4          0.02          1.68         1.30 o                         
 -21   4   4         60.86         59.64         1.95 o                         
 -20   4   4         49.74         44.97         2.03 o                         
 -19   4   4         16.51         20.24         1.52 o                         
 -18   4   4          4.71          5.14         1.52 o                         
 -17   4   4          4.47          4.12         1.07 o                         
 -16   4   4         19.57         19.19         1.31 o                         
 -15   4   4          2.43          2.87         1.35 o                         
 -14   4   4         16.79         18.64         2.23 o                         
 -13   4   4         77.98         73.34         1.89 o                         
 -12   4   4         69.61         83.56         5.20 o                         
 -11   4   4        271.11        263.13         6.34 o                         
 -10   4   4          0.09          0.34         0.77 o                         
  -9   4   4          6.50          7.12         1.01 o                         
  -8   4   4         59.00         55.96         2.18 o                         
  -7   4   4          5.40          6.61         0.65 o                         
  -6   4   4        876.18        865.58        20.83 o                         
  -5   4   4        551.70        542.29        10.70 o                         
  -4   4   4          0.01         17.41         2.03 o                         
  -3   4   4         87.84         78.94         1.78 o                         
  -2   4   4         36.38         39.61         1.07 o                         
  -1   4   4         13.84         13.33         0.76 o                         
   0   4   4         40.17         43.71         1.14 o                         
   1   4   4        115.25        104.55         1.59 o                         
   2   4   4         12.69         13.20         0.95 o                         
   3   4   4         68.02         56.73         2.02 o                         
   4   4   4        238.55        218.03         4.08 o                         
   5   4   4         10.35         11.51         0.78 o                         
   6   4   4          0.00          1.09         0.83 o                         
   7   4   4         20.19         19.56         0.93 o                         
   8   4   4        263.94        241.67         4.31 o                         
   9   4   4        269.63        226.78         4.13 o                         
  10   4   4        167.88        151.55         2.36 o                         
  11   4   4         28.08         33.94         1.13 o                         
  12   4   4          5.76          8.60         0.73 o                         
  13   4   4         25.55         23.92         0.80 o                         
  14   4   4          4.43          5.32         0.60 o                         
  15   4   4        165.49        163.41         3.63 o                         
  16   4   4         15.56         14.38         0.74 o                         
  17   4   4         68.35         64.06         1.52 o                         
  18   4   4          0.32         -0.12         1.23 o                         
  19   4   4         23.99         25.16         1.54 o                         
  20   4   4         19.91         17.91         1.20 o                         
  21   4   4          0.16          0.73         0.80 o                         
  22   4   4          0.40          0.71         1.06 o                         
  23   4   4         59.97         73.32         3.92 o                         
  24   4   4         12.91         14.14         1.32 o                         
  25   4   4         19.62         20.98         1.90 o                         
  26   4   4          0.11          0.41         0.93 o                         
 -23   5   4         25.51         32.49         1.91 o                         
 -22   5   4         95.44        106.83         3.85 o                         
 -21   5   4         42.32         47.44         2.19 o                         
 -20   5   4         50.93         53.15         2.05 o                         
 -19   5   4        143.56        157.22         3.87 o                         
 -18   5   4         16.81         14.32         1.41 o                         
 -17   5   4          3.18          2.81         2.25 o                         
 -16   5   4         41.00         47.72         1.84 o                         
 -15   5   4         28.49         26.85         1.62 o                         
 -14   5   4         21.75         22.46         1.52 o                         
 -13   5   4          3.75          2.85         1.11 o                         
 -12   5   4          2.63          3.05         1.35 o                         
 -11   5   4         14.39         16.78         0.87 o                         
 -10   5   4          2.14          3.81         0.80 o                         
  -9   5   4         15.86         14.77         0.92 o                         
  -8   5   4          1.97          2.97         0.77 o                         
  -7   5   4         10.83          8.91         0.72 o                         
  -6   5   4         13.43         13.92         0.95 o                         
  -5   5   4          2.86          2.50         0.69 o                         
  -4   5   4         84.01         82.79         1.62 o                         
  -3   5   4         36.86         34.04         1.18 o                         
  -2   5   4         38.14         38.27         1.13 o                         
  -1   5   4          0.91          0.92         0.59 o                         
   0   5   4         48.47         41.95         1.31 o                         
   1   5   4          3.51          3.57         0.74 o                         
   2   5   4          0.49          0.00         0.69 o                         
   3   5   4          5.06          2.36         0.84 o                         
   4   5   4         97.08         90.70         1.45 o                         
   5   5   4          0.27          1.03         0.68 o                         
   6   5   4          8.98         10.35         1.05 o                         
   7   5   4         27.67         28.62         1.70 o                         
   8   5   4          0.12          0.04         0.81 o                         
   9   5   4          0.22          0.72         0.73 o                         
  10   5   4          5.70          5.42         1.00 o                         
  11   5   4         25.54         21.20         1.04 o                         
  12   5   4          3.02          1.29         0.73 o                         
  13   5   4          9.75         10.87         1.04 o                         
  14   5   4          3.10          2.38         1.12 o                         
  15   5   4         58.53         59.45         2.35 o                         
  16   5   4          2.71          3.70         1.00 o                         
  17   5   4          6.64          6.54         1.01 o                         
  18   5   4         13.80         12.06         1.33 o                         
  19   5   4         50.92         54.58         3.00 o                         
  20   5   4          0.47          0.47         1.07 o                         
 -12   6   4         72.20         84.17         2.88 o                         
 -11   6   4          0.01         -0.20         1.09 o                         
 -10   6   4         18.11         21.79         1.54 o                         
  -9   6   4         11.84         14.09         1.49 o                         
  -8   6   4          3.23          4.51         1.14 o                         
  -7   6   4          0.03          0.44         1.13 o                         
  -6   6   4         18.25         16.88         1.00 o                         
  -5   6   4          2.05          2.63         0.72 o                         
  -4   6   4         23.32         25.20         1.23 o                         
  -3   6   4          0.46         -0.07         0.75 o                         
  -2   6   4          1.09          1.77         1.00 o                         
  -1   6   4          6.69          7.61         1.06 o                         
   0   6   4         42.77         51.61         1.79 o                         
   1   6   4          1.39          2.48         1.08 o                         
   2   6   4          0.20          1.93         1.17 o                         
   3   6   4          0.03          1.16         0.98 o                         
   4   6   4        117.98        135.96         4.85 o                         
   5   6   4        110.11        110.55         2.66 o                         
   6   6   4         10.91         12.08         1.05 o                         
   7   6   4         62.23         69.06         2.19 o                         
   8   6   4         17.00         17.09         1.22 o                         
 -36   1   5          6.10          9.14         1.15 o                         
 -35   1   5          0.34          1.04         1.01 o                         
 -34   1   5          5.38          6.95         1.10 o                         
 -33   1   5         15.89         15.36         1.05 o                         
 -32   1   5        130.47        137.14         4.36 o                         
 -31   1   5          1.63          2.05         0.92 o                         
 -30   1   5        603.41        591.19        15.25 o                         
 -29   1   5         38.28         34.25         0.99 o                         
 -28   1   5         40.33         38.94         1.77 o                         
 -27   1   5         30.16         32.13         0.97 o                         
 -26   1   5         12.95         12.89         0.66 o                         
 -25   1   5         11.63         10.22         0.61 o                         
 -24   1   5         69.81         67.52         1.10 o                         
 -23   1   5          1.62          2.01         0.58 o                         
 -22   1   5         13.99         15.38         0.76 o                         
 -21   1   5         17.42         15.34         0.62 o                         
 -20   1   5          1.78          2.38         0.54 o                         
 -19   1   5          0.24          0.59         0.81 o                         
 -18   1   5          6.68          7.91         0.67 o                         
 -17   1   5         17.27         25.03         0.74 o                         
 -16   1   5          0.03         -0.30         0.50 o                         
 -15   1   5        669.80        690.53        16.13 o                         
 -14   1   5         24.99         22.09         0.83 o                         
 -13   1   5        276.14        290.98         3.70 o                         
 -12   1   5        128.15        125.90         2.05 o                         
 -11   1   5         33.25         35.84         1.11 o                         
 -10   1   5        100.20        111.13         1.72 o                         
  -9   1   5        392.95        391.47        10.62 o                         
  -8   1   5          3.52          5.55         1.37 o                         
  -7   1   5        110.73        129.92         3.38 o                         
  -6   1   5        261.99        252.18         4.58 o                         
  -5   1   5          7.77          3.83         0.80 o                         
  -4   1   5        102.46        100.45         2.29 o                         
  -3   1   5        204.79        240.73         4.46 o                         
  -2   1   5         13.38          7.15         0.92 o                         
  -1   1   5        374.56        358.69         7.50 o                         
   0   1   5        344.44        415.64         7.73 o                         
   1   1   5        100.53        131.47         2.80 o                         
   2   1   5         15.53         15.28         0.57 o                         
   3   1   5         97.67         80.82         1.43 o                         
   4   1   5         15.76         12.99         0.57 o                         
   5   1   5         29.15         28.45         0.68 o                         
   6   1   5         61.37         58.40         4.26 o                         
   7   1   5         29.79         30.83         3.52 o                         
   8   1   5         46.86         52.42         2.12 o                         
   9   1   5        247.37        242.27         3.58 o                         
  10   1   5          0.41          0.05         0.63 o                         
  11   1   5          9.56          7.79         0.79 o                         
  12   1   5        100.83        112.40         3.38 o                         
  13   1   5         23.89         25.76         3.26 o                         
  14   1   5        404.38        398.27         8.70 o                         
  15   1   5        159.78        156.20         2.73 o                         
  16   1   5        447.36        442.80         6.39 o                         
  17   1   5        137.60        133.94         2.66 o                         
  18   1   5          8.92          9.53         0.80 o                         
  19   1   5         17.27         16.67         0.82 o                         
  20   1   5        170.71        160.15         2.95 o                         
  21   1   5          0.15          1.09         0.95 o                         
  22   1   5        183.12        166.02         2.97 o                         
  23   1   5          4.35          5.06         1.29 o                         
  24   1   5          0.65          1.48         1.37 o                         
  25   1   5          2.05          2.29         1.14 o                         
  26   1   5          0.31         -1.26         1.43 o                         
  27   1   5          8.02          9.30         1.71 o                         
  28   1   5          0.63          1.82         1.14 o                         
  29   1   5          8.00          9.36         1.34 o                         
  30   1   5          4.43          5.51         1.12 o                         
  31   1   5         84.08         91.37         2.82 o                         
 -35   2   5         11.87         15.84         1.25 o                         
 -34   2   5          2.36          5.55         1.20 o                         
 -33   2   5         32.23         28.66         1.37 o                         
 -32   2   5         15.75         16.56         1.34 o                         
 -31   2   5          7.56          7.24         1.23 o                         
 -30   2   5         87.48         92.46         4.76 o                         
 -29   2   5         91.39         86.73         2.95 o                         
 -28   2   5          0.83          0.70         0.98 o                         
 -27   2   5        199.82        199.37         6.45 o                         
 -26   2   5        128.81        127.76         2.61 o                         
 -25   2   5         49.10         45.72         1.88 o                         
 -24   2   5          8.30          8.11         1.16 o                         
 -23   2   5          9.90          8.76         1.09 o                         
 -22   2   5          2.48          1.97         0.26 o                         
 -21   2   5         12.72          9.20         0.93 o                         
 -20   2   5          1.37          1.38         0.37 o                         
 -19   2   5         22.57         18.47         0.57 o                         
 -18   2   5         51.93         49.30         1.73 o                         
 -17   2   5          3.60          2.95         0.69 o                         
 -16   2   5         22.75         21.71         1.14 o                         
 -15   2   5         74.27         86.53         1.73 o                         
 -14   2   5         38.41         43.40         1.06 o                         
 -13   2   5          0.70          0.59         0.44 o                         
 -12   2   5         40.31         34.34         0.63 o                         
 -11   2   5        190.26        177.75         4.08 o                         
 -10   2   5        297.13        268.87         4.80 o                         
  -9   2   5         92.96         99.90         5.06 o                         
  -8   2   5          1.73          7.87         1.40 o                         
  -7   2   5        642.09        650.56        22.39 o                         
  -6   2   5         33.55         32.22         1.18 o                         
  -5   2   5         19.57         25.91         2.46 o                         
  -4   2   5        654.41        651.94        25.29 o                         
  -3   2   5        783.16        784.76        22.84 o                         
  -2   2   5        120.54        119.85         3.43 o                         
  -1   2   5        454.92        476.43        14.25 o                         
   0   2   5          4.99          6.75         0.63 o                         
   1   2   5         13.23         16.49         0.62 o                         
   2   2   5          5.49          8.00         0.65 o                         
   3   2   5          3.41          2.65         0.48 o                         
   4   2   5          0.00          0.26         0.65 o                         
   5   2   5         83.79         77.61         0.98 o                         
   6   2   5          9.06         11.55         0.84 o                         
   7   2   5          6.98          6.00         0.69 o                         
   8   2   5        472.06        484.11         5.57 o                         
   9   2   5         24.28         21.81         1.55 o                         
  10   2   5         66.95         68.81         1.44 o                         
  11   2   5        289.65        270.74         4.30 o                         
  12   2   5        485.95        484.24        14.34 o                         
  13   2   5        301.23        296.37         4.73 o                         
  14   2   5        402.91        402.44         5.88 o                         
  15   2   5          9.76         10.25         1.55 o                         
  16   2   5        119.51        114.83         2.18 o                         
  17   2   5        109.13        114.95         3.03 o                         
  18   2   5          0.58          1.55         0.81 o                         
  19   2   5         22.88         23.01         1.66 o                         
  20   2   5        124.09        125.75         2.39 o                         
  21   2   5         19.55         20.33         1.73 o                         
  22   2   5        114.97        112.75         2.97 o                         
  23   2   5          1.31          2.56         1.11 o                         
  24   2   5          3.88          5.25         1.03 o                         
  25   2   5          0.84          0.03         1.43 o                         
  26   2   5         19.56         20.62         1.61 o                         
  27   2   5         16.55         20.57         2.63 o                         
  28   2   5         15.23         17.15         1.65 o                         
  29   2   5          3.88          6.19         1.76 o                         
  30   2   5          4.47          6.82         2.17 o                         
 -32   3   5          4.19          6.52         1.50 o                         
 -31   3   5          5.51          4.80         1.41 o                         
 -30   3   5          2.76          3.61         1.08 o                         
 -29   3   5         24.98         27.05         1.44 o                         
 -28   3   5         19.44         17.87         1.29 o                         
 -27   3   5         84.68         85.25         3.49 o                         
 -26   3   5         84.01         79.69         3.70 o                         
 -25   3   5          1.12          2.01         1.39 o                         
 -24   3   5        235.49        223.97         7.67 o                         
 -23   3   5         86.27         76.68         1.82 o                         
 -22   3   5          0.30          0.20         0.80 o                         
 -21   3   5         81.81         67.95         3.88 o                         
 -20   3   5          0.03         -1.11         1.11 o                         
 -19   3   5         85.44         82.26         2.68 o                         
 -18   3   5         20.23         21.42         1.07 o                         
 -17   3   5          0.93          0.73         0.34 o                         
 -16   3   5          8.83          8.79         0.44 o                         
 -15   3   5         28.73         25.15         1.16 o                         
 -14   3   5        273.82        264.11         6.16 o                         
 -13   3   5        128.92        124.02         4.67 o                         
 -12   3   5         33.47         32.53         0.98 o                         
 -11   3   5        581.55        539.77        16.70 o                         
 -10   3   5        303.05        292.04         9.06 o                         
  -9   3   5        897.18        890.09        21.13 o                         
  -8   3   5         18.58         20.23         1.23 o                         
  -7   3   5        672.94        651.33        20.65 o                         
  -6   3   5        742.39        737.13        13.07 o                         
  -5   3   5         22.98         22.21         1.92 o                         
  -4   3   5        784.76        772.77        23.39 o                         
  -3   3   5         40.84         42.38         1.81 o                         
  -2   3   5         75.86         83.26         4.52 o                         
  -1   3   5        168.63        172.81         2.41 o                         
   0   3   5          1.02          0.64         0.75 o                         
   1   3   5         21.67         17.42         0.74 o                         
   2   3   5          1.05          1.15         0.55 o                         
   3   3   5         26.48         22.77         1.97 o                         
   4   3   5        203.98        187.14         2.60 o                         
   5   3   5         25.64         19.53         1.09 o                         
   6   3   5          7.70          5.01         0.70 o                         
   7   3   5         37.71         37.71         1.19 o                         
   8   3   5        394.87        365.82         7.60 o                         
   9   3   5          0.54          0.03         0.73 o                         
  10   3   5        148.58        136.71         2.73 o                         
  11   3   5         16.59         10.94         1.51 o                         
  12   3   5        171.88        171.62         6.35 o                         
  13   3   5        163.10        157.68         2.57 o                         
  14   3   5        304.06        297.55         3.96 o                         
  15   3   5        158.06        166.82         3.43 o                         
  16   3   5         42.30         40.90         1.71 o                         
  17   3   5          0.39          1.34         0.75 o                         
  18   3   5         44.22         45.37         1.65 o                         
  19   3   5        261.48        270.19         4.28 o                         
  20   3   5          1.67          1.20         0.87 o                         
  21   3   5         47.92         46.86         1.70 o                         
  22   3   5         13.75         11.45         1.14 o                         
  23   3   5         68.89         63.50         2.36 o                         
  24   3   5         12.84         11.24         1.17 o                         
  25   3   5          0.73          0.02         0.92 o                         
  26   3   5          0.29         -0.24         1.06 o                         
  27   3   5        109.73        126.08         2.70 o                         
 -28   4   5         12.06         12.92         1.66 o                         
 -27   4   5         66.23         74.24         3.57 o                         
 -26   4   5          6.09         11.98         1.37 o                         
 -25   4   5          3.14          2.98         1.58 o                         
 -24   4   5          3.42          4.11         1.57 o                         
 -23   4   5         43.28         47.54         2.19 o                         
 -22   4   5         40.61         41.33         2.10 o                         
 -21   4   5          6.25          6.37         1.30 o                         
 -20   4   5          1.32          1.52         1.22 o                         
 -19   4   5          0.35          1.61         1.23 o                         
 -18   4   5         63.11         58.31         2.63 o                         
 -17   4   5          8.28         10.47         1.35 o                         
 -16   4   5        107.45        112.65         3.42 o                         
 -15   4   5         15.46         15.19         1.45 o                         
 -14   4   5         31.21         31.23         2.66 o                         
 -13   4   5          0.35          1.12         0.52 o                         
 -12   4   5         12.43         11.20         1.19 o                         
 -11   4   5          3.80          3.14         0.62 o                         
 -10   4   5          0.65          0.80         0.77 o                         
  -9   4   5         25.54         23.59         0.98 o                         
  -8   4   5          4.95          4.18         1.12 o                         
  -7   4   5        268.88        260.08         5.88 o                         
  -6   4   5        159.74        153.07         3.72 o                         
  -5   4   5         11.27         11.94         0.90 o                         
  -4   4   5         12.34         11.57         0.77 o                         
  -3   4   5          0.24         -0.20         0.64 o                         
  -2   4   5         32.81         31.78         1.20 o                         
  -1   4   5         25.91         29.94         1.42 o                         
   0   4   5        108.08         92.31         2.82 o                         
   1   4   5         28.97         22.82         1.14 o                         
   2   4   5          0.19          0.82         0.78 o                         
   3   4   5          9.40          7.72         0.82 o                         
   4   4   5          0.42         -0.26         1.09 o                         
   5   4   5         26.11         26.88         1.11 o                         
   6   4   5          2.45          2.47         0.93 o                         
   7   4   5         57.48         47.02         2.76 o                         
   8   4   5          3.30          0.53         1.85 o                         
   9   4   5         99.76         88.22         2.67 o                         
  10   4   5          8.72          9.18         1.30 o                         
  11   4   5        102.37         97.42         7.56 o                         
  12   4   5         14.65         15.91         2.06 o                         
  13   4   5        272.05        276.97        11.75 o                         
  14   4   5        330.17        349.96        13.21 o                         
  15   4   5          5.33          4.23         1.02 o                         
  16   4   5        118.20        121.54         7.50 o                         
  17   4   5         86.90         88.72         4.48 o                         
  18   4   5         10.23         11.15         2.32 o                         
  19   4   5         33.29         35.62         2.30 o                         
  20   4   5          0.43          1.05         1.05 o                         
  21   4   5          1.16          2.33         1.44 o                         
  22   4   5         27.06         36.06         3.60 o                         
  23   4   5        330.30        394.70        12.59 o                         
 -21   5   5          3.09          4.90         1.51 o                         
 -20   5   5         17.25         19.16         1.69 o                         
 -19   5   5          5.50          5.97         2.53 o                         
 -18   5   5          5.04         10.13         1.54 o                         
 -17   5   5          3.11          4.52         1.62 o                         
 -16   5   5         14.38         14.76         1.53 o                         
 -15   5   5        141.74        151.52         3.76 o                         
 -14   5   5         29.38         29.34         1.88 o                         
 -13   5   5        258.97        270.53         4.87 o                         
 -12   5   5        204.30        210.55         6.94 o                         
 -11   5   5        245.48        266.69         6.83 o                         
 -10   5   5          0.28          0.12         1.14 o                         
  -9   5   5          5.19          4.98         0.74 o                         
  -8   5   5         59.13         57.61         3.11 o                         
  -7   5   5         30.71         29.99         1.23 o                         
  -6   5   5          2.88          3.75         0.74 o                         
  -5   5   5         13.52         13.65         1.33 o                         
  -4   5   5        394.30        384.14        15.01 o                         
  -3   5   5         61.45         67.53         2.56 o                         
  -2   5   5         20.02         18.93         2.80 o                         
  -1   5   5         32.70         34.45         3.21 o                         
   0   5   5        129.86        124.79         2.84 o                         
   1   5   5          4.99          2.83         1.03 o                         
   2   5   5         10.98         12.68         1.20 o                         
   3   5   5         18.38         14.06         1.61 o                         
   4   5   5         65.28         64.89         2.54 o                         
   5   5   5         46.48         36.82         1.80 o                         
   6   5   5          4.01          3.67         1.15 o                         
   7   5   5          3.54          3.12         1.42 o                         
   8   5   5          0.66          0.50         1.34 o                         
   9   5   5        109.89        103.18         2.45 o                         
  10   5   5         96.37         98.50         5.11 o                         
  11   5   5         25.66         29.75         2.03 o                         
  12   5   5        229.35        241.65        11.61 o                         
  13   5   5          2.24          1.82         1.19 o                         
  14   5   5         80.62         86.29         5.74 o                         
  15   5   5         23.74         26.10         2.40 o                         
  16   5   5         52.97         51.62         3.23 o                         
 -34   0   6         19.26         16.66         1.95 o                         
 -33   0   6        154.33        155.91         4.52 o                         
 -32   0   6          3.04          3.43         1.03 o                         
 -31   0   6        399.99        388.91         8.87 o                         
 -30   0   6        216.45        224.24         5.84 o                         
 -29   0   6          9.80         12.65         1.72 o                         
 -28   0   6         72.42         78.24         2.86 o                         
 -27   0   6          3.80          2.86         0.92 o                         
 -26   0   6        152.23        157.28         4.18 o                         
 -25   0   6         11.16         10.82         1.03 o                         
 -24   0   6          5.11          6.58         1.43 o                         
 -23   0   6          0.40          0.06         0.74 o                         
 -22   0   6         43.73         44.87         2.12 o                         
 -21   0   6         42.13         35.54         1.43 o                         
 -20   0   6         33.12         32.45         1.89 o                         
 -19   0   6         59.19         58.09         1.66 o                         
 -18   0   6         97.04        118.25         3.38 o                         
 -17   0   6        268.26        269.06         5.15 o                         
 -16   0   6       1182.42       1235.35        28.16 o                         
 -15   0   6         22.06         28.79         1.37 o                         
 -14   0   6         48.38         50.60         2.23 o                         
 -13   0   6        786.25        810.44        17.51 o                         
 -12   0   6        463.39        506.75        10.47 o                         
 -11   0   6        127.45        111.09         3.32 o                         
 -10   0   6        289.87        308.15         6.75 o                         
  -9   0   6        263.29        237.29         4.64 o                         
  -8   0   6         36.36         48.65         1.60 o                         
  -7   0   6        504.36        515.28        10.87 o                         
  -6   0   6          7.19         21.18         1.95 o                         
  -5   0   6        707.70        775.59        16.88 o                         
   8   0   6         14.10         19.12         0.97 o                         
   9   0   6         11.01          6.64         0.74 o                         
  10   0   6        559.58        575.61         9.27 o                         
  11   0   6        567.13        536.69         8.36 o                         
  12   0   6         76.38         68.57         1.09 o                         
  13   0   6        690.64        658.94        23.01 o                         
  14   0   6         58.88         59.41         3.49 o                         
  15   0   6        736.59        787.66        19.00 o                         
  16   0   6        533.81        520.43        11.39 o                         
  17   0   6          0.06         -0.29         1.20 o                         
  18   0   6         67.05         69.88         3.61 o                         
  19   0   6        304.35        307.81         8.30 o                         
  20   0   6        110.26        114.98         3.49 o                         
  21   0   6         24.95         22.72         1.95 o                         
  22   0   6         14.89         11.62         2.52 o                         
  23   0   6         12.72          9.84         2.58 o                         
  24   0   6         20.68         24.78         2.00 o                         
  25   0   6         10.35         11.96         1.77 o                         
  26   0   6          4.21          7.21         2.58 o                         
  27   0   6         31.61         26.33         3.21 o                         
  28   0   6          9.19         13.45         1.95 o                         
  29   0   6         11.79          8.41         2.86 o                         
 -34   1   6         41.85         38.86         2.02 o                         
 -33   1   6         15.36         16.89         1.52 o                         
 -32   1   6         11.72         11.57         1.39 o                         
 -31   1   6          0.05         -0.13         1.39 o                         
 -30   1   6        270.97        273.04         4.28 o                         
 -29   1   6        135.69        125.72         2.60 o                         
 -28   1   6         77.43         75.51         2.25 o                         
 -27   1   6          0.31          1.90         0.64 o                         
 -26   1   6        122.72        115.83         3.03 o                         
 -25   1   6          0.51          1.88         0.65 o                         
 -24   1   6          0.12          0.34         0.65 o                         
 -23   1   6          9.14          8.85         0.81 o                         
 -22   1   6         34.87         26.96         1.43 o                         
 -21   1   6          0.76          1.93         0.82 o                         
 -20   1   6          0.11          1.35         0.81 o                         
 -19   1   6         16.47         15.34         0.89 o                         
 -18   1   6          1.69          2.00         1.00 o                         
 -17   1   6          0.16          0.05         0.76 o                         
 -16   1   6          2.04          3.19         0.88 o                         
 -15   1   6         88.76         88.04         4.38 o                         
 -14   1   6        345.87        335.87         4.42 o                         
 -13   1   6         44.02         42.70         2.43 o                         
 -12   1   6          4.35          6.73         0.67 o                         
 -11   1   6        357.79        370.92         5.20 o                         
 -10   1   6          6.44          6.22         1.03 o                         
  -9   1   6          3.87          7.94         1.03 o                         
  -8   1   6          1.72          3.72         1.55 o                         
  -7   1   6        177.52        198.66         5.04 o                         
  -6   1   6         63.40         69.31         2.86 o                         
  -5   1   6         70.09         66.11         2.86 o                         
  -4   1   6         17.29         30.96         2.23 o                         
  -3   1   6        116.83        146.35         4.24 o                         
  -2   1   6        130.61        133.87         4.12 o                         
  -1   1   6        120.07        138.85         3.32 o                         
   0   1   6         43.90         36.63         1.66 o                         
   1   1   6          2.34          5.72         1.09 o                         
   3   1   6          0.09          0.86         0.63 o                         
   4   1   6         15.56         15.97         0.80 o                         
   5   1   6         37.33         34.28         0.86 o                         
   6   1   6          2.69          2.67         1.06 o                         
   7   1   6        244.92        251.27         3.78 o                         
   8   1   6        144.31        141.43         2.74 o                         
   9   1   6        200.24        189.18         2.99 o                         
  10   1   6          5.78          5.73         1.69 o                         
  11   1   6        312.22        328.64         4.91 o                         
  12   1   6       1110.90       1183.78        28.13 o                         
  13   1   6        289.10        273.19         4.12 o                         
  14   1   6        110.79        115.56         2.69 o                         
  15   1   6         25.92         26.61         1.17 o                         
  16   1   6         56.65         55.93         1.68 o                         
  17   1   6          3.10          3.43         0.85 o                         
  18   1   6         58.65         60.86         1.30 o                         
  19   1   6         20.91         19.47         1.00 o                         
  20   1   6          1.02          1.45         1.14 o                         
  21   1   6         82.69         75.28         3.55 o                         
  22   1   6        109.93        107.53         2.80 o                         
  23   1   6          0.06         -0.05         0.90 o                         
  24   1   6         10.73         12.78         1.66 o                         
  25   1   6          3.04          3.03         1.11 o                         
  26   1   6          0.57          1.33         1.65 o                         
  27   1   6         34.19         47.98         3.66 o                         
  28   1   6         15.06         19.97         1.83 o                         
 -33   2   6        109.57        123.41         4.45 o                         
 -32   2   6          5.39          7.47         1.32 o                         
 -31   2   6         31.16         37.37         1.68 o                         
 -30   2   6          3.70          5.88         1.02 o                         
 -29   2   6         29.69         32.15         1.45 o                         
 -28   2   6         45.70         43.74         1.59 o                         
 -27   2   6         73.51         67.13         1.75 o                         
 -26   2   6         53.81         59.51         1.78 o                         
 -25   2   6        129.71        127.79         2.54 o                         
 -24   2   6         74.68         70.37         1.98 o                         
 -23   2   6          1.11          0.94         0.59 o                         
 -22   2   6          3.50          2.89         0.57 o                         
 -21   2   6         39.63         39.80         1.80 o                         
 -20   2   6         37.37         37.59         1.35 o                         
 -19   2   6         22.27         23.44         1.46 o                         
 -18   2   6          1.83          3.16         0.65 o                         
 -17   2   6         41.12         35.65         1.05 o                         
 -16   2   6         16.51         16.51         0.67 o                         
 -15   2   6        182.90        184.57         2.96 o                         
 -14   2   6          0.67          0.51         0.81 o                         
 -13   2   6        411.53        421.97        15.91 o                         
 -12   2   6        905.22        872.06        21.85 o                         
 -11   2   6        214.57        214.45        11.05 o                         
 -10   2   6        272.72        269.22        19.92 o                         
  -9   2   6          2.35          7.54         0.95 o                         
  -8   2   6        403.09        418.54        16.37 o                         
  -7   2   6       1812.04       1770.39        53.45 o                         
  -6   2   6         52.27         49.13         3.69 o                         
  -5   2   6        199.13        195.44         9.10 o                         
  -4   2   6         86.93         86.37         4.31 o                         
  -3   2   6        201.84        199.55         5.43 o                         
  -2   2   6         40.72         36.89         1.07 o                         
  -1   2   6          2.89          4.41         0.60 o                         
   0   2   6          1.77          2.00         0.74 o                         
   1   2   6          5.88          3.75         0.63 o                         
   2   2   6         16.94         17.28         1.20 o                         
   3   2   6         85.16         73.95         1.24 o                         
   4   2   6          0.80          2.09         0.50 o                         
   5   2   6          3.15          2.08         0.45 o                         
   6   2   6        110.06        110.39         2.53 o                         
   7   2   6        807.47        821.98        10.69 o                         
   8   2   6         90.37         82.17         2.84 o                         
   9   2   6          0.56          0.33         0.70 o                         
  10   2   6         45.26         42.59         1.44 o                         
  11   2   6        102.18        105.30         2.11 o                         
  12   2   6         13.60         13.28         0.96 o                         
  13   2   6        424.09        422.07         7.33 o                         
  14   2   6        342.36        340.19         5.67 o                         
  15   2   6          0.15         -0.81         1.72 o                         
  16   2   6        193.43        211.15         3.92 o                         
  17   2   6         30.31         30.14         1.90 o                         
  18   2   6         58.52         62.83         2.04 o                         
  19   2   6         22.52         24.24         1.84 o                         
  20   2   6        108.53        109.57         2.35 o                         
  21   2   6         15.04         16.47         1.80 o                         
  22   2   6         12.36          8.61         0.96 o                         
  23   2   6          2.95          2.61         1.20 o                         
  24   2   6         22.22         24.65         1.80 o                         
  25   2   6          6.42          5.39         1.90 o                         
  26   2   6         85.86         96.59         5.69 o                         
  27   2   6         34.51         31.21         1.96 o                         
 -30   3   6          0.04          0.78         2.08 o                         
 -29   3   6          0.96          0.15         1.25 o                         
 -28   3   6         36.46         39.01         3.37 o                         
 -27   3   6         64.14         72.54         4.13 o                         
 -26   3   6         16.46         18.15         1.50 o                         
 -25   3   6         28.49         27.92         1.85 o                         
 -24   3   6         29.13         29.22         1.59 o                         
 -23   3   6          0.22          0.37         1.01 o                         
 -22   3   6          0.45          0.26         0.88 o                         
 -21   3   6         17.83         20.74         1.41 o                         
 -20   3   6          2.17          3.03         1.27 o                         
 -19   3   6         63.08         59.03         1.80 o                         
 -18   3   6         46.06         44.74         1.57 o                         
 -17   3   6          0.19          0.65         0.39 o                         
 -16   3   6         24.24         19.01         0.67 o                         
 -15   3   6        123.32        116.67         4.13 o                         
 -14   3   6         10.64         11.33         0.62 o                         
 -13   3   6         35.79         30.38         1.61 o                         
 -12   3   6         80.19         73.48         2.78 o                         
 -11   3   6         26.87         22.02         1.00 o                         
 -10   3   6         20.36         19.69         1.11 o                         
  -9   3   6         65.55         66.45         1.37 o                         
  -8   3   6         33.42         26.59         1.76 o                         
  -7   3   6        125.47        119.56         3.86 o                         
  -6   3   6         25.10         24.81         1.34 o                         
  -5   3   6          4.55          0.78         0.97 o                         
  -4   3   6        230.66        217.66         3.08 o                         
  -3   3   6         56.11         54.96         4.48 o                         
  -2   3   6         81.66         80.68         2.10 o                         
  -1   3   6         86.11         82.46         1.80 o                         
   0   3   6         21.82         18.10         1.55 o                         
   1   3   6        121.80        109.71         2.78 o                         
   2   3   6          4.87          3.53         0.71 o                         
   3   3   6          3.78          4.00         0.75 o                         
   4   3   6         11.11         12.26         1.07 o                         
   5   3   6          2.34          5.50         1.31 o                         
   6   3   6          4.70          6.35         1.12 o                         
   7   3   6          2.69          7.17         1.09 o                         
   8   3   6        119.33        110.69         1.93 o                         
   9   3   6          6.08          5.74         0.97 o                         
  10   3   6         19.80         19.44         1.53 o                         
  11   3   6         15.77         14.37         0.98 o                         
  12   3   6         62.36         66.50         1.74 o                         
  13   3   6        157.13        161.22         3.05 o                         
  14   3   6         37.15         33.24         1.37 o                         
  15   3   6         41.62         40.43         1.53 o                         
  16   3   6         18.90         17.12         1.24 o                         
  17   3   6         17.96         19.03         1.24 o                         
  18   3   6         43.55         44.02         2.25 o                         
  19   3   6         44.55         40.77         1.78 o                         
  20   3   6         93.97        100.88         2.60 o                         
  21   3   6         42.05         47.88         1.93 o                         
  22   3   6        221.78        253.66         8.78 o                         
  23   3   6         40.99         43.57         1.59 o                         
  24   3   6         40.23         45.69         2.13 o                         
 -25   4   6         24.09         24.16         2.29 o                         
 -24   4   6         17.29         15.91         1.49 o                         
 -23   4   6          8.84         10.11         1.37 o                         
 -22   4   6        107.15        113.86         3.70 o                         
 -21   4   6          0.12          0.60         1.72 o                         
 -20   4   6          0.27          2.39         1.17 o                         
 -19   4   6         48.37         46.87         2.02 o                         
 -18   4   6         24.63         24.60         3.20 o                         
 -17   4   6         20.58         18.22         1.50 o                         
 -16   4   6         87.16         92.62         2.37 o                         
 -15   4   6          1.89          1.37         1.30 o                         
 -14   4   6         10.97         11.05         0.92 o                         
 -13   4   6         44.83         47.45         2.15 o                         
 -12   4   6         32.20         31.81         2.07 o                         
 -11   4   6         49.19         44.63         1.47 o                         
 -10   4   6        389.80        380.51        20.96 o                         
  -9   4   6        103.24         98.79         5.48 o                         
  -8   4   6         32.46         30.48         1.28 o                         
  -7   4   6          6.04          5.90         0.96 o                         
  -6   4   6          0.19         -0.25         0.59 o                         
  -5   4   6         25.66         26.28         2.38 o                         
  -4   4   6        105.23        108.94         3.25 o                         
  -3   4   6         14.91         12.03         0.92 o                         
  -2   4   6         29.16         24.03         1.01 o                         
  -1   4   6         50.14         44.17         1.47 o                         
   0   4   6         34.80         29.16         1.20 o                         
   1   4   6         23.83         19.76         1.50 o                         
   2   4   6          4.70          5.53         1.22 o                         
   3   4   6          2.96          1.52         1.52 o                         
   4   4   6        282.24        253.26         6.36 o                         
   5   4   6         17.45         14.58         1.03 o                         
   6   4   6         14.29         14.85         1.14 o                         
   7   4   6          1.25          2.89         1.26 o                         
   8   4   6         92.53         90.74         3.44 o                         
   9   4   6          0.50          0.15         1.11 o                         
  10   4   6         30.10         34.24         1.60 o                         
  11   4   6        203.70        209.03         3.65 o                         
  12   4   6         43.26         45.22         1.74 o                         
  13   4   6         34.42         35.92         1.43 o                         
  14   4   6          0.02          0.86         1.22 o                         
  15   4   6         33.80         36.48         1.90 o                         
  16   4   6         54.40         54.11         1.74 o                         
  17   4   6          2.42          1.40         0.96 o                         
  18   4   6          0.12          0.78         1.60 o                         
  19   4   6          0.05          2.69         1.33 o                         
 -17   5   6          5.80          5.64         1.92 o                         
 -16   5   6          0.64          0.34         1.16 o                         
 -15   5   6         14.34         16.83         2.33 o                         
 -14   5   6          5.54          8.36         1.77 o                         
 -13   5   6         15.20         16.92         1.86 o                         
 -12   5   6          1.94          4.41         1.53 o                         
 -11   5   6          1.39          1.61         1.25 o                         
 -10   5   6         12.70         16.01         1.71 o                         
  -9   5   6         16.65         15.30         1.87 o                         
  -8   5   6         13.01          9.26         1.08 o                         
  -7   5   6          1.18          0.75         1.23 o                         
  -6   5   6          7.62          6.16         1.13 o                         
  -5   5   6          2.70          2.90         1.21 o                         
  -4   5   6          5.67          5.93         1.13 o                         
  -3   5   6          1.42          0.89         1.92 o                         
  -2   5   6          7.57         10.48         2.59 o                         
  -1   5   6         34.66         46.44         2.03 o                         
   0   5   6         15.11         14.14         1.34 o                         
   1   5   6          7.90          7.94         1.59 o                         
   2   5   6          3.93          2.07         0.93 o                         
   3   5   6          0.49          1.25         1.00 o                         
   4   5   6          8.39         11.62         1.27 o                         
   5   5   6         62.70         64.25         2.27 o                         
   6   5   6          0.19         -1.19         1.49 o                         
   7   5   6         12.40         12.81         1.69 o                         
   8   5   6          8.19          5.95         1.26 o                         
   9   5   6          0.74          2.12         1.40 o                         
  10   5   6         27.50         22.48         2.08 o                         
  11   5   6         19.30         21.15         1.48 o                         
 -32   1   7         42.90         39.55         2.03 o                         
 -31   1   7         42.42         41.28         2.07 o                         
 -30   1   7          0.02          2.10         1.97 o                         
 -29   1   7          8.97          7.29         1.88 o                         
 -28   1   7         16.64         15.28         1.24 o                         
 -27   1   7          2.67          1.83         0.91 o                         
 -26   1   7          6.14          6.30         1.01 o                         
 -25   1   7         40.11         34.57         2.95 o                         
 -24   1   7          1.18          1.62         1.20 o                         
 -23   1   7          3.59          4.77         0.89 o                         
 -22   1   7          0.01         -0.98         0.98 o                         
 -21   1   7          0.05         -0.87         0.98 o                         
 -20   1   7          2.46          3.58         0.78 o                         
 -19   1   7         32.54         29.87         1.51 o                         
 -18   1   7         26.46         21.75         1.42 o                         
 -17   1   7        110.83        109.26         2.78 o                         
 -16   1   7         73.85         74.47         1.95 o                         
 -15   1   7          0.06         -0.01         0.77 o                         
 -14   1   7          3.33          5.83         1.14 o                         
 -13   1   7         14.58         16.71         0.91 o                         
 -12   1   7         39.42         42.76         1.25 o                         
 -11   1   7         74.40         76.67         3.03 o                         
 -10   1   7        161.70        163.03         2.66 o                         
  -9   1   7          1.77          1.18         0.72 o                         
  -8   1   7          0.82          0.84         1.23 o                         
  -7   1   7          1.31          4.01         1.20 o                         
  -6   1   7          0.41          5.21         2.00 o                         
  -5   1   7        223.64        226.19         6.41 o                         
  -4   1   7        260.48        300.94         8.07 o                         
  -3   1   7        222.68        256.41         5.90 o                         
  -2   1   7         13.10         15.74         1.55 o                         
  -1   1   7         47.90         44.59         2.98 o                         
   0   1   7          1.94          1.26         1.83 o                         
   1   1   7          0.13          0.52         1.14 o                         
   2   1   7          2.40          1.45         0.70 o                         
   3   1   7         17.29         16.96         0.99 o                         
   4   1   7         27.00         23.87         1.03 o                         
   5   1   7         65.00         51.97         1.32 o                         
   6   1   7          1.04          0.46         0.52 o                         
   7   1   7          5.62          4.39         0.54 o                         
   8   1   7         11.89         10.67         1.34 o                         
   9   1   7         32.50         35.82         1.48 o                         
  10   1   7        226.82        221.20         3.69 o                         
  11   1   7         71.93         79.89         5.04 o                         
  12   1   7        900.92        921.24        15.40 o                         
  13   1   7         81.02         82.53         2.09 o                         
  14   1   7         64.70         62.15         2.20 o                         
  15   1   7         19.65         19.04         1.32 o                         
  16   1   7          6.01          6.62         0.96 o                         
  17   1   7          0.77          1.51         0.89 o                         
  18   1   7         53.75         55.13         2.38 o                         
  19   1   7          6.26          6.76         1.89 o                         
  20   1   7          3.43          5.45         1.84 o                         
  21   1   7          5.04          5.35         1.50 o                         
  22   1   7          1.14          2.37         1.37 o                         
  23   1   7         38.64         42.61         1.90 o                         
  24   1   7          1.25         -0.29         1.13 o                         
  25   1   7          0.20          0.89         2.52 o                         
 -30   2   7         57.87         55.49         3.21 o                         
 -29   2   7         18.56         19.13         3.83 o                         
 -28   2   7         23.39         22.01         2.20 o                         
 -27   2   7         63.18         57.21         2.77 o                         
 -26   2   7         38.49         36.27         2.32 o                         
 -25   2   7          8.27         10.13         2.06 o                         
 -24   2   7          0.63          1.26         2.00 o                         
 -23   2   7          2.10          2.02         0.80 o                         
 -22   2   7          4.97          4.99         0.89 o                         
 -21   2   7          0.23          1.09         0.78 o                         
 -20   2   7         24.10         18.57         1.53 o                         
 -19   2   7          0.42         -0.25         0.75 o                         
 -18   2   7         31.65         30.49         1.56 o                         
 -17   2   7         83.04         76.40         1.46 o                         
 -16   2   7        104.39         99.70         1.76 o                         
 -15   2   7        300.19        297.43         4.29 o                         
 -14   2   7         78.33         67.57         2.14 o                         
 -13   2   7         53.83         53.48         2.83 o                         
 -12   2   7        144.91        145.35         4.20 o                         
 -11   2   7         90.81         89.25         3.61 o                         
 -10   2   7         22.53         21.13         1.46 o                         
  -9   2   7         50.92         50.73         2.76 o                         
  -8   2   7        195.53        200.90         6.48 o                         
  -7   2   7         33.59         30.72         1.39 o                         
  -6   2   7         11.96         12.73         0.90 o                         
  -5   2   7          0.46          0.27         0.64 o                         
  -4   2   7         30.42         28.01         1.24 o                         
  -3   2   7          3.49          6.77         1.23 o                         
  -2   2   7          6.33          7.31         0.64 o                         
  -1   2   7          7.16          7.00         0.86 o                         
   0   2   7          5.06          4.16         0.75 o                         
   1   2   7         35.36         31.38         1.56 o                         
   2   2   7          4.35          2.79         0.91 o                         
   3   2   7         28.28         29.52         1.78 o                         
   4   2   7         13.87         15.21         1.11 o                         
   5   2   7         14.29         13.32         1.29 o                         
   6   2   7          4.80          4.70         1.06 o                         
   7   2   7        142.19        145.31         2.53 o                         
   8   2   7        240.13        230.47         3.78 o                         
   9   2   7        119.51        118.88         2.23 o                         
  10   2   7          1.45          1.36         1.06 o                         
  11   2   7        181.48        183.11         3.17 o                         
  12   2   7         11.07         10.93         1.17 o                         
  13   2   7         42.37         47.83         1.55 o                         
  14   2   7         16.43         15.96         1.33 o                         
  15   2   7          0.00         -0.26         1.02 o                         
  16   2   7          1.22          1.17         1.17 o                         
  17   2   7         13.53         15.07         1.49 o                         
  18   2   7          6.33          5.69         1.04 o                         
  19   2   7          0.01          0.42         2.29 o                         
  20   2   7          7.01          5.07         1.34 o                         
  21   2   7          0.12          0.78         1.32 o                         
  22   2   7          2.31          2.74         1.52 o                         
  23   2   7          1.83          3.28         1.52 o                         
 -26   3   7         42.25         34.93         1.90 o                         
 -25   3   7         50.17         46.86         1.99 o                         
 -24   3   7          0.44         -1.09         1.09 o                         
 -23   3   7         31.58         31.13         1.75 o                         
 -22   3   7         43.70         46.98         1.94 o                         
 -21   3   7          0.08          0.12         1.15 o                         
 -20   3   7          1.58          3.73         1.31 o                         
 -19   3   7         35.44         35.64         2.58 o                         
 -18   3   7         48.73         50.05         3.18 o                         
 -17   3   7          1.49          1.89         0.59 o                         
 -16   3   7          0.06         -0.46         0.60 o                         
 -15   3   7         19.55         17.96         0.81 o                         
 -14   3   7        202.93        171.57         5.00 o                         
 -13   3   7        230.79        200.87         6.52 o                         
 -12   3   7         58.29         49.91         3.81 o                         
 -11   3   7        427.29        403.33        11.28 o                         
 -10   3   7        212.15        194.25        10.04 o                         
  -9   3   7        192.64        200.34        10.34 o                         
  -8   3   7        639.79        605.01        22.23 o                         
  -7   3   7         33.57         30.87         3.65 o                         
  -6   3   7         39.07         38.86         1.22 o                         
  -5   3   7          7.00          8.92         0.86 o                         
  -4   3   7         68.84         62.76         1.68 o                         
  -3   3   7          7.47          5.94         0.81 o                         
  -2   3   7         10.52         10.55         1.05 o                         
  -1   3   7          0.00          0.50         0.93 o                         
   0   3   7         13.77         13.15         1.08 o                         
   1   3   7         59.48         50.11         1.41 o                         
   2   3   7          0.00          0.66         1.19 o                         
   3   3   7         94.21         83.83         3.00 o                         
   4   3   7         45.02         37.62         2.16 o                         
   5   3   7          6.24         11.26         2.26 o                         
   6   3   7        283.36        272.84         5.37 o                         
   7   3   7        331.37        325.22         5.26 o                         
   8   3   7         10.47         11.67         1.06 o                         
   9   3   7          2.93          3.15         1.00 o                         
  10   3   7          5.27          7.75         1.56 o                         
  11   3   7          4.26          5.46         0.96 o                         
  12   3   7         13.18         16.51         1.57 o                         
  13   3   7         17.69         16.36         1.79 o                         
  14   3   7         28.26         26.93         1.54 o                         
  15   3   7        140.60        152.99         2.82 o                         
  16   3   7         18.21         21.89         2.13 o                         
  17   3   7         13.30          9.82         1.47 o                         
  18   3   7         52.97         60.09         2.00 o                         
  19   3   7        160.60        173.09         3.81 o                         
 -21   4   7         12.62         14.32         1.49 o                         
 -20   4   7          0.15         -0.78         1.47 o                         
 -19   4   7         16.75         18.82         1.67 o                         
 -18   4   7          4.79          4.25         3.38 o                         
 -17   4   7         23.03         22.26         3.23 o                         
 -16   4   7         24.20         26.17         1.94 o                         
 -15   4   7         26.34         26.54         2.22 o                         
 -14   4   7         81.53         70.76         3.21 o                         
 -13   4   7         80.77         81.16         3.09 o                         
 -12   4   7          8.07          9.00         1.22 o                         
 -11   4   7         39.87         33.45         1.40 o                         
 -10   4   7          4.07          4.95         0.84 o                         
  -9   4   7         45.48         39.79         2.37 o                         
  -8   4   7         10.97         10.47         1.10 o                         
  -7   4   7         56.19         52.45         2.67 o                         
  -6   4   7         16.86         14.63         1.27 o                         
  -5   4   7         23.70         25.00         1.41 o                         
  -4   4   7         15.58         13.00         2.15 o                         
  -3   4   7         76.51         65.36         1.90 o                         
  -2   4   7         30.44         29.89         1.63 o                         
  -1   4   7          9.82          8.57         1.14 o                         
   0   4   7         33.49         34.45         1.43 o                         
   1   4   7          1.46          3.15         1.18 o                         
   2   4   7         16.49         17.78         1.70 o                         
   3   4   7          0.44          0.07         1.61 o                         
   4   4   7         20.25         27.09         1.97 o                         
   5   4   7         23.77         22.19         1.70 o                         
   6   4   7          5.21          5.52         1.02 o                         
   7   4   7          1.80          0.95         1.00 o                         
   8   4   7          3.06          2.68         1.01 o                         
   9   4   7         42.13         41.09         1.80 o                         
  10   4   7          3.46          3.68         1.42 o                         
  11   4   7         99.41        110.91         2.68 o                         
  12   4   7         11.99          7.20         1.17 o                         
  13   4   7         15.15         14.79         1.43 o                         
  14   4   7         18.87         20.51         1.81 o                         
  -7   5   7          8.07          7.78         1.20 o                         
  -6   5   7          3.88          3.70         2.22 o                         
  -5   5   7        114.25        111.19         3.80 o                         
  -4   5   7         67.44         63.06         3.99 o                         
  -3   5   7          4.02          5.05         1.30 o                         
  -2   5   7         38.63         43.52         3.54 o                         
  -1   5   7          0.63         -0.57         1.11 o                         
   0   5   7         52.23         63.87         3.55 o                         
 -29   0   8          0.07          0.52         1.14 o                         
 -28   0   8          8.16          6.12         1.95 o                         
 -27   0   8          0.10          0.29         1.66 o                         
 -26   0   8        101.16         92.15         2.98 o                         
 -25   0   8          5.79          5.44         1.95 o                         
 -24   0   8          0.01          1.60         1.77 o                         
 -23   0   8          0.41          0.29         1.09 o                         
 -22   0   8          0.06          3.03         1.83 o                         
 -21   0   8          4.90          4.06         1.89 o                         
 -20   0   8          5.82          6.87         2.00 o                         
 -19   0   8         36.90         34.46         1.89 o                         
 -18   0   8        123.89        121.97         3.55 o                         
 -17   0   8        182.02        168.73         5.49 o                         
 -16   0   8         43.38         71.20         3.61 o                         
 -15   0   8        144.95        153.22         5.09 o                         
 -14   0   8          9.17          7.84         2.12 o                         
 -13   0   8         22.81         20.60         2.40 o                         
 -12   0   8         12.32         12.42         2.23 o                         
 -11   0   8        163.82        161.17         5.32 o                         
 -10   0   8         18.67         17.06         2.46 o                         
  -9   0   8         50.45         51.00         3.21 o                         
  -8   0   8         57.89         60.33         3.43 o                         
  -7   0   8        168.99        196.77         6.41 o                         
  -6   0   8        525.50        525.01        11.90 o                         
  -5   0   8        201.16        209.71         5.38 o                         
  -4   0   8        110.81        128.43         3.72 o                         
  -3   0   8         26.28         24.67         2.75 o                         
  -2   0   8         34.81         29.93         2.86 o                         
   7   0   8         21.95         19.29         1.49 o                         
   8   0   8         41.02         43.21         1.95 o                         
   9   0   8       1071.25        919.70        19.69 o                         
  12   0   8         37.33         39.95         2.63 o                         
  13   0   8          0.93          2.46         2.58 o                         
  14   0   8         81.93         88.60         3.61 o                         
  15   0   8         21.75         21.52         2.17 o                         
  16   0   8          2.09          3.32         2.75 o                         
  17   0   8          5.12          7.10         1.95 o                         
  18   0   8          6.32          7.38         3.03 o                         
  19   0   8          0.21          2.00         2.63 o                         
  20   0   8         18.67         20.95         2.40 o                         
  21   0   8          3.14          2.92         2.92 o                         
 -28   1   8         11.50         11.56         1.63 o                         
 -27   1   8          3.45          3.50         1.89 o                         
 -26   1   8         11.70         11.94         1.36 o                         
 -25   1   8          2.68          1.53         1.05 o                         
 -24   1   8          0.60          1.22         1.19 o                         
 -23   1   8         15.02         10.51         1.43 o                         
 -22   1   8          0.01         -0.91         1.19 o                         
 -21   1   8          4.89          3.28         1.28 o                         
 -20   1   8         13.62         11.27         1.47 o                         
 -19   1   8         25.86         21.73         1.77 o                         
 -18   1   8        373.37        363.46        19.72 o                         
 -17   1   8         33.51         31.85         3.00 o                         
 -16   1   8         11.87         12.04         1.95 o                         
 -15   1   8         56.10         58.74         4.52 o                         
 -14   1   8        428.35        449.98         8.12 o                         
 -13   1   8          3.17          7.18         3.12 o                         
 -12   1   8        181.48        189.37         4.12 o                         
 -11   1   8          0.89          2.13         1.01 o                         
 -10   1   8         50.54         58.56         1.71 o                         
  -9   1   8        228.25        241.05         7.58 o                         
  -8   1   8        164.42        168.66         3.13 o                         
  -7   1   8          0.21         -0.89         1.00 o                         
  -6   1   8          0.97          0.29         1.95 o                         
  -5   1   8          0.01         -0.86         1.32 o                         
  -4   1   8          7.00          7.67         1.55 o                         
  -3   1   8         35.43         38.86         3.21 o                         
  -2   1   8          2.75          4.01         2.29 o                         
  -1   1   8          8.60          6.41         1.55 o                         
   0   1   8          1.69          1.96         1.06 o                         
   1   1   8          4.81          3.89         0.67 o                         
   2   1   8          0.03         -0.26         1.09 o                         
   3   1   8          0.00          0.32         1.40 o                         
   4   1   8          9.87         14.65         1.00 o                         
   5   1   8        248.58        257.30         5.17 o                         
   7   1   8          4.82          6.38         1.25 o                         
   8   1   8        205.86        214.37         4.48 o                         
   9   1   8         61.00         63.34         2.06 o                         
  10   1   8          0.60          1.51         1.30 o                         
  11   1   8         60.63         60.43         1.96 o                         
  12   1   8         24.90         21.72         1.40 o                         
  13   1   8         15.58         16.20         3.09 o                         
  14   1   8         18.31         16.20         2.23 o                         
  15   1   8         72.15         80.47         4.98 o                         
  16   1   8          1.26          0.69         1.66 o                         
  17   1   8         37.12         39.27         2.28 o                         
  18   1   8         23.97         28.60         2.14 o                         
  19   1   8         14.76         15.04         1.90 o                         
  20   1   8         21.77         22.16         2.07 o                         
 -26   2   8          8.59          7.37         1.49 o                         
 -25   2   8          6.55          8.26         1.61 o                         
 -24   2   8          5.12          6.30         1.55 o                         
 -23   2   8          2.27          2.52         1.55 o                         
 -22   2   8          0.22          1.91         1.93 o                         
 -21   2   8         13.81         10.41         1.66 o                         
 -20   2   8         60.35         53.30         2.04 o                         
 -19   2   8         70.15         68.32         4.08 o                         
 -18   2   8          0.00         -0.39         0.93 o                         
 -17   2   8         38.77         38.42         1.45 o                         
 -16   2   8         65.80         63.48         1.61 o                         
 -15   2   8         61.67         57.65         2.03 o                         
 -14   2   8         67.62         69.92         2.88 o                         
 -13   2   8          1.33          5.59         5.78 o                         
 -12   2   8        190.49        183.80         3.35 o                         
 -11   2   8        251.96        259.32         4.83 o                         
 -10   2   8         64.39         68.94         1.92 o                         
  -9   2   8         85.22         89.96         2.78 o                         
  -8   2   8          1.44          1.92         0.96 o                         
  -7   2   8         35.97         36.71         1.30 o                         
  -6   2   8          7.96          7.80         0.98 o                         
  -5   2   8          1.80          3.65         0.99 o                         
  -4   2   8         24.00         24.11         2.57 o                         
  -3   2   8          2.24          2.16         0.86 o                         
  -2   2   8         21.66         20.76         1.23 o                         
  -1   2   8         15.67         14.06         1.12 o                         
   0   2   8         33.04         29.78         1.95 o                         
   1   2   8         15.24         13.68         1.08 o                         
   2   2   8         27.49         26.44         1.61 o                         
   3   2   8         71.80         69.33         2.98 o                         
   4   2   8         17.67         19.01         2.52 o                         
   5   2   8        161.15        165.28         2.81 o                         
   6   2   8        224.37        229.69         4.41 o                         
   7   2   8         48.41         52.95         1.76 o                         
   8   2   8         52.93         54.53         2.00 o                         
   9   2   8         47.39         48.47         1.88 o                         
  10   2   8         48.99         52.87         1.77 o                         
  11   2   8         10.37         13.07         1.23 o                         
  12   2   8          0.01          1.20         1.14 o                         
  13   2   8          0.63          0.84         1.16 o                         
  14   2   8         58.64         57.60         1.71 o                         
  15   2   8        124.95        134.69         4.70 o                         
  16   2   8         10.45         10.68         1.84 o                         
  17   2   8         72.67         77.93         3.55 o                         
  18   2   8         40.12         45.31         2.19 o                         
 -22   3   8          0.03          0.26         1.65 o                         
 -21   3   8          0.00          0.55         1.62 o                         
 -20   3   8          0.28         -0.81         1.30 o                         
 -19   3   8          3.94          4.20         1.43 o                         
 -18   3   8          5.71          5.86         1.79 o                         
 -17   3   8         52.72         53.93         3.78 o                         
 -16   3   8          4.59          4.54         0.86 o                         
 -15   3   8         55.13         46.07         3.16 o                         
 -14   3   8         17.10         12.97         0.88 o                         
 -13   3   8          2.69          3.55         0.90 o                         
 -12   3   8         13.60         10.39         0.76 o                         
 -11   3   8         27.10         30.53         2.96 o                         
 -10   3   8          0.01          0.97         0.80 o                         
  -9   3   8         50.82         48.80         4.02 o                         
  -8   3   8        158.77        146.62         4.81 o                         
  -7   3   8         58.35         49.63         2.01 o                         
  -6   3   8         36.33         32.04         1.41 o                         
  -5   3   8          1.78          2.69         1.21 o                         
  -4   3   8         50.20         47.98         1.76 o                         
  -3   3   8        144.90        131.84         2.93 o                         
  -2   3   8          8.70          7.20         1.18 o                         
  -1   3   8         18.68         18.58         1.68 o                         
   0   3   8         46.10         41.73         1.69 o                         
   1   3   8          4.25          3.09         2.00 o                         
   2   3   8          3.35          3.96         1.39 o                         
   3   3   8          0.06          0.03         0.91 o                         
   4   3   8          8.91          9.08         1.73 o                         
   5   3   8         13.18         16.64         1.55 o                         
   6   3   8         12.58         14.68         1.54 o                         
   7   3   8         10.13         10.18         1.22 o                         
   8   3   8          9.00         10.42         1.75 o                         
   9   3   8         10.09          8.96         1.30 o                         
  10   3   8          0.11          1.03         1.01 o                         
  11   3   8          7.49          9.90         1.80 o                         
  12   3   8          3.90          4.79         1.42 o                         
  13   3   8          0.28          1.01         1.00 o                         
  14   3   8         15.84         14.77         1.66 o                         
 -13   4   8          0.40         -2.23         3.21 o                         
 -12   4   8        104.18        106.35         9.39 o                         
 -11   4   8         31.15         21.36         2.47 o                         
 -10   4   8          0.07          1.29         1.09 o                         
  -9   4   8          5.40          9.13         1.85 o                         
  -8   4   8         42.91         43.90         2.54 o                         
  -7   4   8         20.08         15.70         1.43 o                         
  -6   4   8          4.30          6.19         1.13 o                         
  -5   4   8         31.31         31.77         2.14 o                         
  -4   4   8         16.52         17.90         2.96 o                         
  -3   4   8         21.94         22.97         1.60 o                         
  -2   4   8         10.27         10.90         2.32 o                         
  -1   4   8         29.47         30.66         2.34 o                         
   0   4   8          4.43          5.70         1.30 o                         
   1   4   8          0.15          0.42         1.13 o                         
   2   4   8          6.75          8.13         1.73 o                         
   3   4   8         34.36         33.38         1.96 o                         
   4   4   8         39.45         36.77         2.40 o                         
   5   4   8          5.14          8.81         1.31 o                         
   6   4   8         22.68         31.02         2.35 o                         
 -23   1   9          0.01          0.16         1.32 o                         
 -22   1   9          6.50          4.33         1.17 o                         
 -21   1   9         17.74         16.97         1.87 o                         
 -20   1   9          6.11          5.90         1.21 o                         
 -19   1   9         11.39         13.61         1.36 o                         
 -18   1   9         11.69         13.48         1.47 o                         
 -17   1   9          2.12          1.37         1.55 o                         
 -16   1   9         77.45         78.42         3.43 o                         
 -15   1   9         27.71         26.76         3.95 o                         
 -14   1   9        140.18        148.87         4.69 o                         
 -13   1   9         62.35         64.09         2.34 o                         
 -12   1   9        132.53        136.49         3.34 o                         
 -11   1   9          3.64          5.68         1.14 o                         
 -10   1   9          0.13          2.49         1.07 o                         
  -9   1   9         54.78         50.03         1.83 o                         
  -8   1   9         25.20         29.90         2.43 o                         
  -7   1   9        133.82        144.69         3.58 o                         
  -6   1   9          3.15          3.06         1.77 o                         
  -5   1   9          7.08          7.63         1.39 o                         
  -4   1   9          7.03          6.80         1.03 o                         
  -3   1   9          6.85          9.60         1.34 o                         
  -2   1   9         19.04         18.57         2.40 o                         
  -1   1   9         20.15         18.18         1.47 o                         
   0   1   9          0.16          2.29         1.26 o                         
   1   1   9         14.90         14.48         2.40 o                         
   2   1   9         26.01         28.33         3.66 o                         
   3   1   9         18.46         20.03         2.40 o                         
   4   1   9         11.61         11.49         1.69 o                         
   5   1   9          0.30          3.91         1.61 o                         
   6   1   9         44.85         42.58         2.54 o                         
   7   1   9          0.94         13.09         1.28 o                         
   8   1   9        593.97        637.72        11.81 o                         
   9   1   9          1.08          3.21         3.09 o                         
  10   1   9         66.77         75.95         3.49 o                         
  11   1   9          1.46          0.34         2.69 o                         
  12   1   9         25.11         23.07         2.52 o                         
  13   1   9          4.22          3.26         3.03 o                         
  14   1   9          7.38          6.81         2.17 o                         
 -20   2   9          1.07          0.35         1.08 o                         
 -19   2   9         91.39         80.43         4.48 o                         
 -18   2   9          6.22          3.93         1.00 o                         
 -17   2   9         58.80         55.57         2.69 o                         
 -16   2   9          6.67          7.74         1.72 o                         
 -15   2   9        183.97        163.76         4.66 o                         
 -14   2   9          3.07          3.55         1.30 o                         
 -13   2   9         52.54         47.40         1.76 o                         
 -12   2   9         37.82         37.27         1.44 o                         
 -11   2   9          0.22          3.00         1.19 o                         
 -10   2   9         27.76         26.14         1.23 o                         
  -9   2   9         35.55         33.02         1.37 o                         
  -8   2   9          3.41          2.85         1.10 o                         
  -7   2   9          0.94          2.11         0.93 o                         
  -6   2   9          3.32          4.05         1.30 o                         
  -5   2   9          0.51          0.55         0.88 o                         
  -4   2   9          0.01          0.23         1.23 o                         
  -3   2   9          1.02          2.28         1.08 o                         
  -2   2   9          7.65          6.66         1.01 o                         
  -1   2   9          1.03          2.07         1.14 o                         
   0   2   9         15.48         17.05         2.66 o                         
   1   2   9          8.64         11.70         1.58 o                         
   2   2   9         23.47         23.09         1.59 o                         
   3   2   9          8.72          9.20         1.86 o                         
   4   2   9         56.82         52.89         1.87 o                         
   5   2   9          8.86         12.16         1.31 o                         
   6   2   9         54.76         56.98         2.55 o                         
   7   2   9          5.31          6.41         1.12 o                         
   8   2   9         57.63         58.34         2.29 o                         
   9   2   9          1.08          3.09         1.23 o                         
  10   2   9         25.74         27.31         1.85 o                         
  11   2   9         22.37         28.42         1.96 o                         
 -14   3   9          7.75          9.06         3.95 o                         
 -13   3   9         59.12         49.80         1.79 o                         
 -12   3   9         28.05         23.25         1.26 o                         
 -11   3   9          0.86          2.33         1.03 o                         
 -10   3   9         13.94         10.73         1.85 o                         
  -9   3   9          1.10          3.75         1.23 o                         
  -8   3   9          7.90          7.58         1.04 o                         
  -7   3   9          0.10          1.15         0.94 o                         
  -6   3   9         37.85         35.70         1.53 o                         
  -5   3   9          0.06          0.17         1.01 o                         
  -4   3   9          6.35          8.06         1.62 o                         
  -3   3   9         15.24         16.88         2.17 o                         
  -2   3   9          6.47          8.07         1.66 o                         
  -1   3   9         12.01          9.44         1.46 o                         
   0   3   9          4.59          6.08         1.33 o                         
   1   3   9         17.83         22.07         4.01 o                         
   2   3   9         87.93         84.37         2.48 o                         
   3   3   9         64.79         59.74         2.17 o                         
   4   3   9          6.65          5.36         1.27 o                         
   5   3   9          0.10          1.49         1.42 o                         
 -15   0  10        503.30        508.13        13.68 o                         
 -14   0  10        133.71        141.83         5.09 o                         
 -13   0  10         48.07         46.19         2.86 o                         
 -12   0  10         13.32         13.16         3.21 o                         
 -11   0  10          0.00          1.26         2.58 o                         
 -10   0  10         36.33         35.03         3.83 o                         
  -9   0  10          8.68          6.52         1.95 o                         
  -8   0  10          8.64         10.87         2.06 o                         
  -7   0  10          3.77          5.21         2.86 o                         
  -6   0  10          0.33          2.06         1.72 o                         
  -5   0  10          0.15         -0.86         1.72 o                         
  -4   0  10          0.21          1.83         2.69 o                         
  -3   0  10         20.98         21.86         2.46 o                         
  -2   0  10         20.67         19.69         3.78 o                         
  -1   0  10         71.30         75.89         3.72 o                         
   0   0  10         61.93         71.89         3.66 o                         
   1   0  10          0.02         -0.34         1.83 o                         
   2   0  10          0.02          0.17         1.83 o                         
   3   0  10          0.15          2.52         2.00 o                         
 -14   1  10         31.41         37.12         2.73 o                         
 -13   1  10         84.14         81.18         6.10 o                         
 -12   1  10         25.75         24.73         1.69 o                         
 -11   1  10         23.62         22.54         1.65 o                         
 -10   1  10         14.83         14.61         1.73 o                         
  -9   1  10         12.36          8.69         2.55 o                         
  -8   1  10          1.40          6.40         1.69 o                         
  -7   1  10         28.91         24.80         2.57 o                         
  -6   1  10         10.10          8.38         1.43 o                         
  -5   1  10          3.07          4.58         1.62 o                         
  -4   1  10          1.75          3.81         2.04 o                         
  -3   1  10          6.73          5.65         1.43 o                         
  -2   1  10          2.97          3.89         3.09 o                         
  -1   1  10          2.12          6.98         2.23 o                         
   0   1  10         22.24         28.50         4.35 o                         
   1   1  10         66.70         69.55         2.80 o                         
   2   1  10         39.38         45.94         2.59 o                         
   3   1  10          0.52          3.25         1.79 o                         
   4   1  10         43.29         49.01         2.98 o                         
                                                                                
