# Supplementary material for: Crystal structures of 4-[(4-methyl­benz­yl)­oxy]benzohydrazide and its N′-[(thio­phen-2-yl)­methyl­idene]- derivative
Source: Acta Crystallogr E Crystallogr Commun. 2023 Feb 21;79(Pt 3):207–11. doi: 10.1107/S2056989023001354 (PMC9993917; doi:10.1107/S2056989023001354)
Supplement: Supplementary file 3 [file e-79-00207-IIsup3.hkl]

data_II                                                                         
_shelx_title ' SH193'                                                           
_shelx_refln_list_code          4                                               
_shelx_F_calc_maximum      356.55                                               
_exptl_crystal_F_000      1472.00                                               
_reflns_d_resolution_high  0.7701                                               
                                                                                
loop_                                                                           
 _space_group_symop_operation_xyz                                               
 'x, y, z'                                                                      
 'x+1/2, -y+1/2, -z'                                                            
 '-x, y+1/2, -z+1/2'                                                            
 '-x+1/2, -y, z+1/2'                                                            
 '-x, -y, -z'                                                                   
 '-x-1/2, y-1/2, z'                                                             
 'x, -y-1/2, z-1/2'                                                             
 'x-1/2, y, -z-1/2'                                                             
                                                                                
_cell_length_a    11.3725                                                       
_cell_length_b     7.8492                                                       
_cell_length_c    39.2858                                                       
_cell_angle_alpha  90.000                                                       
_cell_angle_beta   90.000                                                       
_cell_angle_gamma  90.000                                                       
                                                                                
_shelx_F_squared_multiplier     1.000                                           
                                                                                
loop_                                                                           
 _refln_index_h                                                                 
 _refln_index_k                                                                 
 _refln_index_l                                                                 
 _refln_F_squared_calc                                                          
 _refln_F_squared_meas                                                          
 _refln_F_squared_sigma                                                         
 _refln_observed_status                                                         
   2   0   0      36357.13      31280.12       637.79 o                         
   4   0   0       6654.78       5731.19       102.87 o                         
   6   0   0       4968.50       3731.24        92.97 o                         
   8   0   0       1479.50       1288.55        70.52 o                         
  10   0   0       4093.61       3709.49       180.11 o                         
  12   0   0        515.65        422.05       101.15 o                         
  14   0   0        262.92         26.79       117.69 o                         
   2   1   0      16986.98      15413.79       197.38 o                         
   4   1   0      11756.04      11647.10       156.00 o                         
   6   1   0       1958.89       1616.22        47.32 o                         
   8   1   0       2403.45       2201.38        76.93 o                         
  10   1   0       1502.16       1346.60        64.64 o                         
  12   1   0        816.07        695.03        87.21 o                         
  14   1   0         44.19        152.79        96.38 o                         
   0   2   0     101317.46     103215.22      3213.52 o                         
   2   2   0      13085.09      13326.78       184.94 o                         
   4   2   0       3550.39       3308.63        51.28 o                         
   6   2   0         44.96         52.65        42.05 o                         
   8   2   0       1178.05       1194.21        63.11 o                         
  10   2   0       3945.17       3734.68       115.60 o                         
  12   2   0         86.86         95.50        60.51 o                         
  14   2   0         29.64        187.06        86.85 o                         
   2   3   0        259.02        218.51        20.06 o                         
   4   3   0       5596.43       5483.85        99.28 o                         
   6   3   0       3293.89       3347.31        82.41 o                         
   8   3   0        945.37        834.12        52.65 o                         
  10   3   0         10.95          3.72        62.45 o                         
  12   3   0        749.45        645.91        76.33 o                         
  14   3   0          7.17        -35.93        92.96 o                         
   0   4   0        185.21        171.89        22.74 o                         
   2   4   0       7010.60       7276.61        91.66 o                         
   4   4   0          0.19         39.27        36.61 o                         
   6   4   0        324.91        335.91        57.96 o                         
   8   4   0         38.57        -42.87        65.66 o                         
  10   4   0        264.80        290.91        68.43 o                         
  12   4   0        118.84        129.49        96.41 o                         
   2   5   0        118.42         97.94        29.44 o                         
   4   5   0       1517.62       1497.17        49.48 o                         
   6   5   0        225.01        275.25        57.84 o                         
   8   5   0        638.94        587.90        65.25 o                         
  10   5   0         11.31        -30.52        67.46 o                         
  12   5   0          0.38        155.36        98.86 o                         
   0   6   0         92.54        180.87        62.43 o                         
   2   6   0        149.10         91.42        30.59 o                         
   4   6   0        196.89        222.50        34.14 o                         
   6   6   0        194.91        176.67        39.44 o                         
   8   6   0         79.48        -19.18        47.17 o                         
  10   6   0          1.54         40.83        68.46 o                         
   2   7   0          9.02        -24.01        43.52 o                         
   4   7   0        276.21        286.13        39.55 o                         
   6   7   0         17.62         18.19        58.72 o                         
   8   7   0          0.79         53.90        53.32 o                         
  10   7   0         37.74        -30.41        84.38 o                         
   0   8   0         14.97         56.37       115.10 o                         
   2   8   0         65.18         45.16        50.25 o                         
   4   8   0         27.80         46.63        41.56 o                         
   6   8   0          6.26        -26.06        56.20 o                         
   8   8   0         73.22        148.32        73.03 o                         
   2   9   0         69.79        -13.44        78.64 o                         
   4   9   0         76.36        101.45        61.70 o                         
   6   9   0         16.13        158.97        70.24 o                         
   0  10   0         30.88         14.79       157.10 o                         
   2  10   0         31.94        104.92        68.39 o                         
   1   1   1          2.44          0.39         7.70 o                         
   2   1   1        176.28        247.22        17.29 o                         
   3   1   1        599.85        652.92        26.36 o                         
   4   1   1       4145.58       3491.65        36.20 o                         
   5   1   1       1124.65       1112.00        27.55 o                         
   6   1   1        304.63        267.69        23.89 o                         
   7   1   1        869.75        796.46        38.77 o                         
   8   1   1         82.27         19.52        25.52 o                         
   9   1   1          0.38        -21.04        31.20 o                         
  10   1   1       1682.63       1544.19        50.39 o                         
  11   1   1        470.83        490.30        49.93 o                         
  12   1   1        167.34        181.64        48.47 o                         
  13   1   1          0.12        -32.32        59.03 o                         
  14   1   1          8.46         44.67        60.53 o                         
   0   2   1       3473.30       3899.91        30.61 o                         
   1   2   1        177.22        168.49         9.28 o                         
   2   2   1          1.24         19.23        18.32 o                         
   3   2   1        124.39        176.68        15.95 o                         
   4   2   1        623.40        661.94        27.31 o                         
   5   2   1        690.66        629.51        23.69 o                         
   6   2   1       1260.75       1075.00        30.43 o                         
   7   2   1        609.09        640.81        34.03 o                         
   8   2   1        139.66        130.17        31.76 o                         
   9   2   1       1980.60       1892.22        54.25 o                         
  10   2   1       1465.58       1332.30        52.85 o                         
  11   2   1        170.30        172.25        42.66 o                         
  12   2   1        225.74        309.22        56.98 o                         
  13   2   1          0.03         20.54        59.51 o                         
  14   2   1        168.47        270.26        69.24 o                         
   1   3   1       1833.29       1939.17        18.14 o                         
   2   3   1         10.99          1.44        12.91 o                         
   3   3   1       1011.06       1055.57        26.57 o                         
   4   3   1        382.58        554.32        29.29 o                         
   5   3   1       4820.33       5041.84        63.14 o                         
   6   3   1        874.04        826.90        31.53 o                         
   7   3   1         88.30        132.77        29.60 o                         
   8   3   1        307.18        335.01        40.15 o                         
   9   3   1       1463.30       1403.34        47.10 o                         
  10   3   1        639.98        692.01        57.68 o                         
  11   3   1         45.30         65.00        44.84 o                         
  12   3   1          0.89         30.60        50.06 o                         
  13   3   1         29.59         16.92        57.64 o                         
  14   3   1          1.95        125.07        63.45 o                         
   0   4   1         44.12         97.83        16.78 o                         
   1   4   1        150.23        183.47        14.64 o                         
   2   4   1       1555.34       1521.18        24.47 o                         
   3   4   1        263.01        203.95        15.41 o                         
   4   4   1       1213.48        974.94        30.68 o                         
   5   4   1        261.64        264.91        26.38 o                         
   6   4   1        404.80        451.47        34.67 o                         
   7   4   1       1061.84       1104.63        40.85 o                         
   8   4   1         40.05         14.92        38.96 o                         
   9   4   1          5.91         50.28        37.62 o                         
  10   4   1        174.25        255.47        54.45 o                         
  11   4   1          5.38        -17.19        47.22 o                         
  12   4   1         14.05        187.52        58.59 o                         
  13   4   1          3.23          9.57        61.74 o                         
   1   5   1         22.53          3.77        15.84 o                         
   2   5   1       1543.21       1605.92        36.34 o                         
   3   5   1        994.98       1127.25        29.90 o                         
   4   5   1        148.68        165.53        21.69 o                         
   5   5   1        101.37        113.38        22.85 o                         
   6   5   1       1044.91       1061.53        46.13 o                         
   7   5   1        305.13        329.69        38.04 o                         
   8   5   1         28.52         -3.34        39.91 o                         
   9   5   1         92.11         98.19        41.18 o                         
  10   5   1         76.31         75.49        45.20 o                         
  11   5   1          0.45         20.87        59.08 o                         
  12   5   1         40.41         95.69        56.31 o                         
   0   6   1       1178.07       1151.80        46.91 o                         
   1   6   1       1107.21       1124.79        35.22 o                         
   2   6   1        143.75        132.76        23.12 o                         
   3   6   1        218.74        214.05        22.30 o                         
   4   6   1         18.99         21.76        23.80 o                         
   5   6   1         50.07         26.95        25.35 o                         
   6   6   1        193.24        195.14        28.27 o                         
   7   6   1         10.43         -8.09        27.95 o                         
   8   6   1        106.18        135.11        33.70 o                         
   9   6   1        225.34        162.86        49.47 o                         
  10   6   1          4.78          9.72        51.18 o                         
  11   6   1          1.58         89.35        60.27 o                         
   1   7   1        185.03        197.17        32.92 o                         
   2   7   1        823.28        820.92        37.10 o                         
   3   7   1         26.20         32.94        24.24 o                         
   4   7   1         14.19         55.41        24.83 o                         
   5   7   1         50.37         21.35        26.85 o                         
   6   7   1         11.94        -15.76        30.01 o                         
   7   7   1          4.23         30.82        32.45 o                         
   8   7   1          2.83        117.92        36.73 o                         
   9   7   1         30.67         15.53        46.93 o                         
  10   7   1          4.30         42.37        55.21 o                         
   0   8   1        186.38        253.86        87.50 o                         
   1   8   1        130.69         99.08        45.96 o                         
   2   8   1        274.49        319.10        44.87 o                         
   3   8   1         13.08         59.28        38.35 o                         
   4   8   1         94.52        156.60        36.36 o                         
   5   8   1          0.14         16.41        27.99 o                         
   6   8   1        181.81        204.51        44.45 o                         
   7   8   1         29.71        -47.72        47.72 o                         
   8   8   1         35.88         79.72        51.22 o                         
   9   8   1         59.74         49.09        47.73 o                         
   1   9   1         12.33         73.03        52.42 o                         
   2   9   1          1.52         72.70        42.16 o                         
   3   9   1          6.43         26.31        40.02 o                         
   4   9   1         13.90        112.02        42.96 o                         
   5   9   1         10.16         17.64        47.50 o                         
   6   9   1         61.68         70.54        43.82 o                         
   0  10   1          1.97         65.74       114.24 o                         
   1  10   1         29.38        115.65        70.50 o                         
   2  10   1          1.83         86.18        56.28 o                         
   1   0   2      11435.14      10983.75       108.99 o                         
   2   0   2       2737.41       1975.54        45.43 o                         
   3   0   2       6614.55       6236.16        94.11 o                         
   4   0   2       2253.64       1810.64        42.63 o                         
   5   0   2        681.07        915.81        48.34 o                         
   6   0   2         39.64         -3.69        27.80 o                         
   7   0   2       3483.33       3332.13        72.55 o                         
   8   0   2        293.50        340.67        44.57 o                         
   9   0   2       2105.01       2199.90        72.27 o                         
  10   0   2         48.26         88.73        65.67 o                         
  11   0   2       1495.52       1346.67        78.38 o                         
  12   0   2          0.80        -60.38        82.13 o                         
  13   0   2        264.72        351.80        84.16 o                         
  14   0   2          0.04         50.34        85.23 o                         
   1   1   2        565.88        583.34        10.90 o                         
   2   1   2      26559.82      26441.93       279.62 o                         
   3   1   2       7643.16       7270.62        63.32 o                         
   4   1   2        131.22        183.45        17.16 o                         
   5   1   2          7.04         33.24        18.76 o                         
   6   1   2        711.46        512.14        26.14 o                         
   7   1   2          5.18         51.99        23.83 o                         
   8   1   2        320.69        281.43        29.92 o                         
   9   1   2        161.63        163.20        30.22 o                         
  10   1   2        114.63         46.73        42.91 o                         
  11   1   2        237.50        206.82        43.31 o                         
  12   1   2          0.55        126.55        58.94 o                         
  13   1   2         48.28        194.64        60.86 o                         
  14   1   2         25.42        -10.71        66.41 o                         
   0   2   2      47496.25      47002.37       681.41 o                         
   1   2   2       1609.77       1570.05        16.85 o                         
   2   2   2      27269.99      26285.24       299.91 o                         
   3   2   2       7638.12       7677.57        66.60 o                         
   4   2   2          7.90         27.50        16.91 o                         
   5   2   2       1034.71        959.87        28.61 o                         
   6   2   2       1059.96        930.05        30.52 o                         
   7   2   2         84.40        127.14        24.57 o                         
   8   2   2       2759.38       2527.97        49.30 o                         
   9   2   2        124.29        154.77        33.11 o                         
  10   2   2          0.25        -24.57        43.89 o                         
  11   2   2        894.30        817.91        54.57 o                         
  12   2   2         52.01         29.16        50.35 o                         
  13   2   2          1.01         41.09        49.05 o                         
  14   2   2          7.18          8.11        60.53 o                         
   1   3   2         99.88         97.43        11.75 o                         
   2   3   2        382.70        553.46        16.30 o                         
   3   3   2       5789.77       5295.70        57.53 o                         
   4   3   2       2512.84       2489.42        40.14 o                         
   5   3   2         46.14        -12.77        23.38 o                         
   6   3   2          6.68        139.27        25.05 o                         
   7   3   2          0.04         42.47        30.43 o                         
   8   3   2       6467.60       6086.88        87.83 o                         
   9   3   2        252.13        259.62        39.82 o                         
  10   3   2       1235.62       1158.42        54.55 o                         
  11   3   2        235.69        206.00        49.06 o                         
  12   3   2          7.19         75.60        57.46 o                         
  13   3   2          0.00        -22.10        49.49 o                         
  14   3   2         63.58        117.58        74.07 o                         
   0   4   2       3327.83       3050.66        37.56 o                         
   1   4   2        776.63        849.54        18.19 o                         
   2   4   2        357.48        476.08        15.62 o                         
   3   4   2       3924.70       4160.82        41.35 o                         
   4   4   2        205.51        152.88        22.82 o                         
   5   4   2        276.59        289.51        25.70 o                         
   6   4   2        335.83        393.76        34.37 o                         
   7   4   2        587.53        610.70        35.53 o                         
   8   4   2        151.65        180.63        34.89 o                         
   9   4   2          0.38        115.42        43.79 o                         
  10   4   2        245.19        260.59        41.44 o                         
  11   4   2        381.01        315.57        52.19 o                         
  12   4   2        252.03        330.48        50.15 o                         
  13   4   2         48.20         89.39        55.29 o                         
   1   5   2       1530.17       1627.10        28.79 o                         
   2   5   2         35.81         27.69        24.60 o                         
   3   5   2          5.55         21.13        16.74 o                         
   4   5   2       1172.64       1181.61        26.07 o                         
   5   5   2        118.69         75.00        21.30 o                         
   6   5   2         14.12        -32.73        32.73 o                         
   7   5   2         19.79         22.70        36.72 o                         
   8   5   2        314.03        403.82        45.42 o                         
   9   5   2          0.16         -4.49        41.39 o                         
  10   5   2         86.26         73.98        48.61 o                         
  11   5   2         52.29         91.67        63.46 o                         
  12   5   2          1.22         44.68        52.74 o                         
   0   6   2       3926.74       4086.38       132.97 o                         
   1   6   2        212.06        197.49        27.04 o                         
   2   6   2        956.38        995.64        30.28 o                         
   3   6   2         20.62         48.32        22.47 o                         
   4   6   2        291.90        268.08        25.42 o                         
   5   6   2         30.78         20.90        24.98 o                         
   6   6   2          0.88        -25.93        25.93 o                         
   7   6   2         89.75        129.22        32.09 o                         
   8   6   2          0.18        -17.61        36.96 o                         
   9   6   2         15.11         14.32        49.04 o                         
  10   6   2          4.35         21.41        55.08 o                         
  11   6   2          6.48         35.46        53.20 o                         
   1   7   2        126.25        167.65        34.06 o                         
   2   7   2        534.05        491.32        33.69 o                         
   3   7   2          1.96         63.92        28.48 o                         
   4   7   2        237.83        190.23        29.45 o                         
   5   7   2         64.98         70.44        26.41 o                         
   6   7   2        172.23        186.74        31.98 o                         
   7   7   2         44.14         55.75        34.11 o                         
   8   7   2        289.65        235.39        45.20 o                         
   9   7   2         39.17         42.77        44.56 o                         
  10   7   2        201.18        237.89        52.87 o                         
   0   8   2         30.12        100.54        83.54 o                         
   1   8   2         23.23        102.35        45.45 o                         
   2   8   2         35.41         28.75        37.28 o                         
   3   8   2          1.99         10.38        31.30 o                         
   4   8   2         43.50         91.16        36.40 o                         
   5   8   2         27.81         33.24        32.91 o                         
   6   8   2         18.49         -7.24        32.64 o                         
   7   8   2         20.88         -1.07        47.98 o                         
   8   8   2          1.53         41.31        46.90 o                         
   9   8   2         15.27         50.17        50.24 o                         
   1   9   2         19.91         53.83        44.45 o                         
   2   9   2         35.63        115.33        49.60 o                         
   3   9   2         56.13         62.12        46.12 o                         
   4   9   2          1.94         23.85        41.59 o                         
   5   9   2         60.90         58.81        44.27 o                         
   6   9   2          0.54        -40.88        50.87 o                         
   0  10   2         78.98         81.48        85.12 o                         
   1  10   2         18.44         55.99        55.95 o                         
   2  10   2         47.35        111.32        56.52 o                         
   1   1   3         96.33        134.35         8.64 o                         
   2   1   3     127129.00     134750.27      3412.95 o                         
   3   1   3       2387.53       2377.41        27.55 o                         
   4   1   3         55.86         10.59        17.84 o                         
   5   1   3        580.88        586.99        24.12 o                         
   6   1   3       9732.98       9779.82       107.87 o                         
   7   1   3         67.33         91.54        22.79 o                         
   8   1   3        377.93        522.98        48.88 o                         
   9   1   3         53.87         38.77        42.09 o                         
  10   1   3       1408.55       1236.42        51.22 o                         
  11   1   3         14.86         -0.67        42.98 o                         
  12   1   3        980.68        920.78        59.06 o                         
  13   1   3         20.16         -6.77        52.27 o                         
  14   1   3        118.86        256.39        67.52 o                         
   0   2   3      40806.67      38629.04       506.55 o                         
   1   2   3       4639.42       3939.75        29.49 o                         
   2   2   3      47629.16      44909.33       677.73 o                         
   3   2   3       8298.16       7795.49        69.18 o                         
   4   2   3       4841.01       4408.67        49.88 o                         
   5   2   3        141.31        157.71        33.02 o                         
   6   2   3       1427.18       1220.23        27.54 o                         
   7   2   3        622.67        611.53        33.30 o                         
   8   2   3         36.87         52.20        30.43 o                         
   9   2   3         10.27         54.45        35.38 o                         
  10   2   3         72.90         98.98        43.59 o                         
  11   2   3        580.53        628.92        50.25 o                         
  12   2   3          0.42         34.52        51.96 o                         
  13   2   3          5.54        -13.09        59.35 o                         
  14   2   3        192.32        294.76        73.25 o                         
   1   3   3         34.39          5.68        10.17 o                         
   2   3   3        877.06        844.18        20.53 o                         
   3   3   3         75.19         82.79        21.37 o                         
   4   3   3       7061.98       7485.83        82.45 o                         
   5   3   3          0.54         42.98        26.46 o                         
   6   3   3         61.39         69.65        23.45 o                         
   7   3   3        756.24        771.82        36.47 o                         
   8   3   3       1927.08       2015.37        53.29 o                         
   9   3   3        163.38        152.06        39.89 o                         
  10   3   3        378.43        396.49        47.08 o                         
  11   3   3         85.76        140.69        51.05 o                         
  12   3   3          8.59         95.24        46.36 o                         
  13   3   3          7.76         47.29        47.54 o                         
  14   3   3         23.03        103.60        59.41 o                         
   0   4   3         37.11         72.94        18.14 o                         
   1   4   3       5086.77       5721.34        44.87 o                         
   2   4   3          1.05         13.83        13.73 o                         
   3   4   3        102.79        123.08        15.89 o                         
   4   4   3        170.45        167.08        24.27 o                         
   5   4   3         26.83          1.17        26.95 o                         
   6   4   3        199.49        180.41        26.06 o                         
   7   4   3       1849.90       1982.81        46.83 o                         
   8   4   3        362.58        297.39        36.91 o                         
   9   4   3        579.21        534.95        39.72 o                         
  10   4   3         36.36         73.27        43.28 o                         
  11   4   3         91.01         56.45        42.20 o                         
  12   4   3          8.61         81.58        59.56 o                         
  13   4   3          0.49         46.13        64.43 o                         
   1   5   3        253.40        308.99        16.85 o                         
   2   5   3         33.47          5.96        17.88 o                         
   3   5   3        291.93        267.35        20.61 o                         
   4   5   3       1926.27       1795.09        36.58 o                         
   5   5   3        638.31        649.66        29.76 o                         
   6   5   3        192.07        163.07        35.14 o                         
   7   5   3          7.96         -0.96        40.16 o                         
   8   5   3         14.58         81.27        39.19 o                         
   9   5   3       1251.88       1271.51        63.74 o                         
  10   5   3         26.46        138.45        68.57 o                         
  11   5   3        186.14        128.59        57.62 o                         
  12   5   3         11.91         33.11        57.75 o                         
   0   6   3         30.19         -7.32        26.77 o                         
   1   6   3          1.78         30.90        25.27 o                         
   2   6   3        307.14        331.58        26.11 o                         
   3   6   3          8.05         36.42        22.64 o                         
   4   6   3         45.63         34.39        21.79 o                         
   5   6   3        114.97         83.43        22.65 o                         
   6   6   3        439.27        372.13        28.12 o                         
   7   6   3          7.85         -8.48        35.65 o                         
   8   6   3         60.01          3.90        37.35 o                         
   9   6   3         19.30         57.88        40.39 o                         
  10   6   3         32.57          5.11        54.46 o                         
  11   6   3          1.23         55.93        51.21 o                         
   1   7   3        377.53        309.69        27.64 o                         
   2   7   3         24.76          3.86        26.35 o                         
   3   7   3         60.27         83.59        28.01 o                         
   4   7   3        210.87        164.07        32.63 o                         
   5   7   3         66.52        105.85        29.19 o                         
   6   7   3         45.89         56.26        28.96 o                         
   7   7   3         32.53         74.86        32.91 o                         
   8   7   3          0.01         42.67        39.07 o                         
   9   7   3         63.42         17.07        41.52 o                         
  10   7   3         67.65        139.50        54.63 o                         
   0   8   3         33.70         84.09        66.27 o                         
   1   8   3         33.98         73.36        41.61 o                         
   2   8   3        136.13        139.96        35.86 o                         
   3   8   3          0.53         31.02        31.90 o                         
   4   8   3         58.31        111.23        33.73 o                         
   5   8   3        110.48        101.14        34.59 o                         
   6   8   3         22.53         91.21        40.65 o                         
   7   8   3          0.81         53.63        45.20 o                         
   8   8   3         37.14         92.78        47.75 o                         
   9   8   3          8.59         45.98        55.40 o                         
   1   9   3          0.75        -21.94        43.53 o                         
   2   9   3          0.14         62.91        45.59 o                         
   3   9   3         13.30         17.26        45.54 o                         
   4   9   3          0.50         17.90        44.29 o                         
   5   9   3          0.01         39.81        41.63 o                         
   6   9   3        146.92        165.57        50.68 o                         
   0  10   3         42.26         57.15       114.02 o                         
   1  10   3        112.26        111.99        61.16 o                         
   2  10   3         13.59         46.88        55.71 o                         
   1   0   4       1968.71       1947.54        20.22 o                         
   2   0   4       1438.61        934.35        25.79 o                         
   3   0   4       6584.64       6281.22        78.75 o                         
   4   0   4        207.56         75.95        23.73 o                         
   5   0   4       1513.36       1401.32        46.10 o                         
   6   0   4        238.23        285.86        30.39 o                         
   7   0   4         47.72         65.00        35.75 o                         
   8   0   4        331.54        362.30        45.93 o                         
   9   0   4        247.14        243.15        45.68 o                         
  10   0   4          9.11        -21.45        56.28 o                         
  11   0   4         26.01         96.02        79.30 o                         
  12   0   4       2527.07       2432.43       143.12 o                         
  13   0   4        778.17        578.52       106.04 o                         
  14   0   4        304.60        266.63        95.11 o                         
   1   1   4       1584.63       1503.36        12.02 o                         
   2   1   4      13248.25      12144.09        91.96 o                         
   3   1   4       1329.93       1246.88        20.19 o                         
   4   1   4         55.82          4.91        18.39 o                         
   5   1   4        550.08        517.81        23.14 o                         
   6   1   4        757.07        848.53        31.93 o                         
   7   1   4        153.50        123.93        24.50 o                         
   8   1   4       1933.06       1755.16        38.81 o                         
   9   1   4        307.71        281.57        39.61 o                         
  10   1   4        758.12        611.36        38.94 o                         
  11   1   4        177.98        131.85        46.11 o                         
  12   1   4         32.23         21.20        42.71 o                         
  13   1   4          2.79        -44.77        54.04 o                         
  14   1   4         61.62        168.69        62.45 o                         
   0   2   4      12759.04      12850.93       110.86 o                         
   1   2   4       2896.18       2875.16        39.27 o                         
   2   2   4        233.00        138.90        16.58 o                         
   3   2   4       6747.83       7001.66        63.61 o                         
   4   2   4       2048.51       2098.03        40.79 o                         
   5   2   4        325.65        432.61        26.12 o                         
   6   2   4          1.18        -11.31        30.77 o                         
   7   2   4       1277.12       1208.94        36.23 o                         
   8   2   4         56.17         59.86        29.07 o                         
   9   2   4        397.94        431.13        43.33 o                         
  10   2   4         65.87        109.66        40.85 o                         
  11   2   4        202.99        248.15        47.10 o                         
  12   2   4        221.46        212.68        54.39 o                         
  13   2   4        505.84        490.26        59.80 o                         
  14   2   4         40.59        108.80        59.16 o                         
   1   3   4        794.97        785.39        15.31 o                         
   2   3   4       1254.49       1352.71        18.86 o                         
   3   3   4       1517.32       1331.62        37.30 o                         
   4   3   4         88.90         61.43        22.66 o                         
   5   3   4          0.03        -20.47        20.86 o                         
   6   3   4       1082.12       1080.39        31.63 o                         
   7   3   4        212.93        292.20        26.71 o                         
   8   3   4        950.59       1037.19        44.08 o                         
   9   3   4          8.85          6.36        31.41 o                         
  10   3   4         87.57         72.54        36.19 o                         
  11   3   4          8.33         35.05        43.22 o                         
  12   3   4        146.47         78.36        49.52 o                         
  13   3   4         11.20         -0.78        60.73 o                         
  14   3   4          8.28        -25.82        57.18 o                         
   0   4   4        824.41        976.52        25.14 o                         
   1   4   4         96.54         54.69        14.79 o                         
   2   4   4          0.24          3.42        14.08 o                         
   3   4   4        696.09        720.90        21.66 o                         
   4   4   4        624.48        550.37        22.30 o                         
   5   4   4       1005.57       1078.89        36.98 o                         
   6   4   4        391.35        362.90        34.88 o                         
   7   4   4        309.40        270.09        33.79 o                         
   8   4   4        732.28        690.54        43.38 o                         
   9   4   4        263.08        280.74        40.34 o                         
  10   4   4        140.09        149.63        44.90 o                         
  11   4   4         12.78         50.76        51.84 o                         
  12   4   4          7.04         15.77        50.21 o                         
  13   4   4         14.55         44.29        51.86 o                         
   1   5   4         61.40         72.26        16.09 o                         
   2   5   4       1221.54       1256.81        29.87 o                         
   3   5   4        493.76        473.32        17.93 o                         
   4   5   4        155.43        124.89        19.38 o                         
   5   5   4        601.52        593.91        32.12 o                         
   6   5   4        797.90        737.98        36.72 o                         
   7   5   4         55.10        108.79        36.18 o                         
   8   5   4         32.95         52.34        39.21 o                         
   9   5   4         66.38        100.99        46.14 o                         
  10   5   4          6.89         99.83        50.74 o                         
  11   5   4          2.29         90.11        61.79 o                         
  12   5   4         15.43         94.72        59.76 o                         
   0   6   4       2940.21       3211.94       112.73 o                         
   1   6   4        355.91        364.52        28.45 o                         
   2   6   4         54.12         44.15        25.67 o                         
   3   6   4         20.64        -17.73        33.50 o                         
   4   6   4         92.34        113.19        23.15 o                         
   5   6   4        267.46        264.43        27.42 o                         
   6   6   4        339.43        257.19        27.87 o                         
   7   6   4          0.38        -29.12        29.49 o                         
   8   6   4          7.18         30.88        41.76 o                         
   9   6   4          5.54        103.12        43.02 o                         
  10   6   4          0.33          3.45        53.98 o                         
  11   6   4         99.25        140.72        61.66 o                         
   1   7   4         16.12          2.96        29.02 o                         
   2   7   4          3.33         -3.10        24.92 o                         
   3   7   4          3.24         14.30        27.99 o                         
   4   7   4         25.12         41.31        28.75 o                         
   5   7   4         36.17         49.34        26.16 o                         
   6   7   4         35.52        -23.71        23.71 o                         
   7   7   4        362.88        353.96        40.61 o                         
   8   7   4        231.84        270.08        41.99 o                         
   9   7   4          5.88         79.47        46.47 o                         
  10   7   4         49.99        160.29        61.52 o                         
   0   8   4        326.69        231.43        71.87 o                         
   1   8   4        184.31        197.09        39.90 o                         
   2   8   4          5.22          2.60        33.40 o                         
   3   8   4         35.76         36.22        32.80 o                         
   4   8   4         67.15        122.39        39.77 o                         
   5   8   4         27.88         67.57        32.71 o                         
   6   8   4          3.02         50.95        36.90 o                         
   7   8   4          0.32         41.12        38.58 o                         
   8   8   4          0.26         20.50        48.83 o                         
   9   8   4        115.32        217.37        47.54 o                         
   1   9   4          9.18         95.31        49.39 o                         
   2   9   4          0.04         -4.74        39.75 o                         
   3   9   4         36.84          3.75        41.34 o                         
   4   9   4         10.75         41.34        44.76 o                         
   5   9   4          4.53         65.61        46.34 o                         
   6   9   4         21.12         91.96        51.68 o                         
   0  10   4        136.70         46.12       115.23 o                         
   1  10   4          7.73         29.52        57.46 o                         
   2  10   4         74.17        128.60        58.73 o                         
   1   1   5       6756.02       6633.96        35.14 o                         
   2   1   5       7302.08       7205.78        54.16 o                         
   3   1   5       3561.48       3553.70        32.35 o                         
   4   1   5       2541.23       2120.51        29.92 o                         
   5   1   5          7.51         -7.26        21.15 o                         
   6   1   5         15.04         37.81        19.54 o                         
   7   1   5        648.58        691.33        36.93 o                         
   8   1   5       1390.29       1175.70        52.15 o                         
   9   1   5       1502.26       1438.40        45.09 o                         
  10   1   5        371.22        407.71        46.31 o                         
  11   1   5         41.68         82.65        43.23 o                         
  12   1   5         26.93         94.14        52.25 o                         
  13   1   5        367.70        299.65        60.21 o                         
  14   1   5        114.50        139.45        70.06 o                         
   0   2   5      26264.04      28603.81       356.32 o                         
   1   2   5      10636.65       9894.88        74.77 o                         
   2   2   5      13252.06      12014.58       102.43 o                         
   3   2   5         75.67        163.02        19.70 o                         
   4   2   5       7765.01       6734.13        68.03 o                         
   5   2   5       1498.79       1614.83        29.64 o                         
   6   2   5        404.81        380.16        24.98 o                         
   7   2   5        608.01        561.07        27.80 o                         
   8   2   5          4.35        -26.77        26.77 o                         
   9   2   5         50.15         78.92        31.00 o                         
  10   2   5       1007.45        898.49        50.94 o                         
  11   2   5        116.45         70.34        48.53 o                         
  12   2   5         66.53         24.16        43.43 o                         
  13   2   5         67.42         66.32        59.25 o                         
  14   2   5        154.90        164.94        55.58 o                         
   1   3   5          0.02        -14.24        14.24 o                         
   2   3   5       1048.37       1133.38        21.85 o                         
   3   3   5       3187.36       3600.48        47.89 o                         
   4   3   5       4985.13       5468.02        64.28 o                         
   5   3   5          0.08        -21.40        21.40 o                         
   6   3   5        233.12        243.13        28.68 o                         
   7   3   5         54.59         77.12        31.97 o                         
   8   3   5        108.80        125.64        34.12 o                         
   9   3   5         18.81         87.02        35.65 o                         
  10   3   5          4.49        -34.73        34.73 o                         
  11   3   5        267.08        262.82        46.17 o                         
  12   3   5        219.39        229.29        50.87 o                         
  13   3   5         99.66        133.01        56.24 o                         
  14   3   5        291.06        392.81        67.49 o                         
   0   4   5       2606.20       2329.09        33.28 o                         
   1   4   5        977.94        925.49        17.60 o                         
   2   4   5      14352.16      15456.05       144.08 o                         
   3   4   5       2862.33       2998.72        41.73 o                         
   4   4   5       1813.87       1843.26        30.29 o                         
   5   4   5         35.01         44.98        26.40 o                         
   6   4   5       1389.27       1316.11        38.78 o                         
   7   4   5         19.16          8.11        34.33 o                         
   8   4   5       1894.02       1691.86        49.69 o                         
   9   4   5        306.97        238.09        43.20 o                         
  10   4   5        463.35        395.53        42.89 o                         
  11   4   5         31.56        115.63        52.11 o                         
  12   4   5         58.99        141.80        61.81 o                         
  13   4   5          0.53         59.24        71.44 o                         
   1   5   5        147.17        165.92        17.45 o                         
   2   5   5        508.78        532.23        24.39 o                         
   3   5   5         83.45         98.38        15.61 o                         
   4   5   5        108.64         94.36        18.34 o                         
   5   5   5       1157.25       1085.48        34.72 o                         
   6   5   5       2751.88       2474.16        66.57 o                         
   7   5   5        660.40        624.80        40.33 o                         
   8   5   5       1268.85       1188.38        59.00 o                         
   9   5   5          0.03        -47.26        47.26 o                         
  10   5   5       1110.02       1067.90        66.91 o                         
  11   5   5        138.01        215.50        56.58 o                         
  12   5   5        200.82        255.45        66.66 o                         
   0   6   5        377.74        419.29        32.13 o                         
   1   6   5         12.50         21.69        24.44 o                         
   2   6   5         19.37         21.40        25.74 o                         
   3   6   5         59.73         61.31        26.31 o                         
   4   6   5        233.65        235.19        25.91 o                         
   5   6   5         21.12         37.38        21.35 o                         
   6   6   5         10.48         31.06        26.68 o                         
   7   6   5        857.78        849.43        55.84 o                         
   8   6   5        239.89        164.42        37.99 o                         
   9   6   5          0.56         77.28        54.87 o                         
  10   6   5         56.12         17.66        52.22 o                         
  11   6   5          1.21         35.84        56.42 o                         
   1   7   5         27.09         65.42        29.06 o                         
   2   7   5          0.06         39.03        26.10 o                         
   3   7   5          0.04         77.53        25.58 o                         
   4   7   5         83.10         81.39        29.55 o                         
   5   7   5         20.31         27.00        33.03 o                         
   6   7   5        132.03        125.60        34.33 o                         
   7   7   5         93.55         80.66        34.97 o                         
   8   7   5          2.88         76.30        42.23 o                         
   9   7   5        146.53        141.84        43.91 o                         
  10   7   5         42.54         20.36        47.30 o                         
   0   8   5       1164.31       1043.09        91.87 o                         
   1   8   5        347.24        365.80        46.15 o                         
   2   8   5        275.23        201.78        37.94 o                         
   3   8   5         13.04         17.04        31.00 o                         
   4   8   5         45.65         12.39        35.68 o                         
   5   8   5         34.85         50.44        36.88 o                         
   6   8   5         29.08         40.38        35.38 o                         
   7   8   5         46.51         86.53        38.72 o                         
   8   8   5          9.72         40.75        49.17 o                         
   9   8   5         10.45          4.60        68.13 o                         
   1   9   5         25.46         73.18        59.49 o                         
   2   9   5         29.88         43.83        43.34 o                         
   3   9   5         57.08        133.79        39.89 o                         
   4   9   5         10.09         -8.09        34.85 o                         
   5   9   5          0.06         70.80        42.28 o                         
   6   9   5         38.28         26.50        48.18 o                         
   0  10   5         79.39        156.42       113.40 o                         
   1  10   5          1.04         65.87        72.01 o                         
   2  10   5         42.90        114.47        57.84 o                         
   0   0   6      26333.73      25275.27       842.01 o                         
   1   0   6       2558.30       2191.94        23.64 o                         
   2   0   6         23.46        101.25        19.64 o                         
   3   0   6        259.27        435.01        32.66 o                         
   4   0   6      16791.64      15812.63       210.72 o                         
   5   0   6        528.00        745.51        46.30 o                         
   6   0   6        657.59        710.19        37.62 o                         
   7   0   6        386.72        525.46        47.13 o                         
   8   0   6        845.41       1022.57        53.91 o                         
   9   0   6          1.54        -36.96        42.15 o                         
  10   0   6       1107.33       1056.04        59.25 o                         
  11   0   6         19.36         48.33       103.63 o                         
  12   0   6        105.39        236.23        85.43 o                         
  13   0   6         40.60        103.69        79.93 o                         
  14   0   6        247.61        203.62        77.19 o                         
   1   1   6        402.82        414.38        10.34 o                         
   2   1   6         19.96         18.47        13.68 o                         
   3   1   6       1586.21       1472.01        20.59 o                         
   4   1   6       1327.43       1302.99        20.55 o                         
   5   1   6       1053.87       1036.44        29.72 o                         
   6   1   6       2047.04       1983.41        36.91 o                         
   7   1   6          3.64         -4.60        23.18 o                         
   8   1   6        657.47        698.10        38.30 o                         
   9   1   6        239.47        247.77        31.89 o                         
  10   1   6         33.96         70.89        37.57 o                         
  11   1   6         12.17         58.38        40.40 o                         
  12   1   6        484.25        467.96        60.47 o                         
  13   1   6        194.01        261.05        59.17 o                         
  14   1   6        280.18        293.41        65.18 o                         
   0   2   6      13323.79      13735.66       149.29 o                         
   1   2   6       1064.11        994.26        15.25 o                         
   2   2   6       9644.54      10681.51        90.26 o                         
   3   2   6         30.50         49.12        16.37 o                         
   4   2   6       5712.49       5672.27        57.28 o                         
   5   2   6        100.71        127.23        28.40 o                         
   6   2   6        577.92        551.10        25.79 o                         
   7   2   6        211.64        211.06        27.94 o                         
   8   2   6         44.76        134.11        33.43 o                         
   9   2   6        409.11        399.37        39.80 o                         
  10   2   6        145.25        156.20        38.23 o                         
  11   2   6         92.48         63.42        41.93 o                         
  12   2   6        765.79        705.17        60.75 o                         
  13   2   6         65.12         31.84        53.83 o                         
  14   2   6         37.69         96.64        60.20 o                         
   1   3   6         51.17         85.65        16.00 o                         
   2   3   6       5047.15       5130.53        50.11 o                         
   3   3   6       5733.74       5924.41        65.40 o                         
   4   3   6        813.82        670.59        36.27 o                         
   5   3   6        344.84        327.98        27.84 o                         
   6   3   6        238.69        244.68        35.42 o                         
   7   3   6          1.05        -27.04        27.04 o                         
   8   3   6       1075.15       1146.08        41.54 o                         
   9   3   6         22.51         53.55        33.49 o                         
  10   3   6          1.19         48.09        42.06 o                         
  11   3   6        249.76        201.99        42.32 o                         
  12   3   6         52.65         94.45        56.28 o                         
  13   3   6        875.82        915.97        79.24 o                         
  14   3   6          0.10        -75.17       327.04 o                         
   0   4   6       1340.23       1485.38        30.95 o                         
   1   4   6       1831.20       1856.85        23.04 o                         
   2   4   6       6036.06       6227.62        56.80 o                         
   3   4   6        261.96        221.41        19.42 o                         
   4   4   6       2064.00       1970.43        43.24 o                         
   5   4   6        516.98        543.22        30.50 o                         
   6   4   6        311.93        313.06        32.74 o                         
   7   4   6       2044.83       1831.21        48.75 o                         
   8   4   6         69.67         52.96        39.68 o                         
   9   4   6          8.59         22.63        36.40 o                         
  10   4   6          6.95         90.22        47.27 o                         
  11   4   6         38.60         34.70        49.12 o                         
  12   4   6         28.18        -11.04        54.15 o                         
  13   4   6         31.53         56.61        65.59 o                         
   1   5   6        242.21        311.78        18.78 o                         
   2   5   6        151.41        144.14        19.35 o                         
   3   5   6        704.47        744.63        25.05 o                         
   4   5   6          8.07         -5.98        17.73 o                         
   5   5   6        509.12        519.62        32.10 o                         
   6   5   6        318.81        289.66        33.28 o                         
   7   5   6         43.49         90.84        38.08 o                         
   8   5   6        212.70        206.44        46.98 o                         
   9   5   6         95.49        139.31        45.26 o                         
  10   5   6        540.08        406.88        53.27 o                         
  11   5   6         34.32        160.56        55.66 o                         
  12   5   6         81.01        191.05        58.37 o                         
   0   6   6        145.79        133.32        27.67 o                         
   1   6   6        152.87        137.09        21.53 o                         
   2   6   6        504.48        493.18        38.74 o                         
   3   6   6        227.78        190.79        27.58 o                         
   4   6   6         19.10          5.51        27.65 o                         
   5   6   6        128.40        146.16        30.75 o                         
   6   6   6        199.06        275.95        33.19 o                         
   7   6   6       1127.02       1059.38        44.02 o                         
   8   6   6         16.53         18.26        38.51 o                         
   9   6   6        170.18        250.27        53.55 o                         
  10   6   6         94.21        120.61        50.77 o                         
  11   6   6          1.11         71.47        50.52 o                         
   1   7   6         32.55         32.83        30.89 o                         
   2   7   6         19.78         30.83        26.66 o                         
   3   7   6        179.71         87.50        28.28 o                         
   4   7   6        559.09        441.52        35.55 o                         
   5   7   6          1.96         33.47        34.73 o                         
   6   7   6          0.56          9.76        30.35 o                         
   7   7   6         92.09        113.95        42.12 o                         
   8   7   6         46.52         69.37        39.26 o                         
   9   7   6          3.68        -27.63        44.47 o                         
  10   7   6         88.19        107.56        60.69 o                         
   0   8   6         43.63        130.22        67.10 o                         
   1   8   6          0.64        -26.01        33.20 o                         
   2   8   6         20.57         71.72        35.12 o                         
   3   8   6        135.32        108.96        30.63 o                         
   4   8   6         42.07         30.22        33.41 o                         
   5   8   6         64.16         74.59        37.34 o                         
   6   8   6          9.39          1.83        36.03 o                         
   7   8   6        108.45         89.53        39.51 o                         
   8   8   6         74.41         49.69        44.43 o                         
   1   9   6         12.81         50.39        50.89 o                         
   2   9   6         47.77         14.75        44.59 o                         
   3   9   6        138.42        152.14        39.92 o                         
   4   9   6         34.30         59.30        42.33 o                         
   5   9   6          0.89         55.36        41.42 o                         
   6   9   6          3.93        -33.62        44.36 o                         
   0  10   6          2.87        -40.88       110.55 o                         
   1  10   6         40.34         36.99        62.12 o                         
   2  10   6         30.96         -0.99        79.11 o                         
   1   1   7       1922.07       1923.03        16.69 o                         
   2   1   7        131.60         84.35        15.84 o                         
   3   1   7       5929.93       6173.61        44.96 o                         
   4   1   7        159.09        181.02        17.12 o                         
   5   1   7        491.89        433.86        27.25 o                         
   6   1   7       1585.58       1433.32        36.28 o                         
   7   1   7       3387.05       3460.97        53.66 o                         
   8   1   7         92.17        152.53        30.31 o                         
   9   1   7          0.26         13.20        36.71 o                         
  10   1   7        903.30        971.61        49.65 o                         
  11   1   7        529.13        500.31        52.04 o                         
  12   1   7        557.96        549.71        61.98 o                         
  13   1   7        123.67        139.17        50.09 o                         
  14   1   7        316.67        286.79        64.15 o                         
   0   2   7       4792.12       3640.77        42.32 o                         
   1   2   7      10503.50       9785.54        74.99 o                         
   2   2   7       2437.02       2088.87        21.86 o                         
   3   2   7        577.99        577.88        17.77 o                         
   4   2   7       1677.18       1513.86        29.58 o                         
   5   2   7        487.31        487.83        22.80 o                         
   6   2   7        207.21        213.81        23.04 o                         
   7   2   7        244.28        269.59        26.39 o                         
   8   2   7         25.11         87.76        30.78 o                         
   9   2   7         32.42         70.12        37.55 o                         
  10   2   7          5.49        139.30        37.79 o                         
  11   2   7        167.87        112.85        47.72 o                         
  12   2   7         44.27         77.98        47.55 o                         
  13   2   7         23.00         63.37        50.34 o                         
  14   2   7        110.57        193.10        68.14 o                         
   1   3   7       3198.01       3408.61        32.56 o                         
   2   3   7       3875.27       4159.31        50.40 o                         
   3   3   7         16.95          6.88        23.66 o                         
   4   3   7        321.14        318.22        26.11 o                         
   5   3   7       4667.45       4911.24        61.32 o                         
   6   3   7         21.15         24.64        24.32 o                         
   7   3   7         17.80         12.33        26.79 o                         
   8   3   7          0.80          5.30        32.40 o                         
   9   3   7         59.89         33.83        38.82 o                         
  10   3   7         75.11        121.31        48.93 o                         
  11   3   7         15.07         60.69        46.87 o                         
  12   3   7          0.11          4.26        45.90 o                         
  13   3   7         92.12        134.76        57.95 o                         
   0   4   7         24.20        -19.84        22.43 o                         
   1   4   7        899.32        798.56        18.21 o                         
   2   4   7          7.22         14.20        17.85 o                         
   3   4   7        207.71        218.00        21.30 o                         
   4   4   7       5351.56       5619.99        65.26 o                         
   5   4   7       2005.30       2091.34        45.94 o                         
   6   4   7        816.58        715.04        32.77 o                         
   7   4   7         12.98        -34.66        34.66 o                         
   8   4   7         53.40         41.20        34.31 o                         
   9   4   7         13.32         51.26        45.77 o                         
  10   4   7          9.52         49.55        48.06 o                         
  11   4   7         53.90        143.21        51.89 o                         
  12   4   7         20.00         61.06        55.01 o                         
  13   4   7          5.82          2.94        57.16 o                         
   1   5   7        331.58        400.82        19.39 o                         
   2   5   7        193.27        213.17        20.62 o                         
   3   5   7        103.55        114.27        21.25 o                         
   4   5   7        334.60        332.42        27.24 o                         
   5   5   7        105.39         96.23        18.95 o                         
   6   5   7        972.41        906.79        37.23 o                         
   7   5   7          3.87        -40.37        40.37 o                         
   8   5   7         60.70          3.64        49.31 o                         
   9   5   7        244.47        251.94        47.27 o                         
  10   5   7        198.62        216.32        57.77 o                         
  11   5   7         89.72         66.94        57.51 o                         
  12   5   7         21.70        -58.12        58.12 o                         
   0   6   7         19.02         36.85        25.78 o                         
   1   6   7         78.83        123.28        26.32 o                         
   2   6   7         69.47         47.77        24.84 o                         
   3   6   7        101.40        108.34        24.14 o                         
   4   6   7       1383.02       1317.15        38.79 o                         
   5   6   7        143.16        148.78        38.31 o                         
   6   6   7        268.43        267.96        35.94 o                         
   7   6   7        376.41        409.11        37.16 o                         
   8   6   7         26.87         -1.88        36.51 o                         
   9   6   7         50.06        112.20        45.96 o                         
  10   6   7          6.51          2.12        59.04 o                         
  11   6   7         73.58        138.69        55.63 o                         
   1   7   7        125.07         94.91        27.86 o                         
   2   7   7          7.62         47.92        31.43 o                         
   3   7   7         55.42         37.62        27.58 o                         
   4   7   7        101.58         65.85        31.83 o                         
   5   7   7        105.88         71.81        33.42 o                         
   6   7   7        807.63        793.71        57.80 o                         
   7   7   7          3.78         35.75        36.08 o                         
   8   7   7        350.29        303.61        43.79 o                         
   9   7   7         14.44          5.60        48.54 o                         
  10   7   7        199.58        212.11        62.09 o                         
   0   8   7        166.48        165.20        69.51 o                         
   1   8   7          0.76        -14.53        35.48 o                         
   2   8   7        506.68        467.27        41.26 o                         
   3   8   7        302.83        214.77        34.98 o                         
   4   8   7         65.81        112.71        38.88 o                         
   5   8   7         42.91         93.19        37.31 o                         
   6   8   7        166.51        160.87        40.44 o                         
   7   8   7         63.20         23.91        43.44 o                         
   8   8   7         66.42         51.28        40.17 o                         
   1   9   7         15.79         44.70        49.90 o                         
   2   9   7         21.33         -2.28        39.31 o                         
   3   9   7         23.19         -3.32        36.98 o                         
   4   9   7         52.83         67.10        42.77 o                         
   5   9   7          0.93        -12.26        40.26 o                         
   6   9   7          6.45        -10.77        45.54 o                         
   0  10   7         20.52         -4.90       120.89 o                         
   1  10   7          0.68         18.68        70.30 o                         
   0   0   8       2169.31       2045.47        77.57 o                         
   1   0   8      14875.69      14232.72       139.62 o                         
   2   0   8       1336.24        843.88        30.04 o                         
   3   0   8       2241.43       1641.05        28.83 o                         
   4   0   8      10565.35      11260.15       126.66 o                         
   5   0   8       4818.10       4694.08        69.71 o                         
   6   0   8        184.32        303.55        35.41 o                         
   7   0   8       2250.18       2154.92        59.13 o                         
   8   0   8          1.16         10.29        37.55 o                         
   9   0   8        459.03        494.82        63.38 o                         
  10   0   8       4466.50       4089.61       119.17 o                         
  11   0   8       2748.55       2621.52       108.04 o                         
  12   0   8        434.62        385.33        66.93 o                         
  13   0   8         22.62        -62.16        62.16 o                         
  14   0   8          4.23        132.08        83.12 o                         
   1   1   8         83.58         79.51        13.98 o                         
   2   1   8         74.12         19.83        11.89 o                         
   3   1   8       1058.56       1026.88        19.40 o                         
   4   1   8       1610.67       1489.85        23.99 o                         
   5   1   8        776.39        735.48        38.91 o                         
   6   1   8          3.97         20.04        23.14 o                         
   7   1   8        331.29        248.21        30.78 o                         
   8   1   8        625.23        588.60        32.55 o                         
   9   1   8        246.78        178.61        34.32 o                         
  10   1   8         10.38        -11.58        36.77 o                         
  11   1   8        430.45        467.52        45.32 o                         
  12   1   8        345.07        340.16        50.61 o                         
  13   1   8        106.73        247.96        54.25 o                         
  14   1   8         73.61         42.61        50.78 o                         
   0   2   8       1583.94       1653.16        25.88 o                         
   1   2   8        159.30        123.43        14.53 o                         
   2   2   8       6938.49       6732.51        51.72 o                         
   3   2   8       2180.44       2171.31        26.44 o                         
   4   2   8         90.56        103.11        27.51 o                         
   5   2   8       1362.08       1728.16        31.41 o                         
   6   2   8        504.37        533.25        23.06 o                         
   7   2   8          2.71         50.63        33.26 o                         
   8   2   8         10.68         37.03        28.97 o                         
   9   2   8         22.53        145.82        49.40 o                         
  10   2   8         39.73        118.54        38.46 o                         
  11   2   8        446.71        451.80        54.58 o                         
  12   2   8        212.97        351.48        54.23 o                         
  13   2   8        393.62        324.82        68.87 o                         
  14   2   8        113.40        317.02        69.67 o                         
   1   3   8         45.99         86.04        13.93 o                         
   2   3   8       3354.18       3483.39        37.42 o                         
   3   3   8       1301.72       1327.52        32.68 o                         
   4   3   8       6152.36       6321.77        71.06 o                         
   5   3   8       1206.15       1167.99        28.51 o                         
   6   3   8       2094.71       1805.80        37.59 o                         
   7   3   8       1283.24       1276.55        37.98 o                         
   8   3   8       1391.62       1390.41        46.20 o                         
   9   3   8        364.57        330.38        38.88 o                         
  10   3   8          2.56         25.47        38.80 o                         
  11   3   8        107.08        194.47        43.92 o                         
  12   3   8         15.58         55.87        45.21 o                         
  13   3   8          0.25         78.64        55.95 o                         
   0   4   8       1700.45       1467.61        28.32 o                         
   1   4   8        776.43        811.46        16.22 o                         
   2   4   8         88.26         45.59        17.31 o                         
   3   4   8        153.86        222.02        21.13 o                         
   4   4   8       6269.82       6247.51        70.49 o                         
   5   4   8        174.28        196.55        28.71 o                         
   6   4   8       1268.74       1241.83        36.22 o                         
   7   4   8        253.02        296.21        29.51 o                         
   8   4   8        137.59         87.16        39.40 o                         
   9   4   8         40.24         18.15        38.45 o                         
  10   4   8          0.03         -0.52        43.01 o                         
  11   4   8        152.35        169.49        50.82 o                         
  12   4   8        471.10        380.86        59.04 o                         
  13   4   8        603.39        567.95        75.70 o                         
   1   5   8         27.77         14.96        16.03 o                         
   2   5   8         33.92         44.08        18.86 o                         
   3   5   8        113.11        142.23        20.98 o                         
   4   5   8        107.44         97.18        28.61 o                         
   5   5   8         53.88         30.57        29.22 o                         
   6   5   8        173.33        220.07        38.10 o                         
   7   5   8        318.15        410.75        60.34 o                         
   8   5   8        237.07        222.60        41.49 o                         
   9   5   8        216.39        233.96        48.09 o                         
  10   5   8         41.71         -5.91        53.31 o                         
  11   5   8          0.12         45.28        50.05 o                         
  12   5   8         53.46         99.66        56.68 o                         
   0   6   8        751.55        706.64        34.36 o                         
   1   6   8        318.17        299.33        25.29 o                         
   2   6   8        508.02        563.89        29.03 o                         
   3   6   8       1251.03       1165.82        41.27 o                         
   4   6   8       1970.37       1980.47        46.32 o                         
   5   6   8       1866.94       2101.77        67.74 o                         
   6   6   8        796.90        840.64        54.32 o                         
   7   6   8         30.49         50.09        37.62 o                         
   8   6   8         97.42         70.61        30.64 o                         
   9   6   8          1.64        128.81        46.96 o                         
  10   6   8        126.96        128.10        60.63 o                         
  11   6   8          0.08         -0.53        59.32 o                         
   1   7   8         69.97         77.91        29.67 o                         
   2   7   8        147.81        132.90        29.91 o                         
   3   7   8         21.49        -29.51        29.51 o                         
   4   7   8        114.26         73.95        31.23 o                         
   5   7   8        502.53        503.88        37.80 o                         
   6   7   8         49.36         61.28        34.52 o                         
   7   7   8         87.75         57.44        37.92 o                         
   8   7   8         68.52         93.50        41.18 o                         
   9   7   8         14.12         12.29        49.94 o                         
  10   7   8          2.94         19.85        47.87 o                         
   0   8   8          1.16        -55.62        55.62 o                         
   1   8   8          1.00        -23.01        34.16 o                         
   2   8   8         43.76         36.64        35.68 o                         
   3   8   8         78.73         81.17        33.27 o                         
   4   8   8         24.18         17.56        36.08 o                         
   5   8   8        231.56        170.91        37.41 o                         
   6   8   8          0.63        -15.76        39.40 o                         
   7   8   8         74.37         55.10        41.64 o                         
   8   8   8         27.26         81.13        48.51 o                         
   1   9   8        235.91        118.60        44.63 o                         
   2   9   8        198.77        140.16        37.61 o                         
   3   9   8         25.51          2.95        37.96 o                         
   4   9   8         91.29        105.40        40.85 o                         
   5   9   8         42.44         60.61        41.14 o                         
   6   9   8          3.48         21.01        46.41 o                         
   0  10   8         12.21         20.84        90.44 o                         
   1  10   8         38.82         69.68        59.83 o                         
   1   1   9       1433.75       1503.05        15.36 o                         
   2   1   9       5387.12       5115.02        33.44 o                         
   3   1   9         94.23        121.96        13.57 o                         
   4   1   9         55.64        112.58        21.30 o                         
   5   1   9        425.10        403.83        20.74 o                         
   6   1   9       2546.51       2690.10        41.98 o                         
   7   1   9         67.11         88.08        29.07 o                         
   8   1   9         58.45         16.38        28.22 o                         
   9   1   9        104.06         60.16        33.92 o                         
  10   1   9        722.56        667.06        42.31 o                         
  11   1   9        657.13        578.75        52.14 o                         
  12   1   9        120.51         97.03        47.97 o                         
  13   1   9        208.52        202.79        44.95 o                         
  14   1   9          3.22        -21.34        64.43 o                         
   0   2   9       3616.70       3077.34        34.30 o                         
   1   2   9       1706.21       1534.07        15.21 o                         
   2   2   9       5868.95       5527.25        44.97 o                         
   3   2   9         55.15         83.90        13.41 o                         
   4   2   9        633.68        640.86        19.79 o                         
   5   2   9       3305.51       4034.53        51.05 o                         
   6   2   9       1641.83       1548.43        30.31 o                         
   7   2   9        291.48        377.89        27.48 o                         
   8   2   9         10.33         39.29        28.38 o                         
   9   2   9          7.46         71.78        37.06 o                         
  10   2   9         58.16         46.73        36.64 o                         
  11   2   9         67.30         63.67        40.64 o                         
  12   2   9        210.93        214.56        83.58 o                         
  13   2   9          5.72         58.13        61.20 o                         
  14   2   9          6.20         64.21        60.05 o                         
   1   3   9          1.31         -9.27        12.11 o                         
   2   3   9       2711.17       2902.46        33.28 o                         
   3   3   9         14.19         37.11        16.73 o                         
   4   3   9        473.69        421.61        20.92 o                         
   5   3   9        753.58        857.70        25.88 o                         
   6   3   9       1701.58       1661.35        39.54 o                         
   7   3   9        121.06        117.37        37.84 o                         
   8   3   9        310.48        422.08        43.82 o                         
   9   3   9        157.54        140.58        38.19 o                         
  10   3   9         51.79         78.50        39.44 o                         
  11   3   9         45.08         44.93        42.94 o                         
  12   3   9        200.14        154.45        50.30 o                         
  13   3   9          2.10        -49.14        49.14 o                         
   0   4   9         10.01         19.88        25.02 o                         
   1   4   9        780.84        752.10        20.60 o                         
   2   4   9        359.82        416.01        20.20 o                         
   3   4   9       1381.62       1401.83        30.77 o                         
   4   4   9          8.60         85.67        24.05 o                         
   5   4   9        388.43        374.90        31.75 o                         
   6   4   9        405.45        380.50        32.35 o                         
   7   4   9          5.77         33.62        34.85 o                         
   8   4   9        827.38        794.04        59.31 o                         
   9   4   9          4.79         54.17        39.66 o                         
  10   4   9          0.22         22.95        47.95 o                         
  11   4   9        114.04         85.85        53.51 o                         
  12   4   9          3.62         13.95        70.05 o                         
  13   4   9         80.88        181.69        52.67 o                         
   1   5   9          7.27         27.03        16.19 o                         
   2   5   9         23.85         32.92        20.60 o                         
   3   5   9        128.41        136.91        23.55 o                         
   4   5   9        847.06        797.22        35.29 o                         
   5   5   9        369.28        373.86        31.16 o                         
   6   5   9        373.03        381.36        48.91 o                         
   7   5   9        242.85        287.48        41.39 o                         
   8   5   9        352.14        419.90        46.72 o                         
   9   5   9        235.49        278.45        45.03 o                         
  10   5   9         65.04         59.81        49.67 o                         
  11   5   9         60.25        103.58        52.62 o                         
  12   5   9          9.45        -28.59        51.83 o                         
   0   6   9        516.84        569.39        39.93 o                         
   1   6   9        165.12        192.57        26.05 o                         
   2   6   9        212.49        216.19        25.42 o                         
   3   6   9        636.38        644.96        48.36 o                         
   4   6   9         24.92        -27.38        27.38 o                         
   5   6   9        348.89        380.37        31.42 o                         
   6   6   9        195.95        223.47        36.42 o                         
   7   6   9          7.49         17.48        32.84 o                         
   8   6   9        464.83        472.20        45.49 o                         
   9   6   9          8.24        -47.44        47.44 o                         
  10   6   9        189.41        123.15        50.64 o                         
  11   6   9         16.34          5.74        53.97 o                         
   1   7   9         77.21        100.17        29.27 o                         
   2   7   9        127.54        106.41        27.28 o                         
   3   7   9         25.04         71.93        30.51 o                         
   4   7   9        132.32        151.68        30.30 o                         
   5   7   9        289.94        295.43        37.45 o                         
   6   7   9        303.12        246.48        33.13 o                         
   7   7   9          9.48         44.58        39.94 o                         
   8   7   9         13.44        116.34        44.05 o                         
   9   7   9        105.75        123.02        48.08 o                         
  10   7   9          0.04         19.02        54.01 o                         
   0   8   9          7.46         15.00        46.20 o                         
   1   8   9         56.92         59.42        32.82 o                         
   2   8   9         17.34         70.57        37.91 o                         
   3   8   9          0.52          1.97        32.17 o                         
   4   8   9         23.79         40.29        34.22 o                         
   5   8   9         58.10         86.65        37.59 o                         
   6   8   9        166.34        150.01        42.84 o                         
   7   8   9         32.31         64.43        40.71 o                         
   8   8   9          0.01        -17.87        48.59 o                         
   1   9   9         10.83         39.74        61.42 o                         
   2   9   9         11.86         -9.00        37.47 o                         
   3   9   9          6.16         32.75        42.01 o                         
   4   9   9         99.29         90.27        41.61 o                         
   5   9   9          0.15         43.02        41.03 o                         
   6   9   9         34.33         39.28        48.87 o                         
   0  10   9         15.71         -9.86        88.31 o                         
   1  10   9          5.06         87.28        93.38 o                         
   0   0  10       4855.68       4600.77       129.34 o                         
   1   0  10      12185.05      11195.15       112.05 o                         
   2   0  10        240.40        449.22        17.86 o                         
   3   0  10      12735.30      11242.36       111.03 o                         
   4   0  10       2448.06       2517.40        42.02 o                         
   5   0  10      17427.58      18745.04       276.02 o                         
   6   0  10       1873.59       1719.91        53.32 o                         
   7   0  10        276.69        259.98        31.73 o                         
   8   0  10         35.77         30.68        34.22 o                         
   9   0  10        270.51        267.97        47.35 o                         
  10   0  10        906.55        850.85        61.65 o                         
  11   0  10          5.94        -33.01        51.37 o                         
  12   0  10        350.09        309.93        64.22 o                         
  13   0  10          9.44         71.68        68.90 o                         
  14   0  10         76.99         82.95        84.33 o                         
   1   1  10         96.83         93.95        10.77 o                         
   2   1  10       4233.95       4556.37        31.11 o                         
   3   1  10       2235.30       2088.67        25.72 o                         
   4   1  10       1341.53       1332.42        22.49 o                         
   5   1  10       1212.10       1221.56        27.99 o                         
   6   1  10       2385.91       2146.90        34.71 o                         
   7   1  10        865.48        784.02        30.98 o                         
   8   1  10        218.96        240.74        30.88 o                         
   9   1  10        256.37        237.13        37.00 o                         
  10   1  10          3.56         57.25        38.01 o                         
  11   1  10         49.59         10.43        37.88 o                         
  12   1  10        646.76        584.79        48.52 o                         
  13   1  10          1.00        -35.13        52.08 o                         
  14   1  10        245.22        292.38        55.46 o                         
   0   2  10        213.25        225.36        19.97 o                         
   1   2  10       2108.58       2036.18        17.51 o                         
   2   2  10        208.33        236.04        13.70 o                         
   3   2  10         67.17         67.65        17.91 o                         
   4   2  10        242.68        263.71        21.88 o                         
   5   2  10       3229.31       3533.64        42.07 o                         
   6   2  10        248.51        259.67        25.30 o                         
   7   2  10       1043.05        950.93        33.01 o                         
   8   2  10        203.27        191.16        34.28 o                         
   9   2  10          1.30         18.23        39.03 o                         
  10   2  10          1.79          8.83        37.14 o                         
  11   2  10          0.15         60.72        41.82 o                         
  12   2  10        236.69        308.48        48.37 o                         
  13   2  10         44.35         78.58        53.19 o                         
  14   2  10          4.46         58.27        64.93 o                         
   1   3  10        400.49        421.22        20.52 o                         
   2   3  10         14.64         20.63        16.89 o                         
   3   3  10       3348.06       3452.56        39.87 o                         
   4   3  10         54.27         64.02        15.42 o                         
   5   3  10        805.19        711.40        24.42 o                         
   6   3  10       1093.51       1067.65        36.36 o                         
   7   3  10        490.78        454.20        32.66 o                         
   8   3  10        140.59         87.44        30.85 o                         
   9   3  10        638.78        596.83        37.29 o                         
  10   3  10         42.25        147.92        37.21 o                         
  11   3  10         44.81         68.16        47.58 o                         
  12   3  10          5.63        -47.49        52.69 o                         
  13   3  10        107.58         95.39        48.82 o                         
   0   4  10       5425.48       5451.49        67.47 o                         
   1   4  10        519.29        531.42        26.40 o                         
   2   4  10        356.72        444.65        18.53 o                         
   3   4  10       1698.59       1656.41        31.01 o                         
   4   4  10         32.49         60.18        22.86 o                         
   5   4  10          0.03          3.65        18.45 o                         
   6   4  10        698.87        700.37        29.48 o                         
   7   4  10        588.01        567.89        38.39 o                         
   8   4  10        490.93        448.74        40.50 o                         
   9   4  10          0.01        -48.28        52.29 o                         
  10   4  10         42.85          5.04        41.75 o                         
  11   4  10         45.90         87.50        64.36 o                         
  12   4  10        103.55        123.82        50.99 o                         
  13   4  10          0.32          9.26        50.94 o                         
   1   5  10        144.49        196.55        14.45 o                         
   2   5  10        261.51        307.93        20.54 o                         
   3   5  10        206.12        242.33        21.74 o                         
   4   5  10        302.55        346.31        28.46 o                         
   5   5  10          0.67         39.86        28.55 o                         
   6   5  10       1768.73       1849.52        57.34 o                         
   7   5  10         57.35        -10.16        26.69 o                         
   8   5  10        407.94        344.67        40.64 o                         
   9   5  10         19.82        155.78        39.81 o                         
  10   5  10        117.70        144.70        43.44 o                         
  11   5  10        137.38        151.26        44.95 o                         
  12   5  10         26.43        113.20        57.35 o                         
   0   6  10        473.62        386.29        42.48 o                         
   1   6  10        494.41        494.62        27.82 o                         
   2   6  10        140.59        141.99        24.56 o                         
   3   6  10        151.37        149.31        26.73 o                         
   4   6  10       3794.84       3742.59       152.88 o                         
   5   6  10         38.01         28.94        29.92 o                         
   6   6  10       1266.49       1157.91        53.99 o                         
   7   6  10          0.76        -15.61        34.49 o                         
   8   6  10          3.94         23.95        40.32 o                         
   9   6  10         88.46        104.14        57.36 o                         
  10   6  10         60.28         85.23        61.08 o                         
  11   6  10        111.46        193.13        72.57 o                         
   1   7  10         31.03          9.31        27.26 o                         
   2   7  10        191.03        214.50        29.88 o                         
   3   7  10        149.89        136.88        31.42 o                         
   4   7  10        791.68        727.03        39.48 o                         
   5   7  10         81.28         50.46        33.94 o                         
   6   7  10         84.38        -22.47        37.96 o                         
   7   7  10         73.21         65.31        37.57 o                         
   8   7  10          7.57         18.02        45.60 o                         
   9   7  10         96.59        123.78        49.29 o                         
  10   7  10          5.19         34.26        48.80 o                         
   0   8  10          1.49         49.34        50.04 o                         
   1   8  10          6.19         42.87        39.65 o                         
   2   8  10          5.54         26.11        34.93 o                         
   3   8  10         38.05         12.84        35.87 o                         
   4   8  10        621.18        480.59        40.95 o                         
   5   8  10         39.28         55.16        37.27 o                         
   6   8  10        563.25        421.65        44.32 o                         
   7   8  10          9.54         79.42        42.42 o                         
   8   8  10         32.22         80.17        46.79 o                         
   1   9  10         59.07         77.75        52.64 o                         
   2   9  10         48.42         99.59        41.77 o                         
   3   9  10         28.85         -1.08        44.16 o                         
   4   9  10         40.69         14.95        43.01 o                         
   5   9  10         62.35         73.71        41.41 o                         
   6   9  10          4.91         65.12        42.40 o                         
   1   1  11        365.55        394.91        14.53 o                         
   2   1  11        207.59        194.66        10.47 o                         
   3   1  11         68.70         47.55        13.45 o                         
   4   1  11       4363.17       4275.12        43.27 o                         
   5   1  11       5239.25       5070.71        47.78 o                         
   6   1  11        416.02        466.91        22.05 o                         
   7   1  11       1379.42       1343.70        35.03 o                         
   8   1  11        534.66        545.14        31.86 o                         
   9   1  11       2174.41       2026.28        52.85 o                         
  10   1  11          3.21          8.50        36.30 o                         
  11   1  11        139.66        175.13        38.85 o                         
  12   1  11        151.89        117.26        47.35 o                         
  13   1  11         54.51         14.00        54.80 o                         
  14   1  11          1.68        -18.03        53.11 o                         
   0   2  11       3682.97       3100.03        30.47 o                         
   1   2  11        439.21        273.85        11.28 o                         
   2   2  11        408.38        383.86        12.78 o                         
   3   2  11       8693.60       8748.50        69.92 o                         
   4   2  11       1103.65       1501.52        28.28 o                         
   5   2  11       2777.48       2610.34        35.45 o                         
   6   2  11        891.64        948.26        24.84 o                         
   7   2  11         10.96          4.27        22.96 o                         
   8   2  11        639.15        586.98        36.46 o                         
   9   2  11        189.60        189.57        33.83 o                         
  10   2  11        881.04        887.01        44.75 o                         
  11   2  11        169.35        157.16        45.61 o                         
  12   2  11         46.34         58.69        41.35 o                         
  13   2  11        595.94        559.71        55.60 o                         
  14   2  11         12.77         -0.65        50.78 o                         
   1   3  11        863.07        923.75        16.58 o                         
   2   3  11         21.47         27.48        24.70 o                         
   3   3  11        168.11        159.69        18.51 o                         
   4   3  11        198.68        277.63        18.89 o                         
   5   3  11        370.99        409.47        25.67 o                         
   6   3  11       2789.30       2522.93        37.53 o                         
   7   3  11        854.73        888.63        31.19 o                         
   8   3  11        213.89        257.01        38.41 o                         
   9   3  11        125.99         67.99        37.79 o                         
  10   3  11          0.89         35.61        41.64 o                         
  11   3  11        253.50        242.46        41.46 o                         
  12   3  11          0.95          9.91        47.61 o                         
  13   3  11         24.90         74.82        55.70 o                         
   0   4  11         27.18          5.89        24.62 o                         
   1   4  11        402.20        343.17        17.49 o                         
   2   4  11        112.84        153.81        17.18 o                         
   3   4  11          5.20        -12.41        18.38 o                         
   4   4  11        935.55        784.52        29.98 o                         
   5   4  11        220.45        236.47        27.90 o                         
   6   4  11         33.87         23.39        23.32 o                         
   7   4  11        697.31        660.34        30.73 o                         
   8   4  11        173.99        149.74        30.87 o                         
   9   4  11         12.57         17.93        36.12 o                         
  10   4  11          1.24         65.29        46.53 o                         
  11   4  11         87.14         65.00        47.74 o                         
  12   4  11        201.94        262.90        58.48 o                         
  13   4  11          1.74         66.46        62.62 o                         
   1   5  11        423.08        451.10        22.59 o                         
   2   5  11         78.25        105.00        20.43 o                         
   3   5  11        170.72        158.78        23.74 o                         
   4   5  11         80.29         85.16        24.43 o                         
   5   5  11        251.79        283.32        31.84 o                         
   6   5  11       1841.51       1715.78        49.28 o                         
   7   5  11        770.46        820.67        45.14 o                         
   8   5  11         28.87        146.59        56.13 o                         
   9   5  11        114.20         94.56        37.65 o                         
  10   5  11        153.11        145.92        42.35 o                         
  11   5  11         98.77        104.98        51.63 o                         
  12   5  11         42.67        106.87        64.83 o                         
   0   6  11        186.16        118.07        36.92 o                         
   1   6  11          4.63          7.17        25.38 o                         
   2   6  11        327.62        351.84        30.02 o                         
   3   6  11        134.99        120.54        28.72 o                         
   4   6  11          9.57         36.31        29.80 o                         
   5   6  11         28.91         37.41        28.71 o                         
   6   6  11         75.71         50.18        35.72 o                         
   7   6  11        137.85        115.65        34.88 o                         
   8   6  11         32.34         96.11        44.98 o                         
   9   6  11         27.95        -37.47        54.20 o                         
  10   6  11          4.64         31.21        52.92 o                         
  11   6  11         32.31         35.93        68.43 o                         
   1   7  11         68.81         80.63        28.40 o                         
   2   7  11          8.09          1.38        27.39 o                         
   3   7  11        228.41        228.47        37.94 o                         
   4   7  11         10.59         30.44        30.84 o                         
   5   7  11        354.66        293.36        37.84 o                         
   6   7  11         33.56         69.22        37.10 o                         
   7   7  11        465.29        429.35        48.07 o                         
   8   7  11          0.04         79.40        45.12 o                         
   9   7  11         18.92         35.96        43.94 o                         
  10   7  11         15.31         78.03        47.22 o                         
   0   8  11         10.72         83.92        57.64 o                         
   1   8  11        494.49        508.29        50.45 o                         
   2   8  11        198.92        122.43        38.43 o                         
   3   8  11        160.44        157.34        36.91 o                         
   4   8  11         39.13         28.88        34.03 o                         
   5   8  11        396.42        419.11        48.53 o                         
   6   8  11          0.03         12.11        39.63 o                         
   7   8  11          5.22        -12.02        44.43 o                         
   8   8  11         31.77         48.11        48.03 o                         
   1   9  11         10.08         44.79        52.39 o                         
   2   9  11          6.77         23.97        37.85 o                         
   3   9  11         16.16         72.14        43.51 o                         
   4   9  11         20.32         47.55        43.68 o                         
   5   9  11        100.93         38.07        36.19 o                         
   6   9  11         71.77         99.42        47.85 o                         
   0   0  12       2746.86       2852.19        86.71 o                         
   1   0  12        361.14        307.12        18.38 o                         
   2   0  12       1650.37       1475.31        33.69 o                         
   3   0  12       2638.37       2156.78        40.88 o                         
   4   0  12       9720.24      10054.07       122.92 o                         
   5   0  12       2980.78       2760.87        45.85 o                         
   6   0  12       4294.66       3936.78        89.87 o                         
   7   0  12        353.29        341.97        45.88 o                         
   8   0  12       1243.35       1437.44        46.76 o                         
   9   0  12        517.73        591.25        47.96 o                         
  10   0  12         72.34        148.03        58.21 o                         
  11   0  12        775.18        658.22        74.17 o                         
  12   0  12        269.78        309.95        70.31 o                         
  13   0  12        330.86        364.43        78.05 o                         
  14   0  12         14.46        -24.01        71.94 o                         
   1   1  12        193.29        170.00        10.29 o                         
   2   1  12        294.31        246.18        12.17 o                         
   3   1  12       1224.14       1301.22        18.16 o                         
   4   1  12        356.26        387.09        20.20 o                         
   5   1  12        698.50        834.74        26.05 o                         
   6   1  12         21.40         20.49        22.79 o                         
   7   1  12        135.03        276.16        26.24 o                         
   8   1  12       1427.75       1309.00        40.18 o                         
   9   1  12        350.59        405.44        34.49 o                         
  10   1  12        100.30        129.32        36.90 o                         
  11   1  12         57.45         16.79        36.20 o                         
  12   1  12          7.21         81.72        47.02 o                         
  13   1  12         94.67         83.83        50.08 o                         
  14   1  12         57.94         76.60        54.94 o                         
   0   2  12       1621.78       1542.55        44.72 o                         
   1   2  12       2148.59       2072.51        18.70 o                         
   2   2  12         66.86         42.34        11.03 o                         
   3   2  12       2734.21       2791.46        29.63 o                         
   4   2  12       2021.03       2119.22        37.69 o                         
   5   2  12       2739.66       2752.54        37.04 o                         
   6   2  12          1.55         21.96        21.06 o                         
   7   2  12         47.59         34.57        24.80 o                         
   8   2  12        112.43         95.34        27.57 o                         
   9   2  12         11.95        -39.31        39.31 o                         
  10   2  12        174.80        185.32        37.04 o                         
  11   2  12         47.66        115.85        40.24 o                         
  12   2  12         30.59        103.22        45.37 o                         
  13   2  12         62.79         67.95        53.51 o                         
  14   2  12        149.37        144.38        49.95 o                         
   1   3  12         32.01         21.32        11.88 o                         
   2   3  12       1412.03       1789.09        25.45 o                         
   3   3  12       3317.98       3547.35        37.70 o                         
   4   3  12       2686.25       2861.72        43.55 o                         
   5   3  12        288.59        326.93        22.54 o                         
   6   3  12        844.58        927.12        49.45 o                         
   7   3  12         79.21         79.20        26.83 o                         
   8   3  12        427.97        524.25        37.68 o                         
   9   3  12        563.86        587.94        37.11 o                         
  10   3  12          8.13         -7.55        36.93 o                         
  11   3  12        159.59        221.78        48.77 o                         
  12   3  12        261.48        311.32        55.79 o                         
  13   3  12        346.99        476.26        61.44 o                         
   0   4  12          4.12         14.44        23.20 o                         
   1   4  12        324.83        308.99        23.32 o                         
   2   4  12       1181.47       1222.75        24.73 o                         
   3   4  12        118.05        110.46        19.33 o                         
   4   4  12       2990.91       3169.19        51.87 o                         
   5   4  12          8.97         -3.10        26.73 o                         
   6   4  12       1090.90       1160.25        33.90 o                         
   7   4  12        252.63        294.70        29.41 o                         
   8   4  12          0.10         88.98        34.75 o                         
   9   4  12         19.52         56.35        38.17 o                         
  10   4  12          1.55         -2.06        39.54 o                         
  11   4  12          6.70        -26.53        43.32 o                         
  12   4  12         34.90         88.66        47.04 o                         
  13   4  12         14.74        122.31        58.96 o                         
   1   5  12        141.89        130.76        18.71 o                         
   2   5  12         27.15         61.29        17.72 o                         
   3   5  12         30.56         69.28        24.09 o                         
   4   5  12        190.70        258.69        31.72 o                         
   5   5  12        409.27        386.45        30.66 o                         
   6   5  12        189.41        122.29        40.57 o                         
   7   5  12          3.72         47.50        39.12 o                         
   8   5  12        122.27        147.99        34.33 o                         
   9   5  12        231.71        194.93        35.59 o                         
  10   5  12        154.79        152.80        49.85 o                         
  11   5  12          1.98          7.75        48.05 o                         
  12   5  12          0.09         -9.54        55.62 o                         
   0   6  12          0.21         46.78        27.55 o                         
   1   6  12        383.02        397.58        38.52 o                         
   2   6  12         19.85         53.81        24.13 o                         
   3   6  12         29.80         24.21        26.01 o                         
   4   6  12        144.87        124.08        27.27 o                         
   5   6  12          7.97         36.25        30.07 o                         
   6   6  12         53.29         85.64        39.14 o                         
   7   6  12        131.85        103.98        40.97 o                         
   8   6  12         68.27         91.96        48.17 o                         
   9   6  12        193.40        263.93        54.18 o                         
  10   6  12         41.69          4.04        57.89 o                         
  11   6  12         63.66         69.30        59.03 o                         
   1   7  12         66.09         75.10        26.44 o                         
   2   7  12         38.22         55.58        26.88 o                         
   3   7  12         11.58         12.23        28.21 o                         
   4   7  12          4.76         20.74        32.44 o                         
   5   7  12        113.66         95.76        33.92 o                         
   6   7  12         76.18         35.42        38.38 o                         
   7   7  12        375.28        413.39        42.08 o                         
   8   7  12         23.40         57.69        42.67 o                         
   9   7  12        228.74        203.59        46.68 o                         
  10   7  12         25.25         95.86        52.14 o                         
   0   8  12         16.62        -66.39        66.39 o                         
   1   8  12         12.21          9.58        32.52 o                         
   2   8  12        213.41        217.73        39.76 o                         
   3   8  12        295.25        206.68        41.99 o                         
   4   8  12         35.22         49.90        34.79 o                         
   5   8  12        158.26        109.06        39.71 o                         
   6   8  12         13.10         63.86        41.24 o                         
   7   8  12         23.81         -8.06        41.02 o                         
   8   8  12         10.26         61.18        48.39 o                         
   1   9  12        137.82        113.67        53.43 o                         
   2   9  12         37.64         55.01        47.97 o                         
   3   9  12         17.61         90.94        40.36 o                         
   4   9  12         53.05         47.27        43.25 o                         
   5   9  12          9.54         34.78        42.97 o                         
   6   9  12          9.57         38.09       132.27 o                         
   1   1  13         19.11         23.82         8.30 o                         
   2   1  13        683.06        751.39        13.47 o                         
   3   1  13       3321.23       3129.81        38.61 o                         
   4   1  13        323.48        537.69        22.95 o                         
   5   1  13        629.25        489.77        19.91 o                         
   6   1  13         17.42         56.08        20.64 o                         
   7   1  13       4106.65       4012.16        50.78 o                         
   8   1  13        110.04        121.05        23.96 o                         
   9   1  13        840.38        738.03        39.03 o                         
  10   1  13          0.03        -28.07        32.16 o                         
  11   1  13         20.75         37.26        40.89 o                         
  12   1  13        164.65        204.54        47.92 o                         
  13   1  13        125.45        155.81        51.35 o                         
  14   1  13         28.92          6.10        57.42 o                         
   0   2  13       1208.96       1247.94        38.05 o                         
   1   2  13       4409.61       4011.22        42.86 o                         
   2   2  13         15.99          1.09        12.69 o                         
   3   2  13       7097.34       7127.92        60.96 o                         
   4   2  13       1303.41       1263.44        21.74 o                         
   5   2  13       1864.12       1739.56        30.26 o                         
   6   2  13         77.75         69.59        20.81 o                         
   7   2  13        111.22         78.12        22.30 o                         
   8   2  13        285.05        310.73        31.51 o                         
   9   2  13         95.87         53.85        45.82 o                         
  10   2  13        103.65         59.22        37.02 o                         
  11   2  13         30.39        131.17        44.54 o                         
  12   2  13         86.40        110.66        41.50 o                         
  13   2  13          5.87          3.15        51.01 o                         
   1   3  13        621.74        658.98        14.01 o                         
   2   3  13          3.26         11.83        18.07 o                         
   3   3  13         39.42         55.46        18.64 o                         
   4   3  13        710.25        802.56        19.51 o                         
   5   3  13         37.91         17.14        21.24 o                         
   6   3  13         29.02         24.88        23.26 o                         
   7   3  13        768.32        895.09        35.37 o                         
   8   3  13          3.94         46.77        27.77 o                         
   9   3  13          8.39        -33.72        33.72 o                         
  10   3  13        157.69        179.24        36.46 o                         
  11   3  13         32.17        144.31        42.29 o                         
  12   3  13         67.71         85.03        50.32 o                         
  13   3  13        235.72        197.36        61.70 o                         
   0   4  13        661.78        740.79        43.02 o                         
   1   4  13       3640.60       3963.07        56.06 o                         
   2   4  13        150.13        180.62        26.83 o                         
   3   4  13       1776.67       1706.00        32.77 o                         
   4   4  13        700.59        677.00        26.29 o                         
   5   4  13       1300.95       1292.11        42.67 o                         
   6   4  13         42.89         13.50        18.25 o                         
   7   4  13        263.53        290.87        32.09 o                         
   8   4  13        231.53        216.01        32.33 o                         
   9   4  13          3.99         41.89        37.59 o                         
  10   4  13        123.72        213.24        49.10 o                         
  11   4  13         17.47        -42.43        42.43 o                         
  12   4  13         92.06        112.40        46.75 o                         
  13   4  13        133.41        175.93        56.00 o                         
   1   5  13         16.78         21.43        18.01 o                         
   2   5  13          3.37         18.56        18.91 o                         
   3   5  13        891.79        900.86        34.65 o                         
   4   5  13        540.51        475.98        33.27 o                         
   5   5  13       2948.59       3038.36        75.16 o                         
   6   5  13        393.20        272.34        37.02 o                         
   7   5  13        206.51        199.94        43.63 o                         
   8   5  13         12.74         52.46        38.84 o                         
   9   5  13        233.56        278.70        37.05 o                         
  10   5  13        229.56        254.83        39.30 o                         
  11   5  13        178.99        202.47        56.86 o                         
  12   5  13         52.21        156.56        63.52 o                         
   0   6  13          6.12         70.19        51.85 o                         
   1   6  13          9.40        -24.95        28.74 o                         
   2   6  13        554.58        525.79        29.71 o                         
   3   6  13       1722.20       1808.96        82.27 o                         
   4   6  13        613.84        581.95        30.90 o                         
   5   6  13         31.50         52.17        32.02 o                         
   6   6  13        611.49        491.93        43.82 o                         
   7   6  13        119.72        149.92        37.52 o                         
   8   6  13          0.49        -22.12        41.37 o                         
   9   6  13         55.71         62.21        45.80 o                         
  10   6  13          8.27        -45.27        52.54 o                         
  11   6  13         33.40         73.55        62.06 o                         
   1   7  13        154.13        123.33        29.96 o                         
   2   7  13        285.85        352.53        35.24 o                         
   3   7  13         51.16         67.35        29.87 o                         
   4   7  13        270.74        159.37        32.98 o                         
   5   7  13        104.68         85.32        34.46 o                         
   6   7  13        336.10        322.32        35.87 o                         
   7   7  13         12.71         33.34        39.81 o                         
   8   7  13         75.45         94.23        48.87 o                         
   9   7  13        145.96        124.45        44.73 o                         
  10   7  13        197.50        267.62        68.49 o                         
   0   8  13        416.36        345.43        56.06 o                         
   1   8  13        191.38        220.62        38.44 o                         
   2   8  13        606.58        563.61        43.82 o                         
   3   8  13        165.96        155.27        37.63 o                         
   4   8  13         54.06         43.01        36.77 o                         
   5   8  13         78.79        -12.16        36.56 o                         
   6   8  13          0.85         -2.47        38.52 o                         
   7   8  13        166.48        149.87        46.53 o                         
   8   8  13         84.40        125.34        48.93 o                         
   1   9  13        389.63        164.68        54.44 o                         
   2   9  13         85.48        134.99        47.01 o                         
   3   9  13        108.04         98.07        39.60 o                         
   4   9  13        196.77        155.16        45.95 o                         
   5   9  13          1.34         68.51        42.51 o                         
   0   0  14       2324.31       2202.03        34.21 o                         
   1   0  14       3528.13       2816.34        46.85 o                         
   2   0  14        788.71        816.85        25.20 o                         
   3   0  14      13377.70      13063.72       160.58 o                         
   4   0  14        485.59        426.68        30.58 o                         
   5   0  14       5713.01       5998.74        87.33 o                         
   6   0  14       1061.84       1211.62        39.82 o                         
   7   0  14        498.34        641.41        45.49 o                         
   8   0  14         26.06         18.86        39.83 o                         
   9   0  14         22.55          7.66        41.05 o                         
  10   0  14         59.52         94.06        63.49 o                         
  11   0  14       1204.21       1154.46        83.31 o                         
  12   0  14         11.22        -17.64        64.22 o                         
  13   0  14          2.11        -25.59        53.10 o                         
  14   0  14        292.29        355.54        90.42 o                         
   1   1  14        709.70        856.59        14.44 o                         
   2   1  14       1387.68       1364.82        19.97 o                         
   3   1  14         49.85         35.51        15.77 o                         
   4   1  14        270.78        352.71        20.20 o                         
   5   1  14       1556.32       1534.57        26.21 o                         
   6   1  14          3.82         46.99        20.78 o                         
   7   1  14       2022.16       2018.41        39.98 o                         
   8   1  14        178.17        162.46        32.88 o                         
   9   1  14       1422.36       1269.96        46.07 o                         
  10   1  14         50.17         59.38        32.21 o                         
  11   1  14        140.35        165.57        46.81 o                         
  12   1  14          0.32         34.01        43.45 o                         
  13   1  14          0.60          5.71        50.19 o                         
  14   1  14          0.40        112.25        56.13 o                         
   0   2  14       1641.61       1886.33        46.30 o                         
   1   2  14        711.74        879.65        23.72 o                         
   2   2  14        867.37        897.87        15.41 o                         
   3   2  14       1188.63       1144.99        20.29 o                         
   4   2  14        581.49        658.00        19.91 o                         
   5   2  14         67.11         48.62        19.23 o                         
   6   2  14        835.78        831.01        30.54 o                         
   7   2  14        254.94        291.70        28.74 o                         
   8   2  14        937.76       1012.36        36.06 o                         
   9   2  14        178.28        128.11        33.70 o                         
  10   2  14        313.32        328.68        39.80 o                         
  11   2  14         24.62         69.27        41.21 o                         
  12   2  14          1.80         44.23        47.83 o                         
  13   2  14        419.02        363.92        51.86 o                         
   1   3  14       1444.95       1671.79        22.90 o                         
   2   3  14       5080.89       5354.63        48.11 o                         
   3   3  14        211.33        299.43        20.29 o                         
   4   3  14        203.08        232.80        20.21 o                         
   5   3  14        160.21        164.87        19.95 o                         
   6   3  14          2.50        -16.81        21.04 o                         
   7   3  14        599.44        576.93        29.94 o                         
   8   3  14          0.34        -30.49        30.49 o                         
   9   3  14        864.41        919.27        42.16 o                         
  10   3  14         26.16         13.57        47.97 o                         
  11   3  14         22.01         60.90        42.50 o                         
  12   3  14         59.25         78.53        46.55 o                         
  13   3  14         58.53        -59.15        59.15 o                         
   0   4  14        141.99        180.23        20.21 o                         
   1   4  14         40.02         59.18        15.01 o                         
   2   4  14        314.74        384.86        17.65 o                         
   3   4  14        957.36       1020.32        38.48 o                         
   4   4  14          7.16         10.13        23.01 o                         
   5   4  14        368.03        468.51        30.43 o                         
   6   4  14        611.09        579.63        34.78 o                         
   7   4  14         86.79        107.73        30.69 o                         
   8   4  14        651.71        622.44        37.09 o                         
   9   4  14        511.55        470.39        37.79 o                         
  10   4  14         32.93         34.49        36.05 o                         
  11   4  14        130.80        243.89        45.64 o                         
  12   4  14        172.17        149.73        48.00 o                         
   1   5  14        217.78        187.13        21.96 o                         
   2   5  14        408.55        406.68        25.84 o                         
   3   5  14          6.25        -25.70        25.70 o                         
   4   5  14         22.53         37.67        26.02 o                         
   5   5  14          6.63         -5.03        24.93 o                         
   6   5  14       1140.98       1108.42        47.25 o                         
   7   5  14         72.82        100.47        38.81 o                         
   8   5  14        186.24        160.14        27.38 o                         
   9   5  14         11.87         34.95        42.13 o                         
  10   5  14        110.82         80.19        46.32 o                         
  11   5  14         36.82         86.83        57.60 o                         
  12   5  14         57.58        204.94        62.99 o                         
   0   6  14        172.67        189.43        27.74 o                         
   1   6  14         80.91         68.07        24.80 o                         
   2   6  14          1.23         31.51        23.67 o                         
   3   6  14        108.71        112.97        24.77 o                         
   4   6  14        215.58        148.81        31.44 o                         
   5   6  14        446.51        393.64        33.19 o                         
   6   6  14          2.22         35.97        36.52 o                         
   7   6  14         20.17         27.09        43.12 o                         
   8   6  14        151.37        109.12        50.69 o                         
   9   6  14          3.47        -35.56        51.03 o                         
  10   6  14          5.32         38.64        55.55 o                         
  11   6  14          4.99         53.58        56.10 o                         
   1   7  14         52.49         67.94        28.82 o                         
   2   7  14          4.87         -7.08        31.39 o                         
   3   7  14         49.24        -10.09        29.38 o                         
   4   7  14        206.98        169.31        31.65 o                         
   5   7  14          1.22        -15.54        34.25 o                         
   6   7  14         79.03         88.59        34.88 o                         
   7   7  14         84.13        116.20        42.31 o                         
   8   7  14        116.68         92.60        42.77 o                         
   9   7  14         16.86        -15.25        48.44 o                         
   0   8  14          5.36         41.48        49.61 o                         
   1   8  14          2.47         73.17        32.97 o                         
   2   8  14         65.70         86.50        35.66 o                         
   3   8  14         38.01         54.98        36.96 o                         
   4   8  14        148.70        149.74        36.58 o                         
   5   8  14         30.62         48.09        41.92 o                         
   6   8  14         45.28         79.42        40.60 o                         
   7   8  14         48.79         55.45        45.04 o                         
   8   8  14          0.02         24.25        46.44 o                         
   1   9  14        117.89         85.12        51.21 o                         
   2   9  14         27.93         -4.69        42.71 o                         
   3   9  14          0.13         14.40        40.52 o                         
   4   9  14          8.56        -20.75        45.21 o                         
   5   9  14         65.21        134.37        46.08 o                         
   1   1  15        439.10        453.09        10.99 o                         
   2   1  15         34.20         59.99        17.67 o                         
   3   1  15        407.92        326.05        16.29 o                         
   4   1  15          1.06        -12.64        17.39 o                         
   5   1  15       3666.60       3389.43        42.19 o                         
   6   1  15        146.24        167.44        21.01 o                         
   7   1  15       1795.08       1727.30        39.63 o                         
   8   1  15        295.09        370.25        29.64 o                         
   9   1  15        232.43        315.06        31.57 o                         
  10   1  15       1166.98       1134.06        49.89 o                         
  11   1  15        613.97        621.27        42.82 o                         
  12   1  15         92.63        131.26        50.37 o                         
  13   1  15        342.63        431.17        52.27 o                         
  14   1  15          7.64        -34.53        65.97 o                         
   0   2  15       2654.68       3078.85        66.26 o                         
   1   2  15       7661.12       7833.82        62.72 o                         
   2   2  15       9680.95      10560.93       102.62 o                         
   3   2  15       2712.34       2747.47        37.31 o                         
   4   2  15       3373.97       3501.29        42.34 o                         
   5   2  15        635.49        563.12        19.69 o                         
   6   2  15        490.89        562.03        30.63 o                         
   7   2  15        782.84        867.54        34.08 o                         
   8   2  15        188.04        171.84        30.34 o                         
   9   2  15         83.09         48.01        31.95 o                         
  10   2  15          6.01         43.95        43.22 o                         
  11   2  15         11.28         42.11        41.82 o                         
  12   2  15        144.43        187.32        54.87 o                         
  13   2  15        147.48        149.21        60.99 o                         
   1   3  15        502.75        657.42        32.09 o                         
   2   3  15        244.02        261.80        14.41 o                         
   3   3  15         84.33        120.36        15.46 o                         
   4   3  15        206.38        266.24        19.77 o                         
   5   3  15        504.23        481.36        27.44 o                         
   6   3  15         16.36         13.65        23.97 o                         
   7   3  15         30.04         99.96        27.22 o                         
   8   3  15       1184.71       1079.55        38.78 o                         
   9   3  15        116.73         72.68        34.92 o                         
  10   3  15         11.73          8.98        37.31 o                         
  11   3  15        156.96        126.15        42.97 o                         
  12   3  15         74.33        101.83        56.41 o                         
  13   3  15         13.38         22.50        50.79 o                         
   0   4  15       1953.79       2219.67        35.46 o                         
   1   4  15       1518.05       1755.18        38.66 o                         
   2   4  15        671.38        670.26        28.38 o                         
   3   4  15        472.51        476.51        21.29 o                         
   4   4  15         89.00         89.04        22.05 o                         
   5   4  15        388.41        309.20        29.06 o                         
   6   4  15         22.25         12.04        18.60 o                         
   7   4  15         75.51         84.09        25.49 o                         
   8   4  15        410.59        340.84        33.78 o                         
   9   4  15         52.84         50.41        38.81 o                         
  10   4  15          2.09         44.40        36.83 o                         
  11   4  15         22.59        -14.05        45.04 o                         
  12   4  15        236.53        137.90        45.88 o                         
   1   5  15       1171.49       1307.43        50.03 o                         
   2   5  15        145.12        143.24        20.71 o                         
   3   5  15        474.22        489.42        29.98 o                         
   4   5  15        372.60        388.58        26.88 o                         
   5   5  15        607.83        563.88        32.69 o                         
   6   5  15        106.44        128.26        35.00 o                         
   7   5  15        233.14        307.58        39.55 o                         
   8   5  15        400.01        468.55        45.50 o                         
   9   5  15          2.39        -11.18        32.64 o                         
  10   5  15         35.30         39.21        52.73 o                         
  11   5  15         79.33        196.22        55.48 o                         
  12   5  15          5.54         -4.15        52.72 o                         
   0   6  15        114.69        115.15        26.14 o                         
   1   6  15          3.47         50.41        37.72 o                         
   2   6  15         32.99         43.01        29.74 o                         
   3   6  15         13.50         62.73        22.96 o                         
   4   6  15        225.80        213.64        29.53 o                         
   5   6  15         16.65         34.46        33.08 o                         
   6   6  15        145.42        162.47        35.98 o                         
   7   6  15        556.62        515.19        42.77 o                         
   8   6  15         39.07          8.26        48.83 o                         
   9   6  15        128.68        177.52        51.31 o                         
  10   6  15         76.72         96.55        52.06 o                         
  11   6  15        215.02        151.90        64.07 o                         
   1   7  15         68.78         69.36        28.99 o                         
   2   7  15         75.49         67.65        28.94 o                         
   3   7  15         57.71         36.00        31.16 o                         
   4   7  15          5.50         13.86        28.15 o                         
   5   7  15        323.74        292.25        36.23 o                         
   6   7  15        107.45         88.59        35.38 o                         
   7   7  15         38.22         74.46        40.19 o                         
   8   7  15          6.60        -31.35        43.36 o                         
   9   7  15        102.79         -4.79        46.32 o                         
   0   8  15          0.41        -52.94        52.94 o                         
   1   8  15        112.96         48.93        35.25 o                         
   2   8  15        131.52        113.06        37.70 o                         
   3   8  15        685.60        626.11        56.59 o                         
   4   8  15        288.77        200.67        47.73 o                         
   5   8  15        319.42        298.31        46.64 o                         
   6   8  15         41.50        100.12        40.97 o                         
   7   8  15         18.24         16.37        43.46 o                         
   8   8  15          0.00         31.49        51.03 o                         
   1   9  15         49.44         49.46        45.00 o                         
   2   9  15         47.89         95.72        46.87 o                         
   3   9  15         70.54         21.59        45.34 o                         
   4   9  15        137.59        179.64        45.66 o                         
   5   9  15          8.31          7.62        42.09 o                         
   0   0  16          0.07         -0.20        46.55 o                         
   1   0  16       7805.53       7294.00       145.12 o                         
   2   0  16        343.90        412.04        20.73 o                         
   3   0  16          3.24         16.56        27.72 o                         
   4   0  16       1286.09       1383.90        36.01 o                         
   5   0  16         32.09         15.76        53.91 o                         
   6   0  16        354.37        428.07        33.49 o                         
   7   0  16         75.18         25.22        33.99 o                         
   8   0  16          1.65         60.47        45.31 o                         
   9   0  16       1016.60        914.97        47.63 o                         
  10   0  16        127.34         93.50        44.18 o                         
  11   0  16        404.39        347.12        46.19 o                         
  12   0  16          0.48         46.79        59.75 o                         
  13   0  16        272.21        226.72        70.95 o                         
  14   0  16         16.89         60.52        98.55 o                         
   1   1  16        737.87        723.68        13.28 o                         
   2   1  16       1163.58       1196.85        25.97 o                         
   3   1  16         80.58        131.48        20.39 o                         
   4   1  16         92.44        104.54        18.65 o                         
   5   1  16        584.24        552.82        24.80 o                         
   6   1  16         22.01        100.79        23.19 o                         
   7   1  16         83.54        127.76        26.49 o                         
   8   1  16        219.12        162.69        27.57 o                         
   9   1  16         76.64         57.17        35.93 o                         
  10   1  16          1.31         -2.37        31.75 o                         
  11   1  16         31.08         -8.89        39.37 o                         
  12   1  16        161.23        146.75        40.39 o                         
  13   1  16         36.72        185.40        46.99 o                         
   0   2  16        296.82        339.86        32.72 o                         
   1   2  16       5538.03       5770.41        69.50 o                         
   2   2  16       1574.96       1737.82        18.56 o                         
   3   2  16       2933.82       3107.58        39.77 o                         
   4   2  16         65.08         79.43        17.09 o                         
   5   2  16       1064.77       1087.23        27.73 o                         
   6   2  16         69.60        102.17        31.81 o                         
   7   2  16         19.15         -1.96        24.82 o                         
   8   2  16          3.74         16.70        33.94 o                         
   9   2  16        823.37        935.75        46.83 o                         
  10   2  16         40.57        146.78        36.18 o                         
  11   2  16        154.21        172.60        39.92 o                         
  12   2  16         19.87         -9.27        46.81 o                         
  13   2  16          5.68         -6.35        47.87 o                         
   1   3  16          0.02         20.85        10.98 o                         
   2   3  16        275.88        301.19        17.34 o                         
   3   3  16        258.88        254.30        22.87 o                         
   4   3  16        147.83        191.28        21.21 o                         
   5   3  16       1873.80       1929.37        31.02 o                         
   6   3  16        245.75        307.05        25.62 o                         
   7   3  16       2089.33       2183.89        45.48 o                         
   8   3  16         44.47         65.03        31.14 o                         
   9   3  16        893.45        948.19        44.17 o                         
  10   3  16        159.41        101.70        38.47 o                         
  11   3  16        190.49        243.23        42.37 o                         
  12   3  16         51.48        100.18        53.28 o                         
  13   3  16        106.37        141.19        61.15 o                         
   0   4  16       2021.00       2209.33        50.46 o                         
   1   4  16       3417.12       3754.36        69.45 o                         
   2   4  16       1162.30       1265.34        31.33 o                         
   3   4  16        724.23        738.60        22.74 o                         
   4   4  16        370.00        399.11        23.53 o                         
   5   4  16          5.51         28.67        25.03 o                         
   6   4  16        820.31        866.16        35.21 o                         
   7   4  16          5.30         70.47        26.33 o                         
   8   4  16        514.52        449.02        36.21 o                         
   9   4  16        181.46        166.67        36.55 o                         
  10   4  16         10.45         83.24        52.21 o                         
  11   4  16        233.34        219.97        49.05 o                         
  12   4  16         78.45        101.65        52.87 o                         
   1   5  16        490.17        543.44        45.56 o                         
   2   5  16         21.36         72.50        20.37 o                         
   3   5  16        112.47        132.54        25.44 o                         
   4   5  16        631.11        605.85        29.97 o                         
   5   5  16        108.42        100.02        28.01 o                         
   6   5  16         61.54         54.05        32.83 o                         
   7   5  16        393.63        380.71        36.48 o                         
   8   5  16          9.67        -20.98        43.09 o                         
   9   5  16        425.39        412.92        56.27 o                         
  10   5  16         43.31        112.30        50.24 o                         
  11   5  16         33.49         75.13        62.48 o                         
  12   5  16         26.63        156.40       156.54 o                         
   0   6  16         18.17         16.43        31.42 o                         
   1   6  16        249.87        245.40        34.83 o                         
   2   6  16        335.21        424.28        31.62 o                         
   3   6  16       1760.05       1831.99        58.96 o                         
   4   6  16         70.44         69.94        29.93 o                         
   5   6  16         17.00         13.63        29.56 o                         
   6   6  16         18.29         35.85        35.51 o                         
   7   6  16         41.22         28.32        38.08 o                         
   8   6  16         20.29         -8.62        46.74 o                         
   9   6  16         27.93         50.20        43.93 o                         
  10   6  16         44.45        -17.84        54.18 o                         
   1   7  16         98.85         97.69        28.05 o                         
   2   7  16         84.36         76.09        26.79 o                         
   3   7  16        972.78        996.69        63.81 o                         
   4   7  16        398.38        326.34        44.22 o                         
   5   7  16        527.12        466.31        42.79 o                         
   6   7  16        241.81        148.52        36.33 o                         
   7   7  16        127.32        205.12        40.35 o                         
   8   7  16          0.13        -30.36        37.78 o                         
   9   7  16        198.21        209.93        58.68 o                         
   0   8  16        328.06        262.65        53.91 o                         
   1   8  16        813.42        796.28        65.55 o                         
   2   8  16        173.00        174.34        35.79 o                         
   3   8  16        117.52        109.16        36.67 o                         
   4   8  16          6.88         48.85        37.63 o                         
   5   8  16          0.28        -29.82        38.75 o                         
   6   8  16          1.34         -1.86        38.02 o                         
   7   8  16         38.33         15.36        45.31 o                         
   1   9  16        165.26        122.60        48.72 o                         
   2   9  16          1.54          2.32        44.04 o                         
   3   9  16          6.62         18.95        44.38 o                         
   4   9  16         49.34         59.03        41.18 o                         
   5   9  16         12.33          1.25        44.80 o                         
   1   1  17       1889.99       2175.16        38.43 o                         
   2   1  17       2464.95       2966.43        31.90 o                         
   3   1  17       1254.82       1742.00        25.29 o                         
   4   1  17         25.84         22.52        15.10 o                         
   5   1  17       5347.69       5580.89        57.59 o                         
   6   1  17          0.76          3.00        22.02 o                         
   7   1  17        653.20        655.17        29.08 o                         
   8   1  17        115.77        102.28        27.73 o                         
   9   1  17        274.57        308.24        39.51 o                         
  10   1  17         97.61        166.59        43.10 o                         
  11   1  17         70.91        116.98        49.34 o                         
  12   1  17        296.78        317.42        43.46 o                         
  13   1  17          2.19        -53.68        55.96 o                         
   0   2  17       2094.03       2422.03        89.37 o                         
   1   2  17          8.77         23.10        12.81 o                         
   2   2  17         37.62         85.52        22.15 o                         
   3   2  17        649.42        678.89        17.93 o                         
   4   2  17       1016.69       1114.07        33.83 o                         
   5   2  17        459.69        418.71        22.27 o                         
   6   2  17        229.68        228.30        24.19 o                         
   7   2  17       1731.53       1768.06        48.31 o                         
   8   2  17         25.62         42.90        41.45 o                         
   9   2  17        242.93        229.18        34.05 o                         
  10   2  17        176.47        150.83        42.45 o                         
  11   2  17        998.35        981.04        50.67 o                         
  12   2  17         67.84        113.30        49.69 o                         
  13   2  17         97.23        170.90        49.36 o                         
   1   3  17        681.43        800.28        13.35 o                         
   2   3  17         38.03         47.89        12.56 o                         
   3   3  17         22.69         47.52        14.18 o                         
   4   3  17          0.17         -3.89        16.62 o                         
   5   3  17          0.02         15.67        23.76 o                         
   6   3  17         91.42         79.09        22.21 o                         
   7   3  17       1106.59       1153.36        47.36 o                         
   8   3  17        689.91        705.61        39.29 o                         
   9   3  17         16.06        -13.34        38.21 o                         
  10   3  17        139.42        129.75        35.48 o                         
  11   3  17        114.87        110.89        51.63 o                         
  12   3  17         16.26         32.63        48.44 o                         
  13   3  17         40.12         75.40        54.81 o                         
   0   4  17       2204.66       2524.92        94.55 o                         
   1   4  17        233.29        205.27        16.22 o                         
   2   4  17        480.05        489.61        19.90 o                         
   3   4  17       1453.26       1556.41        32.95 o                         
   4   4  17        227.68        205.16        21.70 o                         
   5   4  17          0.28         -9.34        24.53 o                         
   6   4  17         25.94         33.84        34.23 o                         
   7   4  17         13.92         60.19        33.54 o                         
   8   4  17         53.69         52.87        30.10 o                         
   9   4  17         24.74         69.06        38.54 o                         
  10   4  17         35.25        166.82        47.50 o                         
  11   4  17          3.19          0.71        41.48 o                         
  12   4  17         10.14        -42.92        57.04 o                         
   1   5  17        390.57        428.43        37.73 o                         
   2   5  17        435.37        484.05        35.45 o                         
   3   5  17          0.05         27.13        19.34 o                         
   4   5  17        120.60         81.55        24.73 o                         
   5   5  17        199.25        213.52        29.97 o                         
   6   5  17        335.13        353.32        43.49 o                         
   7   5  17        638.18        598.04        44.99 o                         
   8   5  17        259.31        253.80        41.00 o                         
   9   5  17        174.67         91.66        47.19 o                         
  10   5  17         41.65        -56.49        56.49 o                         
  11   5  17        157.57        252.70        52.29 o                         
   0   6  17         43.26        103.02        28.09 o                         
   1   6  17         26.67         17.24        21.76 o                         
   2   6  17          0.77          8.72        26.85 o                         
   3   6  17         60.13         91.08        24.75 o                         
   4   6  17         96.87        141.05        27.44 o                         
   5   6  17        215.81        227.70        32.11 o                         
   6   6  17         16.77         -8.52        35.72 o                         
   7   6  17          0.15         64.08        49.91 o                         
   8   6  17         37.71         61.66        43.14 o                         
   9   6  17        100.41         98.59        49.75 o                         
  10   6  17        136.36        150.84        57.44 o                         
   1   7  17        797.71        827.68        64.67 o                         
   2   7  17        256.36        235.29        34.97 o                         
   3   7  17        280.78        211.96        34.82 o                         
   4   7  17          0.03          4.80        30.47 o                         
   5   7  17         33.81         26.30        31.70 o                         
   6   7  17         53.80         91.88        34.58 o                         
   7   7  17        144.81        143.01        41.51 o                         
   8   7  17         27.72         60.00        46.67 o                         
   9   7  17         20.44         93.14        59.55 o                         
   0   8  17         39.37         29.30        52.59 o                         
   1   8  17        266.72        233.37        29.55 o                         
   2   8  17        124.02         69.76        34.47 o                         
   3   8  17         52.18         82.84        45.22 o                         
   4   8  17        135.82        112.20        43.26 o                         
   5   8  17        377.13        370.74        75.57 o                         
   6   8  17         67.34         49.97        38.40 o                         
   7   8  17        127.21        128.14        44.48 o                         
   1   9  17         28.62         32.86        42.30 o                         
   2   9  17         28.82         53.99        54.79 o                         
   3   9  17         59.63         64.75        55.31 o                         
   4   9  17         22.63         55.83        49.21 o                         
   0   0  18       5164.77       5676.28        81.78 o                         
   1   0  18      22025.76      23637.10       355.76 o                         
   2   0  18         14.81         12.43        19.59 o                         
   3   0  18       9105.70       9071.75       116.61 o                         
   4   0  18        667.42        850.03        28.76 o                         
   5   0  18       1101.28       1064.53        40.67 o                         
   6   0  18         36.83         71.06        30.52 o                         
   7   0  18        459.31        581.29        41.27 o                         
   8   0  18       1244.57       1296.37        64.70 o                         
   9   0  18         81.28        116.96        43.96 o                         
  10   0  18        528.70        498.72        54.31 o                         
  11   0  18        187.65        230.26        53.65 o                         
  12   0  18          7.33         93.64        55.93 o                         
  13   0  18         18.24         93.61        84.38 o                         
   1   1  18        178.25        188.80        15.00 o                         
   2   1  18       4711.83       5053.42        41.83 o                         
   3   1  18        450.85        390.89        16.82 o                         
   4   1  18         47.35         82.50        17.29 o                         
   5   1  18       1390.17       1290.24        26.34 o                         
   6   1  18         49.70         28.93        22.20 o                         
   7   1  18       1114.58       1108.64        38.60 o                         
   8   1  18         15.66         66.51        32.41 o                         
   9   1  18        612.63        546.09        35.70 o                         
  10   1  18          2.12        -18.98        40.95 o                         
  11   1  18        499.62        466.90        42.67 o                         
  12   1  18        149.44         89.89        43.00 o                         
  13   1  18         49.12        105.49        53.13 o                         
   0   2  18       2307.98       2329.35        68.70 o                         
   1   2  18        417.59        532.47        23.34 o                         
   2   2  18         31.84         49.59        11.43 o                         
   3   2  18        435.62        395.51        15.51 o                         
   4   2  18          0.11         13.54        15.72 o                         
   5   2  18         19.06         23.00        19.47 o                         
   6   2  18        182.95        168.47        25.66 o                         
   7   2  18         46.68         19.15        32.01 o                         
   8   2  18        323.40        308.47        32.90 o                         
   9   2  18        108.20         71.18        33.10 o                         
  10   2  18        130.50        119.34        40.83 o                         
  11   2  18         49.31         61.51        45.47 o                         
  12   2  18         10.62         88.47        44.06 o                         
  13   2  18         86.40         42.55        53.57 o                         
   1   3  18        530.51        471.96        19.33 o                         
   2   3  18        831.38        953.21        31.01 o                         
   3   3  18         70.31         99.35        28.40 o                         
   4   3  18         27.22         55.88        18.81 o                         
   5   3  18        938.01        974.91        28.61 o                         
   6   3  18        938.69        969.77        30.54 o                         
   7   3  18       1091.11       1278.37        59.45 o                         
   8   3  18        416.45        476.99        40.25 o                         
   9   3  18        312.71        424.49        36.93 o                         
  10   3  18         35.05         53.09        44.45 o                         
  11   3  18        519.65        578.41        54.71 o                         
  12   3  18          0.00         78.49        49.18 o                         
  13   3  18         71.41         26.50        55.68 o                         
   0   4  18         61.21         58.14        45.06 o                         
   1   4  18       3441.35       3764.90        43.90 o                         
   2   4  18        165.43        174.56        22.05 o                         
   3   4  18         74.91         82.20        16.86 o                         
   4   4  18        524.55        513.72        26.97 o                         
   5   4  18        878.90        881.84        33.33 o                         
   6   4  18       1616.75       1671.30        42.47 o                         
   7   4  18         42.33         38.25        26.24 o                         
   8   4  18        464.54        562.71        41.09 o                         
   9   4  18        136.83        165.82        46.85 o                         
  10   4  18        142.92        133.09        39.50 o                         
  11   4  18         34.45        113.02        47.60 o                         
  12   4  18         49.86         30.09        57.79 o                         
   1   5  18        839.17        938.33        53.50 o                         
   2   5  18        357.12        313.35        30.36 o                         
   3   5  18          0.13         69.50        28.36 o                         
   4   5  18          0.17         43.38        26.61 o                         
   5   5  18         11.89        -14.27        45.39 o                         
   6   5  18        354.15        308.77        32.27 o                         
   7   5  18         18.30         -5.37        45.13 o                         
   8   5  18          0.28        -13.83        39.50 o                         
   9   5  18         38.10         -2.62        42.13 o                         
  10   5  18        233.38        230.92        65.48 o                         
  11   5  18        163.20        281.41        62.34 o                         
   0   6  18       2528.44       3165.15       150.77 o                         
   1   6  18        938.91       1188.33        48.60 o                         
   2   6  18        660.42        659.06        44.69 o                         
   3   6  18        460.04        673.50        65.40 o                         
   4   6  18        273.49        340.71        38.18 o                         
   5   6  18        541.74        443.73        46.45 o                         
   6   6  18         73.94         81.70        35.10 o                         
   7   6  18        151.64        140.17        41.32 o                         
   8   6  18        154.11        151.28        40.20 o                         
   9   6  18        167.86        129.95        50.92 o                         
  10   6  18         77.81        191.36        60.18 o                         
   1   7  18        496.95        402.65        35.66 o                         
   2   7  18          1.60         49.12        27.39 o                         
   3   7  18         82.59         59.97        33.02 o                         
   4   7  18         98.58        117.12        31.68 o                         
   5   7  18         10.49         33.12        35.28 o                         
   6   7  18          6.70        -18.53        43.44 o                         
   7   7  18        214.51        241.11        44.11 o                         
   8   7  18         38.87         47.10        47.74 o                         
   9   7  18        121.54        135.91        58.45 o                         
   0   8  18         98.45        137.11        48.07 o                         
   1   8  18        377.72        377.51        50.06 o                         
   2   8  18          4.47         14.45        33.32 o                         
   3   8  18        145.42         98.84        36.93 o                         
   4   8  18        161.67         71.54        36.36 o                         
   5   8  18          4.48        -10.01        34.66 o                         
   6   8  18         72.72         27.50        38.26 o                         
   7   8  18         27.31         57.77        41.44 o                         
   1   9  18          3.39         43.96        78.37 o                         
   2   9  18         73.94         78.66        59.65 o                         
   3   9  18          3.95         46.77        53.66 o                         
   4   9  18          0.91          3.08        50.21 o                         
   1   1  19       1425.34       1497.85        32.67 o                         
   2   1  19          0.27         -2.14        13.51 o                         
   3   1  19       1058.42       1027.88        19.37 o                         
   4   1  19         98.43        119.68        16.55 o                         
   5   1  19        416.71        444.31        26.24 o                         
   6   1  19         28.75         57.96        21.27 o                         
   7   1  19       1720.75       1556.48        46.03 o                         
   8   1  19        169.02        213.63        30.52 o                         
   9   1  19        700.50        602.09        46.82 o                         
  10   1  19        107.66        162.77        40.81 o                         
  11   1  19         48.20         -1.99        36.55 o                         
  12   1  19         17.25         48.11        45.93 o                         
  13   1  19         18.54        -53.55        53.55 o                         
   0   2  19          0.37        -32.06        32.06 o                         
   1   2  19        305.65        248.49        14.94 o                         
   2   2  19        371.94        401.11        17.79 o                         
   3   2  19        999.08        959.30        19.53 o                         
   4   2  19        557.38        525.58        19.03 o                         
   5   2  19         19.67         67.71        22.55 o                         
   6   2  19         37.43         45.09        23.37 o                         
   7   2  19          1.04         28.91        25.25 o                         
   8   2  19         92.06        115.37        28.96 o                         
   9   2  19         73.15        140.15        36.39 o                         
  10   2  19        967.05        920.87        48.40 o                         
  11   2  19         33.41         86.15        39.51 o                         
  12   2  19         39.24         22.52        51.23 o                         
  13   2  19         74.86        159.34        55.44 o                         
   1   3  19          0.31         -3.31        23.72 o                         
   2   3  19        804.51        921.09        32.75 o                         
   3   3  19        170.22        214.29        15.82 o                         
   4   3  19        391.56        415.74        22.28 o                         
   5   3  19        248.19        222.10        29.94 o                         
   6   3  19       1541.46       1579.27        53.80 o                         
   7   3  19        916.23        909.08        38.64 o                         
   8   3  19        414.92        343.26        34.39 o                         
   9   3  19         31.04        -38.89        41.24 o                         
  10   3  19        129.08         81.58        39.26 o                         
  11   3  19         31.52         21.98        43.32 o                         
  12   3  19         30.80         56.14        54.80 o                         
   0   4  19         66.46         36.13        40.51 o                         
   1   4  19        632.29        655.81        32.05 o                         
   2   4  19        284.24        294.36        29.34 o                         
   3   4  19        297.15        284.19        31.65 o                         
   4   4  19         24.80         48.19        22.42 o                         
   5   4  19        598.29        714.29        31.61 o                         
   6   4  19         23.50         29.77        30.42 o                         
   7   4  19        358.28        294.70        26.01 o                         
   8   4  19         99.10         48.51        29.93 o                         
   9   4  19        167.42        231.62        35.03 o                         
  10   4  19          0.67         78.82        49.02 o                         
  11   4  19        499.91        550.17        58.08 o                         
  12   4  19          5.03         26.23        55.27 o                         
   1   5  19        182.28        162.22        25.30 o                         
   2   5  19          8.44          3.12        18.73 o                         
   3   5  19        971.58       1055.75        44.99 o                         
   4   5  19         18.02         28.41        23.48 o                         
   5   5  19       1134.68       1127.15        51.82 o                         
   6   5  19         10.36          8.90        30.58 o                         
   7   5  19        239.74        317.85        42.44 o                         
   8   5  19        376.30        374.85        47.23 o                         
   9   5  19        923.88       1172.44        58.67 o                         
  10   5  19          2.63         46.63        52.13 o                         
  11   5  19        143.59        150.23        54.86 o                         
   0   6  19          2.60          3.60        22.87 o                         
   1   6  19       1375.76       1479.15        59.82 o                         
   2   6  19         22.57         47.50        25.97 o                         
   3   6  19        623.54        804.07        63.72 o                         
   4   6  19        110.63        120.03        26.66 o                         
   5   6  19         82.93         86.25        29.55 o                         
   6   6  19          0.23         89.95        40.70 o                         
   7   6  19         99.29         96.26        40.50 o                         
   8   6  19         20.34         62.02        46.46 o                         
   9   6  19          0.00         21.27        48.56 o                         
  10   6  19          0.58          4.35        54.31 o                         
   1   7  19        473.06        362.85        35.93 o                         
   2   7  19         65.89         19.97        25.88 o                         
   3   7  19        145.45         88.60        29.82 o                         
   4   7  19          5.58        -24.79        32.38 o                         
   5   7  19        118.86         85.84        34.02 o                         
   6   7  19        119.81        129.07        37.11 o                         
   7   7  19         26.76        129.34        41.31 o                         
   8   7  19          7.27         -5.16        47.42 o                         
   9   7  19         39.72         96.66        52.86 o                         
   0   8  19         69.34         63.91        48.30 o                         
   1   8  19         39.33         22.87        31.06 o                         
   2   8  19         43.53         92.07        30.69 o                         
   3   8  19        387.76        357.13        52.12 o                         
   4   8  19          0.55         41.89        34.19 o                         
   5   8  19         23.82        -24.14        33.72 o                         
   6   8  19          2.67         17.84        45.89 o                         
   7   8  19          0.53         53.19        50.37 o                         
   1   9  19         85.73         50.57        82.73 o                         
   2   9  19         16.48        -59.62        97.91 o                         
   3   9  19         45.10         -6.55        87.03 o                         
   4   9  19         17.27         62.28        72.88 o                         
   0   0  20      28214.64      33527.05       706.91 o                         
   1   0  20       3182.98       4026.21        54.23 o                         
   2   0  20       1068.93       1034.41        30.33 o                         
   3   0  20       6527.78       6540.46        89.18 o                         
   4   0  20       2615.68       2873.47        66.17 o                         
   5   0  20       1370.30       1439.55        49.10 o                         
   6   0  20         13.72         66.83        26.46 o                         
   7   0  20        128.58        123.40        38.35 o                         
   8   0  20        106.54        156.25        59.60 o                         
   9   0  20         28.69         31.00        43.80 o                         
  10   0  20       1098.33       1004.58        75.65 o                         
  11   0  20        190.65        116.77        69.39 o                         
  12   0  20          0.37         -0.89        68.13 o                         
  13   0  20          1.36         34.05        68.81 o                         
   1   1  20        188.04        240.74        14.98 o                         
   2   1  20        107.04        149.53        14.13 o                         
   3   1  20         39.48         48.02        14.60 o                         
   4   1  20         16.58        -16.01        19.21 o                         
   5   1  20         15.35         38.76        23.98 o                         
   6   1  20        205.87        277.60        26.21 o                         
   7   1  20        268.30        269.63        27.90 o                         
   8   1  20         87.25        112.81        31.14 o                         
   9   1  20        738.36        746.00        40.35 o                         
  10   1  20          6.95         74.41        40.53 o                         
  11   1  20         28.31         71.26        40.01 o                         
  12   1  20          1.89        -23.19        52.84 o                         
  13   1  20        129.28        155.83        61.85 o                         
   0   2  20       1198.12       1469.35        61.88 o                         
   1   2  20         92.51        104.14        26.08 o                         
   2   2  20          8.66        -14.66        18.65 o                         
   3   2  20       1461.32       1605.08        24.98 o                         
   4   2  20        244.82        285.86        20.70 o                         
   5   2  20         13.03        -12.29        25.96 o                         
   6   2  20        151.13        169.40        23.74 o                         
   7   2  20          2.49          1.29        29.89 o                         
   8   2  20        177.06        207.33        34.70 o                         
   9   2  20         22.06        -39.14        39.14 o                         
  10   2  20        822.74        834.06        49.81 o                         
  11   2  20        540.20        472.46        48.95 o                         
  12   2  20         15.83         61.41        46.09 o                         
  13   2  20          0.98         86.37        55.77 o                         
   1   3  20        221.28        316.19        30.37 o                         
   2   3  20        103.89         99.09        20.87 o                         
   3   3  20        962.36        945.36        31.44 o                         
   4   3  20         73.07         84.10        22.14 o                         
   5   3  20         91.80         96.93        22.97 o                         
   6   3  20         10.23         36.28        23.57 o                         
   7   3  20        201.19        192.75        29.65 o                         
   8   3  20        666.92        703.63        47.94 o                         
   9   3  20       1313.13       1299.03        52.43 o                         
  10   3  20        129.32        194.90        43.60 o                         
  11   3  20        204.04        311.83        46.42 o                         
  12   3  20         40.54         96.91        50.85 o                         
   0   4  20          2.10         48.10        61.65 o                         
   1   4  20       1710.58       1795.02        59.55 o                         
   2   4  20        221.66        169.51        23.45 o                         
   3   4  20        142.16        177.27        35.54 o                         
   4   4  20        406.34        352.49        24.51 o                         
   5   4  20        722.81        821.06        38.26 o                         
   6   4  20        499.41        545.44        31.20 o                         
   7   4  20         28.96         54.31        23.81 o                         
   8   4  20        113.89         98.08        31.72 o                         
   9   4  20          2.98         18.66        38.24 o                         
  10   4  20          0.59         20.90        36.36 o                         
  11   4  20        293.51        228.03        60.01 o                         
  12   4  20         43.31        104.48        59.41 o                         
   1   5  20         35.61         28.55        14.74 o                         
   2   5  20        644.04        742.09        59.27 o                         
   3   5  20        528.38        517.08        32.91 o                         
   4   5  20          0.33         35.08        25.50 o                         
   5   5  20        182.99        181.62        30.56 o                         
   6   5  20         58.95         31.34        30.92 o                         
   7   5  20         19.80        -13.91        46.04 o                         
   8   5  20         69.59         97.15        41.24 o                         
   9   5  20         14.97         63.06        39.13 o                         
  10   5  20        181.47        184.11        52.35 o                         
  11   5  20         95.78        105.90        57.92 o                         
   0   6  20       1326.32       1407.51        49.79 o                         
   1   6  20       3746.24       3901.67       194.62 o                         
   2   6  20          0.51         48.79        32.36 o                         
   3   6  20        197.18        190.62        30.42 o                         
   4   6  20         10.95         39.17        28.55 o                         
   5   6  20        276.54        246.05        29.39 o                         
   6   6  20         19.45         34.06        37.24 o                         
   7   6  20        128.24        126.55        44.05 o                         
   8   6  20          0.45         46.97        43.15 o                         
   9   6  20         49.60         81.07        51.26 o                         
  10   6  20        135.27        170.37        57.21 o                         
   1   7  20         11.02          9.86        23.53 o                         
   2   7  20         20.32         38.95        27.16 o                         
   3   7  20          0.60         17.23        25.71 o                         
   4   7  20          2.01         36.99        39.85 o                         
   5   7  20         20.59         61.31        34.36 o                         
   6   7  20          0.75         32.86        35.60 o                         
   7   7  20        195.00        187.80        42.71 o                         
   8   7  20         12.81         33.83        44.30 o                         
   9   7  20        150.40        158.32        61.33 o                         
   0   8  20        154.23         90.98        41.60 o                         
   1   8  20        155.43         68.15        39.45 o                         
   2   8  20         17.73          7.89        31.09 o                         
   3   8  20         32.16         93.51        38.00 o                         
   4   8  20          2.49         26.98        44.87 o                         
   5   8  20         59.77        106.39        44.52 o                         
   6   8  20          1.52         72.33        48.38 o                         
   7   8  20         50.48        106.69        56.28 o                         
   1   9  20          3.57        -29.81        67.48 o                         
   2   9  20          3.08        125.11        89.42 o                         
   3   9  20         49.65         76.96        81.03 o                         
   1   1  21        952.04       1055.28        27.43 o                         
   2   1  21        255.67        260.78        14.40 o                         
   3   1  21       1912.87       1949.70        24.82 o                         
   4   1  21        175.25        179.25        19.86 o                         
   5   1  21        216.47        212.00        20.64 o                         
   6   1  21        432.77        497.42        34.23 o                         
   7   1  21        718.97        720.15        36.63 o                         
   8   1  21       1552.38       1447.09        45.78 o                         
   9   1  21        445.95        564.44        42.22 o                         
  10   1  21         69.26         64.13        34.28 o                         
  11   1  21         29.59         45.76        41.36 o                         
  12   1  21         16.86         68.93        52.38 o                         
  13   1  21          6.05         28.36        57.84 o                         
   0   2  21       2094.85       2434.82        87.66 o                         
   1   2  21       2906.30       2867.68        41.75 o                         
   2   2  21        750.23        725.16        32.64 o                         
   3   2  21       3095.02       3210.60        73.34 o                         
   4   2  21        463.16        490.88        20.20 o                         
   5   2  21       1357.31       1407.54        29.76 o                         
   6   2  21        639.72        663.93        31.92 o                         
   7   2  21         23.09         35.15        31.37 o                         
   8   2  21        676.10        527.28        40.72 o                         
   9   2  21          1.94          7.93        42.59 o                         
  10   2  21         38.89         72.09        41.96 o                         
  11   2  21        121.43        142.63        51.20 o                         
  12   2  21         12.17         30.96        47.09 o                         
  13   2  21        138.94        149.66        61.86 o                         
   1   3  21       1038.11       1029.79        38.22 o                         
   2   3  21         66.80        101.89        17.65 o                         
   3   3  21          4.88         34.13        12.76 o                         
   4   3  21         62.08        100.71        18.63 o                         
   5   3  21         38.78        146.05        26.48 o                         
   6   3  21        261.28        233.78        26.34 o                         
   7   3  21        600.38        623.26        31.34 o                         
   8   3  21        313.51        317.73        34.72 o                         
   9   3  21        781.15        783.89        50.89 o                         
  10   3  21         93.35        118.81        43.18 o                         
  11   3  21        450.20        395.97        48.60 o                         
  12   3  21        255.37        227.47        51.67 o                         
   0   4  21       3179.26       3531.85       251.71 o                         
   1   4  21        214.20        193.82        25.70 o                         
   2   4  21        765.33        745.95        25.27 o                         
   3   4  21        121.67        131.76        27.79 o                         
   4   4  21        217.60        296.25        25.80 o                         
   5   4  21          1.31          5.33        27.30 o                         
   6   4  21          0.28         37.85        29.58 o                         
   7   4  21         27.79         55.82        29.93 o                         
   8   4  21        295.59        314.93        38.92 o                         
   9   4  21        112.87        155.64        36.23 o                         
  10   4  21        315.19        327.04        45.49 o                         
  11   4  21          7.39         43.43        51.10 o                         
  12   4  21         33.60        123.09        57.60 o                         
   1   5  21        156.83        218.60        62.00 o                         
   2   5  21        121.18        158.58        29.53 o                         
   3   5  21         56.54         58.12        20.37 o                         
   4   5  21         59.99         49.59        22.85 o                         
   5   5  21        635.59        597.85        37.09 o                         
   6   5  21        116.07        164.04        34.65 o                         
   7   5  21        168.05        183.70        39.32 o                         
   8   5  21         11.27        -12.13        40.35 o                         
   9   5  21         18.52        -25.03        44.06 o                         
  10   5  21         29.77         54.37        52.60 o                         
  11   5  21        247.26        164.98        52.89 o                         
   0   6  21        415.73        389.35        50.71 o                         
   1   6  21        750.16        790.97        43.14 o                         
   2   6  21         48.17         10.16        20.13 o                         
   3   6  21        722.35        713.92        79.21 o                         
   4   6  21        125.73         87.82        24.56 o                         
   5   6  21         92.40         52.18        27.43 o                         
   6   6  21         28.77         57.39        42.06 o                         
   7   6  21         54.82         48.78        41.28 o                         
   8   6  21        142.19        127.44        46.29 o                         
   9   6  21        282.13        373.81        54.10 o                         
  10   6  21         82.55        122.45        58.49 o                         
   1   7  21        113.55         95.27        40.00 o                         
   2   7  21         12.49         18.90        24.96 o                         
   3   7  21         34.81         26.66        25.70 o                         
   4   7  21          6.99        -17.11        28.53 o                         
   5   7  21        200.89        143.67        33.75 o                         
   6   7  21        181.51        185.95        37.67 o                         
   7   7  21          0.73         45.16        37.38 o                         
   8   7  21         13.96         41.81        37.89 o                         
   0   8  21        122.20        171.67       115.45 o                         
   1   8  21        135.86        335.61        78.23 o                         
   2   8  21        256.38        227.85        48.53 o                         
   3   8  21         19.22         32.41        37.35 o                         
   4   8  21         70.20         65.42        44.22 o                         
   5   8  21         16.04         70.43        44.95 o                         
   6   8  21        100.55        127.31        56.25 o                         
   1   9  21         10.65        112.17        86.94 o                         
   2   9  21          0.00         32.10        67.38 o                         
   3   9  21          6.49         73.17       102.48 o                         
   0   0  22       3027.35       3083.10       149.36 o                         
   1   0  22        633.23        602.09        36.57 o                         
   2   0  22        129.56        116.66        32.02 o                         
   3   0  22         46.48        117.84        25.80 o                         
   4   0  22        197.26        204.59        27.59 o                         
   5   0  22        672.05        776.92        35.38 o                         
   6   0  22        157.48        248.75        48.90 o                         
   7   0  22       1800.42       1703.40        56.31 o                         
   8   0  22        528.46        550.16        44.08 o                         
   9   0  22        431.74        412.57        54.09 o                         
  10   0  22        165.01        225.12        63.59 o                         
  11   0  22         30.83        -15.79        66.94 o                         
  12   0  22          2.05        -12.02        75.41 o                         
  13   0  22        841.01        809.99        93.89 o                         
   1   1  22        631.66        622.39        22.10 o                         
   2   1  22        677.19        683.78        16.59 o                         
   3   1  22       2245.16       2298.71        44.72 o                         
   4   1  22         18.69         27.78        16.91 o                         
   5   1  22          5.49          6.68        24.62 o                         
   6   1  22          2.23        -27.21        27.21 o                         
   7   1  22         13.69         -6.24        29.00 o                         
   8   1  22          4.70          6.39        31.61 o                         
   9   1  22        279.54        286.13        39.94 o                         
  10   1  22         77.68         71.69        34.90 o                         
  11   1  22          0.11         72.99        47.42 o                         
  12   1  22        109.89        183.38        51.38 o                         
  13   1  22         52.83         53.71        59.49 o                         
   0   2  22        464.50        546.95        43.93 o                         
   1   2  22         19.69         15.24        27.11 o                         
   2   2  22          2.48          8.47        11.41 o                         
   3   2  22        170.05        182.84        18.23 o                         
   4   2  22       1178.09       1239.15        42.57 o                         
   5   2  22       1206.89       1228.23        31.09 o                         
   6   2  22        862.38        902.98        32.95 o                         
   7   2  22        104.09        113.21        29.85 o                         
   8   2  22        305.42        248.04        34.53 o                         
   9   2  22        463.86        469.51        41.88 o                         
  10   2  22         97.58        204.25        39.33 o                         
  11   2  22         27.67         14.93        47.67 o                         
  12   2  22          0.05         51.91        53.99 o                         
   1   3  22         47.94         83.74        28.72 o                         
   2   3  22          0.15          6.90        17.91 o                         
   3   3  22        901.03       1026.73        21.08 o                         
   4   3  22         12.07         17.96        23.84 o                         
   5   3  22        209.20        238.54        24.65 o                         
   6   3  22        959.67       1096.09        45.08 o                         
   7   3  22        437.19        483.75        33.24 o                         
   8   3  22        480.30        402.70        35.62 o                         
   9   3  22        969.98       1057.89        45.93 o                         
  10   3  22         49.08          7.63        49.24 o                         
  11   3  22         80.21         95.86        48.66 o                         
  12   3  22        156.41        110.48        56.27 o                         
   0   4  22        126.98        149.43        54.74 o                         
   1   4  22       2124.76       2429.99        75.40 o                         
   2   4  22         42.26         54.37        25.43 o                         
   3   4  22       1695.12       1795.25        45.27 o                         
   4   4  22          5.44          4.01        22.59 o                         
   5   4  22         30.58         49.72        21.80 o                         
   6   4  22        360.24        410.58        33.14 o                         
   7   4  22          1.32         36.14        31.52 o                         
   8   4  22          3.18         -0.18        31.40 o                         
   9   4  22        302.83        319.32        37.90 o                         
  10   4  22          7.20         54.19        47.30 o                         
  11   4  22          1.73        -13.99        49.02 o                         
   1   5  22        100.28        181.07        40.44 o                         
   2   5  22        252.99        247.15        31.61 o                         
   3   5  22        493.68        502.67        48.02 o                         
   4   5  22         84.14        122.52        20.76 o                         
   5   5  22         27.19         58.18        27.01 o                         
   6   5  22         49.53         66.37        32.54 o                         
   7   5  22         79.78         99.91        38.30 o                         
   8   5  22          0.41        -41.31        41.31 o                         
   9   5  22          4.53         22.75        43.44 o                         
  10   5  22          0.18        -48.45        49.48 o                         
  11   5  22         36.28         72.16        59.96 o                         
   0   6  22        124.23        120.50        46.72 o                         
   1   6  22        210.82        234.90        56.26 o                         
   2   6  22        169.86        111.11        43.49 o                         
   3   6  22        326.89        258.39        35.96 o                         
   4   6  22          0.89         34.11        28.09 o                         
   5   6  22        248.39        196.68        29.85 o                         
   6   6  22         83.57         79.23        50.73 o                         
   7   6  22         97.19        117.53        43.13 o                         
   8   6  22         73.24        138.78        44.18 o                         
   9   6  22          1.83         75.75        55.21 o                         
  10   6  22        108.43        186.05        56.17 o                         
   1   7  22        182.53        183.12        34.59 o                         
   2   7  22         76.47         45.83        22.76 o                         
   3   7  22        101.14         22.90        28.99 o                         
   4   7  22         82.61        106.99        33.91 o                         
   5   7  22         75.22         15.19        31.31 o                         
   6   7  22          1.36          8.03        34.44 o                         
   7   7  22         69.02         82.77        51.85 o                         
   8   7  22          0.43        -16.70        59.91 o                         
   0   8  22        127.81        180.21       131.38 o                         
   1   8  22         18.37          6.72        80.98 o                         
   2   8  22        112.48         42.35        75.07 o                         
   3   8  22          0.13         -5.35        53.71 o                         
   4   8  22          0.02         51.71        64.75 o                         
   5   8  22          3.12         48.10        44.91 o                         
   6   8  22         17.06         99.19        50.34 o                         
   1   9  22        132.39        199.59        93.07 o                         
   2   9  22         50.56         40.93        76.22 o                         
   1   1  23        365.81        400.10        21.79 o                         
   2   1  23       1992.58       2361.60        36.02 o                         
   3   1  23         16.68         39.25        15.95 o                         
   4   1  23         74.31        124.74        23.50 o                         
   5   1  23        641.84        646.60        32.24 o                         
   6   1  23        220.84        218.14        28.78 o                         
   7   1  23          6.80         13.85        29.34 o                         
   8   1  23       3111.50       3066.63        83.14 o                         
   9   1  23        757.86        904.99        37.33 o                         
  10   1  23        338.45        295.84        37.94 o                         
  11   1  23         71.45         76.40        44.02 o                         
  12   1  23         28.58        140.01        54.81 o                         
  13   1  23         21.47         94.05        56.15 o                         
   0   2  23       3666.23       3765.95        88.08 o                         
   1   2  23        767.98        661.19        35.09 o                         
   2   2  23        434.03        422.56        20.79 o                         
   3   2  23       1301.78       1424.25        37.90 o                         
   4   2  23         73.78         53.89        18.32 o                         
   5   2  23         31.23         25.07        28.29 o                         
   6   2  23        495.82        515.12        30.35 o                         
   7   2  23        212.70        201.95        27.97 o                         
   8   2  23        357.19        405.51        33.88 o                         
   9   2  23         14.86         34.72        32.20 o                         
  10   2  23         56.08        143.39        37.62 o                         
  11   2  23        136.12        166.38        49.45 o                         
  12   2  23         60.65        107.74        48.02 o                         
   1   3  23        226.77        274.51        33.29 o                         
   2   3  23          0.32         15.28        29.40 o                         
   3   3  23         13.19         38.35        13.48 o                         
   4   3  23         29.69         38.50        22.51 o                         
   5   3  23         58.29         93.07        27.18 o                         
   6   3  23         18.22         30.57        23.73 o                         
   7   3  23         18.49         93.53        28.40 o                         
   8   3  23        574.87        688.61        53.98 o                         
   9   3  23        318.56        224.77        41.91 o                         
  10   3  23         15.65        108.26        46.00 o                         
  11   3  23         41.52         63.23        50.66 o                         
  12   3  23        102.85        156.27        49.47 o                         
   0   4  23        180.29         96.95        92.25 o                         
   1   4  23       3579.59       3984.15       149.41 o                         
   2   4  23        610.58        700.07        50.63 o                         
   3   4  23        511.34        603.32        35.96 o                         
   4   4  23       1054.94       1219.03        33.38 o                         
   5   4  23         15.46         42.02        24.76 o                         
   6   4  23         21.02        -24.73        28.73 o                         
   7   4  23       1045.48       1201.11        48.81 o                         
   8   4  23        113.65         85.58        29.45 o                         
   9   4  23         97.28        107.55        36.18 o                         
  10   4  23         46.26        111.81        51.14 o                         
  11   4  23         25.09        -43.20        51.20 o                         
   1   5  23        737.00        725.82        53.09 o                         
   2   5  23        256.33        306.25        49.02 o                         
   3   5  23        905.81        878.47        63.95 o                         
   4   5  23        190.47        214.87        36.10 o                         
   5   5  23         12.44         37.60        31.42 o                         
   6   5  23        459.50        472.34        34.89 o                         
   7   5  23        208.11        204.43        39.18 o                         
   8   5  23        209.99        266.14        47.13 o                         
   9   5  23        111.84        223.33        46.26 o                         
  10   5  23         26.54         16.68        52.71 o                         
  11   5  23        170.48        190.23        92.56 o                         
   0   6  23        207.54        381.51        87.78 o                         
   1   6  23          5.02          7.02        28.09 o                         
   2   6  23         54.79         23.26        23.09 o                         
   3   6  23          0.36          3.22        36.82 o                         
   4   6  23          8.86          7.55        24.06 o                         
   5   6  23         35.34         53.11        26.43 o                         
   6   6  23         80.27         23.24        30.79 o                         
   7   6  23          0.71         31.52        38.84 o                         
   8   6  23          4.85         20.54        56.84 o                         
   9   6  23         36.25         37.18        52.42 o                         
   1   7  23         18.98         47.47        46.58 o                         
   2   7  23         40.13         45.40        25.30 o                         
   3   7  23         38.53         17.76        24.80 o                         
   4   7  23         16.53         37.59        43.06 o                         
   5   7  23         67.99         -8.61        42.28 o                         
   6   7  23         10.44         36.63        44.51 o                         
   7   7  23         42.72         42.08        47.76 o                         
   8   7  23         23.66         37.18        65.57 o                         
   0   8  23         20.86        -34.01       136.80 o                         
   1   8  23          9.22         -5.49        79.55 o                         
   2   8  23         13.10        -19.67        57.81 o                         
   3   8  23        140.92        156.38        74.56 o                         
   4   8  23         29.42        -29.90        60.65 o                         
   5   8  23        110.83        176.71        70.42 o                         
   6   8  23         46.65        141.55        70.75 o                         
   1   9  23          0.25        -93.16        93.16 o                         
   0   0  24        464.68        610.85        30.71 o                         
   1   0  24       2220.07       2175.85        44.24 o                         
   2   0  24       3416.88       3344.80        75.53 o                         
   3   0  24        106.92         98.47        24.22 o                         
   4   0  24        109.49        126.61        27.68 o                         
   5   0  24       1262.09       1327.66        47.99 o                         
   6   0  24        175.87        220.34        46.66 o                         
   7   0  24          8.57        -41.13        41.13 o                         
   8   0  24        115.94        154.33        61.42 o                         
   9   0  24        343.06        344.53        66.23 o                         
  10   0  24        350.16        365.52        80.64 o                         
  11   0  24         98.11         45.35        61.17 o                         
  12   0  24          1.26          5.11        77.94 o                         
  13   0  24         37.52        122.61        96.87 o                         
   1   1  24        162.86        160.30        15.14 o                         
   2   1  24        889.68        822.30        22.02 o                         
   3   1  24         67.87         55.88        14.43 o                         
   4   1  24       1024.42       1007.84        28.01 o                         
   5   1  24        536.06        502.45        25.60 o                         
   6   1  24       1071.92       1079.63        38.75 o                         
   7   1  24        529.24        535.35        34.82 o                         
   8   1  24        171.74        160.68        32.79 o                         
   9   1  24        356.22        366.89        35.96 o                         
  10   1  24        223.56        164.61        42.22 o                         
  11   1  24         38.91         54.49        47.60 o                         
  12   1  24          0.25         76.63        57.02 o                         
   0   2  24        306.55        279.34        38.11 o                         
   1   2  24         98.93        129.40        29.02 o                         
   2   2  24       2738.84       3125.32        78.55 o                         
   3   2  24        663.03        726.84        26.52 o                         
   4   2  24         11.51         47.42        19.91 o                         
   5   2  24        691.12        786.81        27.56 o                         
   6   2  24        766.76        849.47        49.03 o                         
   7   2  24        238.87        204.27        29.17 o                         
   8   2  24        517.06        553.20        36.10 o                         
   9   2  24        189.64        224.90        36.22 o                         
  10   2  24          7.96         -3.31        36.35 o                         
  11   2  24         21.78        120.39        45.94 o                         
  12   2  24         75.98         63.02        54.27 o                         
   1   3  24         22.44         -4.54        31.37 o                         
   2   3  24        454.89        449.66        29.30 o                         
   3   3  24       1077.28       1192.82        49.19 o                         
   4   3  24        854.82        929.14        40.29 o                         
   5   3  24        188.88        238.35        27.78 o                         
   6   3  24         52.96         99.11        27.78 o                         
   7   3  24          0.53         33.81        29.47 o                         
   8   3  24          0.15        -11.69        32.77 o                         
   9   3  24        222.44        242.04        40.84 o                         
  10   3  24         38.17         86.68        43.40 o                         
  11   3  24          1.29         27.57        48.24 o                         
  12   3  24          5.67        -13.12        42.77 o                         
   0   4  24        521.67        655.44       154.75 o                         
   1   4  24         66.01         76.79        31.29 o                         
   2   4  24        702.65        669.87        42.48 o                         
   3   4  24        104.65        162.65        30.99 o                         
   4   4  24        276.79        270.57        24.13 o                         
   5   4  24       1028.76       1137.78        51.45 o                         
   6   4  24          1.28         -1.52        29.57 o                         
   7   4  24          4.77         14.12        31.92 o                         
   8   4  24         85.84        118.11        39.13 o                         
   9   4  24         25.67         81.90        38.38 o                         
  10   4  24        481.31        546.06        57.18 o                         
  11   4  24        188.86        290.06        57.50 o                         
   1   5  24        345.92        408.73        60.25 o                         
   2   5  24        181.93        199.28        51.11 o                         
   3   5  24        587.57        622.02        49.81 o                         
   4   5  24        101.03         49.11        25.75 o                         
   5   5  24         64.39         61.40        27.11 o                         
   6   5  24         14.19         24.92        31.61 o                         
   7   5  24        430.95        409.38        58.74 o                         
   8   5  24         14.74         14.66        40.19 o                         
   9   5  24         22.64         82.04        47.36 o                         
  10   5  24        117.55        126.38        50.73 o                         
   0   6  24         39.58         33.33        47.12 o                         
   1   6  24        213.29        267.95        70.27 o                         
   2   6  24         16.51          1.11        39.07 o                         
   3   6  24          6.28         21.70        26.74 o                         
   4   6  24        296.74        284.82        39.33 o                         
   5   6  24         57.73         69.35        25.33 o                         
   6   6  24         39.62          1.18        32.55 o                         
   7   6  24        130.56        103.73        44.19 o                         
   8   6  24          0.02          5.03        42.90 o                         
   9   6  24         74.46        106.75        48.49 o                         
   1   7  24          1.66        -14.53        20.82 o                         
   2   7  24          1.90         -5.48        34.72 o                         
   3   7  24         58.65         80.02        28.10 o                         
   4   7  24         34.88         63.52        35.76 o                         
   5   7  24         69.38         56.47        48.84 o                         
   6   7  24         21.28         10.93        43.58 o                         
   7   7  24        131.22        169.38        53.20 o                         
   8   7  24         80.62         49.72        60.65 o                         
   0   8  24          0.58         13.06       103.80 o                         
   1   8  24         21.38        253.41       100.89 o                         
   2   8  24          5.39        -60.12        60.12 o                         
   3   8  24          4.25         68.23        69.25 o                         
   4   8  24          0.08        -45.64        62.43 o                         
   5   8  24          4.54         14.64        64.67 o                         
   1   1  25        108.28        154.52        14.73 o                         
   2   1  25         12.13         47.06        16.86 o                         
   3   1  25        964.55       1018.99        22.67 o                         
   4   1  25        368.11        361.21        22.45 o                         
   5   1  25        390.45        405.46        24.26 o                         
   6   1  25       1137.03       1087.07        37.47 o                         
   7   1  25       2206.78       2276.91        69.72 o                         
   8   1  25          6.02         80.39        29.31 o                         
   9   1  25          8.98         46.26        31.22 o                         
  10   1  25        157.63        216.27        44.26 o                         
  11   1  25        893.12        860.90        52.79 o                         
  12   1  25        223.92        163.29        50.08 o                         
   0   2  25       4237.04       4312.95       166.91 o                         
   1   2  25       4588.18       5021.47       141.87 o                         
   2   2  25        278.72        310.39        19.74 o                         
   3   2  25         35.59         49.27        13.27 o                         
   4   2  25        375.59        382.49        26.95 o                         
   5   2  25          0.05         16.00        24.26 o                         
   6   2  25        118.60        155.87        31.78 o                         
   7   2  25        938.79        996.18        53.04 o                         
   8   2  25         47.75         97.54        34.60 o                         
   9   2  25         22.82         59.07        36.07 o                         
  10   2  25        119.34        112.44        40.51 o                         
  11   2  25         47.60         83.05        51.67 o                         
  12   2  25          0.30          3.37        56.39 o                         
   1   3  25         87.02        104.73        31.02 o                         
   2   3  25        146.71        258.80        37.80 o                         
   3   3  25        899.95        979.40        47.81 o                         
   4   3  25         28.34         40.15        20.95 o                         
   5   3  25         95.82        153.37        23.35 o                         
   6   3  25        157.17        209.76        27.42 o                         
   7   3  25        412.03        371.13        35.80 o                         
   8   3  25        158.55        121.73        36.10 o                         
   9   3  25          8.87         15.76        39.68 o                         
  10   3  25         21.58         86.00        40.57 o                         
  11   3  25         72.16         57.76        46.86 o                         
  12   3  25          6.41         26.60        51.16 o                         
   0   4  25        294.70        327.98        72.11 o                         
   1   4  25        268.01        298.47        32.96 o                         
   2   4  25        315.44        241.42        31.28 o                         
   3   4  25        611.35        708.13        37.86 o                         
   4   4  25         57.27         50.52        28.25 o                         
   5   4  25        409.32        498.68        30.23 o                         
   6   4  25         22.63         38.74        29.61 o                         
   7   4  25          4.93         14.83        32.47 o                         
   8   4  25        165.72        210.31        39.66 o                         
   9   4  25         37.26          0.43        40.08 o                         
  10   4  25        113.14        108.30        51.37 o                         
  11   4  25         81.01         97.90        50.14 o                         
   1   5  25          2.01         33.85        48.99 o                         
   2   5  25          9.71         25.85        51.33 o                         
   3   5  25          1.80         -7.91        23.25 o                         
   4   5  25         34.70         30.54        16.36 o                         
   5   5  25        350.58        398.94        37.38 o                         
   6   5  25         28.65         52.75        30.80 o                         
   7   5  25         52.99         96.05        35.89 o                         
   8   5  25         33.48         42.61        43.49 o                         
   9   5  25         82.40        122.34        50.48 o                         
  10   5  25         17.02        -35.51        48.17 o                         
   0   6  25         14.01         12.69        35.13 o                         
   1   6  25          2.41        112.73        79.23 o                         
   2   6  25         79.10        146.89        58.20 o                         
   3   6  25        204.86        236.14        53.73 o                         
   4   6  25         71.66        100.58        31.08 o                         
   5   6  25         11.96         10.01        23.40 o                         
   6   6  25         53.51        122.53        39.93 o                         
   7   6  25         14.89          7.36        39.38 o                         
   8   6  25        126.98        124.05        60.09 o                         
   9   6  25         41.88         41.07        65.53 o                         
   1   7  25         88.31         63.65        42.30 o                         
   2   7  25          0.01        112.02        47.04 o                         
   3   7  25         12.51         46.65        62.68 o                         
   4   7  25         49.72         57.08        33.01 o                         
   5   7  25         38.63         29.57        48.58 o                         
   6   7  25          0.45         -5.33        43.74 o                         
   7   7  25         11.83         28.29        52.48 o                         
   0   8  25        121.06        -22.91       109.58 o                         
   1   8  25          2.37         77.51        84.84 o                         
   2   8  25         65.70        128.97        67.34 o                         
   3   8  25         86.65         48.01       103.23 o                         
   4   8  25          9.72         23.75        67.13 o                         
   5   8  25          3.98        119.75        63.19 o                         
   0   0  26       6452.76       6906.15       297.15 o                         
   1   0  26       1651.01       1606.12       114.63 o                         
   2   0  26       1867.24       1830.42        48.02 o                         
   3   0  26        377.09        313.18        28.93 o                         
   4   0  26       1129.76       1169.85        51.52 o                         
   5   0  26        142.67        205.17        33.68 o                         
   6   0  26       5538.48       5487.62       169.38 o                         
   7   0  26         11.49         50.35        48.49 o                         
   8   0  26        999.71       1006.30        62.07 o                         
   9   0  26         55.30         26.25        71.61 o                         
  10   0  26        129.10        171.34        54.98 o                         
  11   0  26        455.80        543.85        75.67 o                         
  12   0  26        100.40        107.32        76.35 o                         
   1   1  26          4.53         15.22        15.45 o                         
   2   1  26        896.68        929.83        30.78 o                         
   3   1  26       1071.56       1100.59        22.92 o                         
   4   1  26         57.03        103.85        21.81 o                         
   5   1  26         88.14         86.63        22.87 o                         
   6   1  26         27.47         54.21        28.19 o                         
   7   1  26        176.63        151.47        33.89 o                         
   8   1  26        257.34        289.58        31.06 o                         
   9   1  26         31.85         60.84        36.60 o                         
  10   1  26        299.88        332.28        46.75 o                         
  11   1  26          3.63         59.45        48.03 o                         
  12   1  26          0.37         33.52        52.61 o                         
   0   2  26        152.45        139.06        36.72 o                         
   1   2  26        137.82        191.39        32.43 o                         
   2   2  26        617.73        636.86        24.35 o                         
   3   2  26        516.36        574.67        20.50 o                         
   4   2  26       2236.13       2494.29        57.72 o                         
   5   2  26        579.16        593.15        34.15 o                         
   6   2  26       1562.88       1549.38        59.45 o                         
   7   2  26         33.20         62.28        39.07 o                         
   8   2  26          2.40         67.43        36.27 o                         
   9   2  26         75.14         80.23        35.12 o                         
  10   2  26         17.17         66.76        41.11 o                         
  11   2  26          0.40         34.21        41.71 o                         
  12   2  26         12.36         54.42        51.54 o                         
   1   3  26          1.20        -19.98        33.79 o                         
   2   3  26         16.43          0.54        30.97 o                         
   3   3  26       2000.40       2009.90        80.32 o                         
   4   3  26       1036.37       1233.94        30.08 o                         
   5   3  26         33.97         17.13        24.57 o                         
   6   3  26       1024.66       1154.81        35.84 o                         
   7   3  26         36.30         37.68        28.25 o                         
   8   3  26        275.68        355.13        34.73 o                         
   9   3  26         30.30         51.24        39.59 o                         
  10   3  26        139.62        141.13        45.09 o                         
  11   3  26         14.76         31.33        47.30 o                         
   0   4  26         18.02         58.62        50.25 o                         
   1   4  26        459.89        445.65        44.22 o                         
   2   4  26        415.51        434.05        46.09 o                         
   3   4  26        155.30         53.14        43.68 o                         
   4   4  26        284.54        339.70        37.85 o                         
   5   4  26        117.76        142.52        22.97 o                         
   6   4  26        142.95        136.72        36.62 o                         
   7   4  26         53.25         84.99        33.40 o                         
   8   4  26         35.67         16.36        43.48 o                         
   9   4  26          0.36         81.99        40.32 o                         
  10   4  26         13.66         30.00        48.10 o                         
  11   4  26         21.43        122.46        49.99 o                         
   1   5  26         16.90         60.68        39.71 o                         
   2   5  26         11.74         17.88        42.35 o                         
   3   5  26        248.86        281.11        63.67 o                         
   4   5  26         16.31        -11.23        31.84 o                         
   5   5  26        287.84        360.63        50.80 o                         
   6   5  26          0.44        -12.70        30.45 o                         
   7   5  26         30.53         42.98        37.77 o                         
   8   5  26         11.68         33.39        48.50 o                         
   9   5  26         35.79        -28.32        50.50 o                         
  10   5  26          0.35         31.81        52.17 o                         
   0   6  26         30.32          7.26        29.95 o                         
   1   6  26         15.29         82.24        71.19 o                         
   2   6  26        124.12        162.46        60.27 o                         
   3   6  26        104.42         85.18        23.58 o                         
   4   6  26         86.60         90.80        37.35 o                         
   5   6  26         35.02         31.66        35.56 o                         
   6   6  26         15.46         27.93        39.50 o                         
   7   6  26         19.85         84.15        69.85 o                         
   8   6  26         74.24          9.96        60.48 o                         
   9   6  26          0.43         94.35        72.44 o                         
   1   7  26         11.94        194.14        72.58 o                         
   2   7  26          8.94         77.98        57.10 o                         
   3   7  26         12.33        105.88        83.58 o                         
   4   7  26         56.74         17.40        61.98 o                         
   5   7  26         84.03        136.73        71.98 o                         
   6   7  26        148.06        220.32        72.58 o                         
   7   7  26         22.15         74.90        70.51 o                         
   0   8  26          8.94        193.32       147.24 o                         
   1   8  26         38.93         40.63        79.17 o                         
   2   8  26          2.93        -82.08        82.08 o                         
   3   8  26          0.55        -66.29        75.00 o                         
   4   8  26          0.02         74.39        74.03 o                         
   5   8  26         31.44         60.07        66.12 o                         
   1   1  27         34.50         41.04        16.10 o                         
   2   1  27         11.47         30.81        20.00 o                         
   3   1  27          8.11         25.56        17.19 o                         
   4   1  27       2132.58       2124.47        40.11 o                         
   5   1  27        795.33        786.18        29.91 o                         
   6   1  27        640.27        653.11        31.61 o                         
   7   1  27        872.17        958.67        53.56 o                         
   8   1  27        178.81        239.66        36.56 o                         
   9   1  27         93.62         93.97        44.61 o                         
  10   1  27          2.11         17.68        40.81 o                         
  11   1  27         48.56        110.24        47.87 o                         
  12   1  27          8.26         35.26        47.85 o                         
   0   2  27        141.72        217.71        36.18 o                         
   1   2  27       1291.18       1318.02        46.12 o                         
   2   2  27          1.60         20.29        27.30 o                         
   3   2  27       1050.43       1038.15        35.21 o                         
   4   2  27         43.12         31.10        21.17 o                         
   5   2  27         59.80         86.97        26.53 o                         
   6   2  27        520.33        552.50        34.54 o                         
   7   2  27        311.25        334.97        33.51 o                         
   8   2  27         40.95         57.65        33.39 o                         
   9   2  27         23.27         27.98        38.94 o                         
  10   2  27         91.71         97.23        41.64 o                         
  11   2  27         30.23         61.45        46.69 o                         
  12   2  27         61.51         79.71        56.20 o                         
   1   3  27        354.11        384.05        37.37 o                         
   2   3  27        131.31        145.29        34.85 o                         
   3   3  27        608.08        711.96        37.43 o                         
   4   3  27       1828.49       2032.59        67.52 o                         
   5   3  27        436.04        549.48        45.60 o                         
   6   3  27          0.30        -20.98        28.93 o                         
   7   3  27        190.23        215.49        32.64 o                         
   8   3  27          0.56         -0.06        30.85 o                         
   9   3  27         19.99         79.63        36.19 o                         
  10   3  27         33.07         86.08        41.49 o                         
  11   3  27        114.05        126.72        47.85 o                         
   0   4  27        821.13        834.30       101.11 o                         
   1   4  27        693.01        690.07        43.98 o                         
   2   4  27        677.97        685.38        61.11 o                         
   3   4  27          0.14        109.93        49.86 o                         
   4   4  27        137.82        195.51        31.79 o                         
   5   4  27       1399.29       1399.63        58.19 o                         
   6   4  27          1.95         15.28        27.26 o                         
   7   4  27         33.87         54.43        31.48 o                         
   8   4  27         41.54         70.37        38.72 o                         
   9   4  27          0.05          7.41        44.23 o                         
  10   4  27         27.17         38.36        45.03 o                         
  11   4  27        139.77        174.33        51.69 o                         
   1   5  27        348.73        413.89        72.45 o                         
   2   5  27         33.21         31.44        58.08 o                         
   3   5  27          0.10        -17.56        24.37 o                         
   4   5  27         23.09          7.65        36.23 o                         
   5   5  27         37.02         44.33        34.79 o                         
   6   5  27        427.13        410.39        36.22 o                         
   7   5  27         43.18         65.20        37.55 o                         
   8   5  27        401.07        393.30        52.19 o                         
   9   5  27         35.30         70.39        46.31 o                         
  10   5  27         92.28        147.15        51.19 o                         
   0   6  27          2.13         31.18        36.76 o                         
   1   6  27         72.52         81.80        64.14 o                         
   2   6  27         74.06         83.65        55.05 o                         
   3   6  27         20.97          0.91        34.63 o                         
   4   6  27        136.35         96.72        38.73 o                         
   5   6  27         71.26         64.82        35.28 o                         
   6   6  27        128.17        106.68        42.31 o                         
   7   6  27          3.80         29.59        52.49 o                         
   8   6  27         41.20         75.75        64.46 o                         
   9   6  27         90.62         26.12       156.61 o                         
   1   7  27         36.17        114.61        74.27 o                         
   2   7  27          2.31         -9.42        46.50 o                         
   3   7  27         16.85        184.94        67.22 o                         
   4   7  27          3.01          1.12        58.64 o                         
   5   7  27          6.55        -56.42        72.97 o                         
   6   7  27          4.78        -61.44        73.85 o                         
   7   7  27          0.20         49.56        83.66 o                         
   0   8  27        155.34        397.62       155.11 o                         
   1   8  27         98.19         29.82        81.10 o                         
   2   8  27        172.65        247.64        99.66 o                         
   3   8  27        105.76        119.73        86.68 o                         
   4   8  27          6.04        -19.14        74.66 o                         
   0   0  28       2553.20       2363.57       252.81 o                         
   1   0  28          0.09        -14.15        24.69 o                         
   2   0  28       2829.93       2669.75        73.50 o                         
   3   0  28        921.38        915.62        54.41 o                         
   4   0  28       7036.32       7412.81       139.80 o                         
   5   0  28       9062.75       9374.53       268.50 o                         
   6   0  28        549.71        612.83        77.07 o                         
   7   0  28        463.57        403.69        50.38 o                         
   8   0  28         33.67         74.70        44.66 o                         
   9   0  28        428.41        388.48        68.94 o                         
  10   0  28        586.55        484.64        60.64 o                         
  11   0  28         14.05         34.30        69.37 o                         
  12   0  28         10.36        -42.05        87.19 o                         
   1   1  28          0.92         13.24        15.83 o                         
   2   1  28         69.97         51.90        17.37 o                         
   3   1  28          9.72         23.59        17.67 o                         
   4   1  28        355.15        309.12        22.68 o                         
   5   1  28          0.54        -21.62        22.77 o                         
   6   1  28        994.44       1023.83        36.61 o                         
   7   1  28         50.15         49.98        28.62 o                         
   8   1  28        225.51        240.12        38.39 o                         
   9   1  28          4.17         77.79        43.38 o                         
  10   1  28         48.81         67.86        46.43 o                         
  11   1  28          2.63        -15.94        49.74 o                         
  12   1  28         92.29        192.01        58.20 o                         
   0   2  28       1954.08       1950.30       111.16 o                         
   1   2  28          5.41         62.02        31.00 o                         
   2   2  28        150.01        158.86        24.50 o                         
   3   2  28        292.09        265.13        19.36 o                         
   4   2  28         61.05         82.98        20.30 o                         
   5   2  28       2341.27       2364.27        77.60 o                         
   6   2  28        248.88        293.57        32.10 o                         
   7   2  28         29.13         50.09        27.67 o                         
   8   2  28        174.74        207.94        40.82 o                         
   9   2  28        103.24        105.90        37.51 o                         
  10   2  28         11.07          9.00        38.46 o                         
  11   2  28         23.88          3.62        41.35 o                         
   1   3  28        177.92        187.43        39.87 o                         
   2   3  28       1331.74       1447.10        68.03 o                         
   3   3  28         84.90        103.49        32.36 o                         
   4   3  28          0.30         -1.34        13.50 o                         
   5   3  28         12.88         47.94        33.67 o                         
   6   3  28         29.57         61.28        40.58 o                         
   7   3  28         44.73        134.96        33.75 o                         
   8   3  28        152.03        240.03        33.92 o                         
   9   3  28         14.23         75.95        39.49 o                         
  10   3  28        205.51        400.46        49.48 o                         
  11   3  28        103.87        169.33        55.16 o                         
   0   4  28         13.64         -7.21        48.59 o                         
   1   4  28         17.22         33.61        40.79 o                         
   2   4  28        436.43        434.33        41.95 o                         
   3   4  28         57.07         45.98        17.47 o                         
   4   4  28         41.71         67.89        33.47 o                         
   5   4  28         31.78          6.25        23.81 o                         
   6   4  28          7.83         22.75        26.64 o                         
   7   4  28          9.28         73.26        33.45 o                         
   8   4  28          1.27        -37.00        37.00 o                         
   9   4  28          0.63         57.39        41.48 o                         
  10   4  28          0.03         51.89        45.02 o                         
   1   5  28        372.28        294.15        31.66 o                         
   2   5  28         14.28         17.55        64.68 o                         
   3   5  28         49.29        119.00        52.89 o                         
   4   5  28         18.01        -36.33        36.33 o                         
   5   5  28          1.79        101.80        37.68 o                         
   6   5  28        124.85         70.45        31.08 o                         
   7   5  28          1.82         -1.60        35.59 o                         
   8   5  28          5.27         45.33        47.64 o                         
   9   5  28          6.43        -19.42        65.90 o                         
   0   6  28        167.58        315.45       101.75 o                         
   1   6  28         54.15        109.34        58.55 o                         
   2   6  28         90.87        139.56        70.34 o                         
   3   6  28          9.69        117.49        64.51 o                         
   4   6  28          2.44         -7.44        35.12 o                         
   5   6  28          2.99         20.25        35.68 o                         
   6   6  28         30.78         27.79        40.91 o                         
   7   6  28          0.51         20.48        70.01 o                         
   8   6  28         82.92         25.62        64.65 o                         
   1   7  28         28.91         48.42        74.98 o                         
   2   7  28         15.19         20.09        43.06 o                         
   3   7  28         77.50        116.53        81.40 o                         
   4   7  28         44.87         94.04        60.77 o                         
   5   7  28         11.90        -14.89        79.53 o                         
   6   7  28         17.54         18.81        77.46 o                         
   7   7  28         18.66        -32.60       133.17 o                         
   0   8  28         22.20         30.95       116.20 o                         
   1   8  28         18.86         95.22        91.16 o                         
   2   8  28         15.30         20.40       100.01 o                         
   3   8  28          0.93        168.98        99.59 o                         
   4   8  28         15.01         54.81        79.07 o                         
   1   1  29       2396.78       2437.44        93.67 o                         
   2   1  29       1665.87       1598.42        84.29 o                         
   3   1  29         63.61         99.61        19.38 o                         
   4   1  29         13.27        -19.95        21.98 o                         
   5   1  29         25.11         34.76        24.88 o                         
   6   1  29        638.69        650.28        36.85 o                         
   7   1  29          8.40         30.10        29.64 o                         
   8   1  29        690.65        712.39        43.11 o                         
   9   1  29          8.80         31.97        46.98 o                         
  10   1  29        107.02        168.07        46.37 o                         
  11   1  29         10.13          3.39        50.18 o                         
  12   1  29          5.42        -20.94        53.40 o                         
   0   2  29       1163.98       1166.93       103.19 o                         
   1   2  29        492.13        521.94        55.78 o                         
   2   2  29       1632.05       1576.18        39.95 o                         
   3   2  29         23.25         22.41        13.67 o                         
   4   2  29       1262.76       1353.66        46.61 o                         
   5   2  29       2892.28       2966.88       114.10 o                         
   6   2  29         14.09         39.45        32.39 o                         
   7   2  29         29.52         25.73        30.62 o                         
   8   2  29         25.93         68.97        34.72 o                         
   9   2  29         92.30        178.53        41.92 o                         
  10   2  29         19.08         89.56        47.61 o                         
  11   2  29          0.75          9.79        46.60 o                         
   1   3  29         25.64         24.61        34.12 o                         
   2   3  29        105.86        136.37        42.19 o                         
   3   3  29        571.19        513.46        45.42 o                         
   4   3  29        551.87        616.87        30.95 o                         
   5   3  29        194.45        237.65        31.19 o                         
   6   3  29         46.26        129.91        46.39 o                         
   7   3  29         98.69        116.78        38.86 o                         
   8   3  29         23.25         33.98        34.48 o                         
   9   3  29         94.47         69.02        38.21 o                         
  10   3  29         61.94          9.40        44.05 o                         
  11   3  29         10.63         75.86        54.62 o                         
   0   4  29        313.40        386.64        50.35 o                         
   1   4  29          9.79         20.14        37.87 o                         
   2   4  29         23.54         91.98        35.61 o                         
   3   4  29        142.78        107.54        29.10 o                         
   4   4  29         13.57         39.20        32.94 o                         
   5   4  29        270.65        317.37        40.92 o                         
   6   4  29          3.78         23.89        33.94 o                         
   7   4  29        121.29        190.05        40.90 o                         
   8   4  29         25.31         46.13        35.16 o                         
   9   4  29         10.86         31.97        43.67 o                         
  10   4  29         35.02          5.47        44.08 o                         
   1   5  29        149.50        146.77        36.49 o                         
   2   5  29        159.51        208.85        69.75 o                         
   3   5  29         52.37         62.52        54.09 o                         
   4   5  29        266.30        242.21        36.09 o                         
   5   5  29          9.53          4.57        36.83 o                         
   6   5  29        102.97         98.90        51.04 o                         
   7   5  29         18.55         48.99        72.45 o                         
   8   5  29          0.50        -16.54        50.17 o                         
   9   5  29          0.37        -14.58        71.17 o                         
   0   6  29          9.21        -45.41        69.83 o                         
   1   6  29          7.58         85.04        63.48 o                         
   2   6  29         99.56        122.37        97.76 o                         
   3   6  29        278.47        374.27        85.46 o                         
   4   6  29         28.73         -4.04        68.82 o                         
   5   6  29        191.77        270.79        67.76 o                         
   6   6  29         33.48        -33.87        74.52 o                         
   7   6  29        112.22        235.03        56.93 o                         
   8   6  29         23.10         34.25        56.02 o                         
   1   7  29         44.90         46.02        75.63 o                         
   2   7  29          6.35        -66.88        66.88 o                         
   3   7  29         55.47        171.03        80.00 o                         
   4   7  29         20.30        134.21        63.47 o                         
   5   7  29         47.79        144.31        76.59 o                         
   6   7  29         62.44        170.37        76.16 o                         
   0   8  29         55.63        -25.86       120.46 o                         
   1   8  29         13.65        -58.22        93.97 o                         
   2   8  29         16.01        197.73        90.98 o                         
   3   8  29          2.87         78.03        86.71 o                         
   0   0  30        274.21        325.93       173.70 o                         
   1   0  30        888.51        957.28        97.18 o                         
   2   0  30        537.47        447.37        33.29 o                         
   3   0  30       3811.33       3431.29       158.45 o                         
   4   0  30       2833.11       2415.63       156.71 o                         
   5   0  30       1898.99       1944.13        54.30 o                         
   6   0  30       1034.57        930.15        54.31 o                         
   7   0  30        147.89        211.77        54.27 o                         
   8   0  30        268.99        414.19        55.11 o                         
   9   0  30         86.51         79.39        77.31 o                         
  10   0  30         90.42         97.58        60.72 o                         
  11   0  30          3.94        -57.72        80.18 o                         
   1   1  30         87.43         53.23        19.63 o                         
   2   1  30        334.80        258.68        19.75 o                         
   3   1  30       1083.17        885.93        40.45 o                         
   4   1  30         89.31         91.90        24.70 o                         
   5   1  30         28.38         49.77        23.22 o                         
   6   1  30        752.89        618.92        33.35 o                         
   7   1  30         24.54         48.14        31.42 o                         
   8   1  30         32.50         89.27        45.82 o                         
   9   1  30        308.33        321.71        48.61 o                         
  10   1  30        109.41        161.31        49.04 o                         
  11   1  30          3.79         -0.26        51.86 o                         
   0   2  30         18.91         58.76        38.02 o                         
   1   2  30          8.44        -15.82        37.01 o                         
   2   2  30       3090.42       2995.74       137.25 o                         
   3   2  30        421.78        424.29        25.12 o                         
   4   2  30         93.39         96.35        19.61 o                         
   5   2  30        280.48        317.14        27.86 o                         
   6   2  30        403.53        393.77        34.41 o                         
   7   2  30        289.14        333.21        32.33 o                         
   8   2  30         12.76        -40.33        40.33 o                         
   9   2  30          4.58         -5.06        38.71 o                         
  10   2  30          5.42         -7.82        44.02 o                         
  11   2  30          3.74         43.06        45.86 o                         
   1   3  30          0.74        -28.52        41.00 o                         
   2   3  30          0.09         64.26        36.05 o                         
   3   3  30       1304.21       1343.99        39.62 o                         
   4   3  30        511.67        589.36        49.89 o                         
   5   3  30         24.72         28.32        25.58 o                         
   6   3  30        205.17        316.42        35.48 o                         
   7   3  30          5.41         -1.04        38.78 o                         
   8   3  30        307.20        387.83        58.15 o                         
   9   3  30        161.90        167.04        39.88 o                         
  10   3  30        227.64        365.73        56.97 o                         
  11   3  30         28.24         37.15        50.75 o                         
   0   4  30        110.34        193.87        48.84 o                         
   1   4  30         56.76        133.11        43.74 o                         
   2   4  30         23.21         13.91        44.26 o                         
   3   4  30          1.46         48.99        48.55 o                         
   4   4  30        483.26        591.53        36.53 o                         
   5   4  30         62.67         48.48        34.65 o                         
   6   4  30        337.75        323.19        34.07 o                         
   7   4  30        296.41        266.74        49.55 o                         
   8   4  30         15.68         48.40        43.75 o                         
   9   4  30          0.00         63.33        46.45 o                         
  10   4  30          1.95         -0.52        47.43 o                         
   1   5  30         85.62        105.78        50.42 o                         
   2   5  30         23.79         50.24        53.66 o                         
   3   5  30         39.33         44.18        67.24 o                         
   4   5  30        230.97        229.94        36.35 o                         
   5   5  30          6.51         30.36        37.68 o                         
   6   5  30         21.74         39.37        42.29 o                         
   7   5  30        108.94         82.32        51.36 o                         
   8   5  30          3.91         65.15        55.05 o                         
   9   5  30          4.96         14.05        65.84 o                         
   0   6  30       1063.35       1385.61       140.99 o                         
   1   6  30          6.93         63.08        67.30 o                         
   2   6  30        346.42        416.95        76.71 o                         
   3   6  30         50.32         53.67        89.72 o                         
   4   6  30        214.54        314.59        64.27 o                         
   5   6  30         17.57         27.75        64.05 o                         
   6   6  30        249.52        373.50        89.28 o                         
   7   6  30          8.32        -64.39        64.39 o                         
   8   6  30          7.20         31.38        69.95 o                         
   1   7  30          0.01         48.70        75.73 o                         
   2   7  30          5.46        -24.73        70.50 o                         
   3   7  30          5.18         -6.76        88.79 o                         
   4   7  30          8.99        207.04        76.47 o                         
   5   7  30          8.94        -67.38        67.38 o                         
   6   7  30        173.80        119.77        73.11 o                         
   0   8  30         66.74        200.02       127.42 o                         
   1   8  30          0.01        -94.52        94.52 o                         
   2   8  30          0.08       -117.95       117.95 o                         
   1   1  31         46.79         66.57        17.80 o                         
   2   1  31        688.24        598.87        27.32 o                         
   3   1  31       2517.83       2126.83        62.82 o                         
   4   1  31        147.87        185.86        22.30 o                         
   5   1  31          3.09         22.52        23.87 o                         
   6   1  31        736.55        669.51        36.86 o                         
   7   1  31        460.29        489.43        38.37 o                         
   8   1  31        102.43        175.66        40.09 o                         
   9   1  31          5.19         75.89        46.37 o                         
  10   1  31        282.21        296.70        51.49 o                         
  11   1  31        122.65        151.67        58.60 o                         
   0   2  31       1265.45       1283.88        65.67 o                         
   1   2  31        738.91        733.17        70.89 o                         
   2   2  31       1611.28       1485.05        84.10 o                         
   3   2  31        282.95        322.05        24.39 o                         
   4   2  31        388.28        401.61        35.16 o                         
   5   2  31        377.23        418.11        26.05 o                         
   6   2  31        498.70        511.62        35.33 o                         
   7   2  31          1.89         35.10        31.00 o                         
   8   2  31        288.52        258.73        42.00 o                         
   9   2  31          9.05          6.27        42.31 o                         
  10   2  31          0.33         38.47        50.62 o                         
  11   2  31        152.89        152.26        49.35 o                         
   1   3  31          1.56         13.71        51.16 o                         
   2   3  31         22.94          8.26        37.67 o                         
   3   3  31          4.52         43.85        32.01 o                         
   4   3  31        826.28        886.16        56.33 o                         
   5   3  31        183.00        222.74        24.97 o                         
   6   3  31          5.17         49.72        30.60 o                         
   7   3  31         27.17         45.73        35.98 o                         
   8   3  31          0.21         -3.49        36.93 o                         
   9   3  31         35.23         17.11        41.43 o                         
  10   3  31          4.81        -38.40        56.39 o                         
   0   4  31         78.28         93.88        63.98 o                         
   1   4  31        190.84        179.61        43.95 o                         
   2   4  31        408.55        654.10        80.85 o                         
   3   4  31        419.51        353.16        67.94 o                         
   4   4  31         56.07         22.42        32.43 o                         
   5   4  31        167.78        163.81        38.21 o                         
   6   4  31        164.02        230.86        46.73 o                         
   7   4  31          1.87         32.08        35.00 o                         
   8   4  31         32.80        103.12        44.24 o                         
   9   4  31          1.78         13.32        48.62 o                         
  10   4  31         26.16         -4.55        59.08 o                         
   1   5  31        137.47        125.78        40.57 o                         
   2   5  31         87.53        129.63        60.09 o                         
   3   5  31          0.22          2.54        57.06 o                         
   4   5  31        632.82        728.65        65.98 o                         
   5   5  31        116.62        130.80        40.28 o                         
   6   5  31         43.41         77.28        37.27 o                         
   7   5  31          1.09         14.54        48.44 o                         
   8   5  31         39.00         63.69        50.99 o                         
   9   5  31        147.94        230.29        71.68 o                         
   0   6  31         12.42        112.55       160.59 o                         
   1   6  31          2.58        136.12        79.13 o                         
   2   6  31          3.03        -36.36        66.89 o                         
   3   6  31         39.55        133.66        74.52 o                         
   4   6  31          0.24         28.41        72.02 o                         
   5   6  31          0.01         31.61        60.07 o                         
   6   6  31         29.70         18.91        68.46 o                         
   7   6  31         46.08        120.60        62.33 o                         
   1   7  31         17.66         30.62        78.33 o                         
   2   7  31         42.76        204.49        74.92 o                         
   3   7  31         25.04         -2.77        89.35 o                         
   4   7  31         93.84        158.41        78.15 o                         
   5   7  31         50.90        190.84        71.98 o                         
   0   8  31         12.06         99.24       105.48 o                         
   1   8  31         33.51         25.18        97.13 o                         
   0   0  32       5851.50       5658.51       995.41 o                         
   1   0  32        169.71        129.20        30.22 o                         
   2   0  32        779.73        620.96        34.35 o                         
   3   0  32        561.14        571.12        47.39 o                         
   4   0  32        228.61        236.43        36.12 o                         
   5   0  32        130.88        159.30        35.06 o                         
   6   0  32         22.19         33.79        44.59 o                         
   7   0  32       1326.50       1226.31       132.69 o                         
   8   0  32        987.41        864.44        65.30 o                         
   9   0  32          1.26        -17.44        64.46 o                         
  10   0  32         10.25        -43.07        60.43 o                         
  11   0  32          6.81         72.23        81.48 o                         
   1   1  32          9.53         -7.53        17.50 o                         
   2   1  32         68.24         75.06        20.37 o                         
   3   1  32        392.83        321.75        25.53 o                         
   4   1  32        792.71        576.91        27.00 o                         
   5   1  32         50.89         49.67        21.98 o                         
   6   1  32       1795.33       1708.34        65.74 o                         
   7   1  32         61.09         72.61        33.95 o                         
   8   1  32        142.09        272.15        43.86 o                         
   9   1  32          2.29         53.10        43.86 o                         
  10   1  32          3.46         50.39        48.14 o                         
  11   1  32         47.32         61.91        49.02 o                         
   0   2  32        399.53        324.49        46.29 o                         
   1   2  32        538.13        506.92        50.95 o                         
   2   2  32        730.63        683.85        37.89 o                         
   3   2  32         29.41         12.55        15.56 o                         
   4   2  32       1068.81       1108.76        59.99 o                         
   5   2  32        459.80        447.19        34.06 o                         
   6   2  32         89.25         67.93        30.08 o                         
   7   2  32         69.67        109.15        37.69 o                         
   8   2  32        117.40         50.17        37.91 o                         
   9   2  32         49.58         83.03        39.94 o                         
  10   2  32          0.39         32.78        52.74 o                         
  11   2  32         35.20        -10.69        46.06 o                         
   1   3  32          0.46         36.15        38.97 o                         
   2   3  32        339.00        256.11        50.60 o                         
   3   3  32       1042.07       1051.37        75.06 o                         
   4   3  32         26.94         70.62        40.77 o                         
   5   3  32          1.19         49.52        22.81 o                         
   6   3  32        129.54        137.92        28.50 o                         
   7   3  32         11.57        -10.52        34.27 o                         
   8   3  32        135.52        241.92        42.85 o                         
   9   3  32          7.66         -5.14        47.20 o                         
  10   3  32         73.19        138.09        52.88 o                         
   0   4  32       1545.77       1480.16       139.11 o                         
   1   4  32         46.08         88.93        43.07 o                         
   2   4  32        667.12        784.59        63.70 o                         
   3   4  32         57.90         64.33        38.87 o                         
   4   4  32         48.60         67.90        31.28 o                         
   5   4  32         18.00         39.49        41.65 o                         
   6   4  32         22.39         10.03        43.02 o                         
   7   4  32         14.27         23.83        45.49 o                         
   8   4  32         64.32        108.51        49.77 o                         
   9   4  32          0.01         24.53        54.81 o                         
   1   5  32         45.47         27.70        38.60 o                         
   2   5  32          3.05        112.01        72.89 o                         
   3   5  32         39.61        106.04        58.89 o                         
   4   5  32        302.88        363.18        72.36 o                         
   5   5  32         18.55        108.18        58.65 o                         
   6   5  32         25.47         20.19        38.80 o                         
   7   5  32          0.08         30.88        54.59 o                         
   8   5  32          2.03        111.03        55.43 o                         
   0   6  32        108.69        183.86        87.47 o                         
   1   6  32          1.68        140.93        83.07 o                         
   2   6  32         39.51         84.82        65.50 o                         
   3   6  32         18.68        -62.71        62.71 o                         
   4   6  32         18.06        154.66        66.26 o                         
   5   6  32         68.06        -78.29        78.29 o                         
   6   6  32         24.51          3.17        71.79 o                         
   7   6  32          7.23         20.68        74.32 o                         
   1   7  32          0.86          0.04        71.35 o                         
   2   7  32         24.72        -50.89        72.16 o                         
   3   7  32          0.14         62.63        81.85 o                         
   4   7  32         71.97         68.21        88.86 o                         
   5   7  32         69.01         11.04        73.82 o                         
   1   1  33        549.21        462.30        44.68 o                         
   2   1  33          1.92          4.67        22.85 o                         
   3   1  33          6.62          8.54        19.74 o                         
   4   1  33       1298.96       1142.58        40.48 o                         
   5   1  33         91.17         78.92        25.04 o                         
   6   1  33         18.88         -0.03        27.16 o                         
   7   1  33         17.81         -9.02        32.18 o                         
   8   1  33         14.81         43.52        34.32 o                         
   9   1  33        289.99        318.18        40.74 o                         
  10   1  33         66.25        139.83        49.76 o                         
  11   1  33         10.11         62.28        52.89 o                         
   0   2  33        184.30        204.00        55.94 o                         
   1   2  33        946.00        938.42        82.25 o                         
   2   2  33         86.89         81.32        21.42 o                         
   3   2  33        177.01        177.71        24.36 o                         
   4   2  33         12.26          4.62        18.89 o                         
   5   2  33        192.13        147.06        25.92 o                         
   6   2  33        127.89        148.50        28.82 o                         
   7   2  33        103.79        118.14        38.08 o                         
   8   2  33        250.34        191.72        52.15 o                         
   9   2  33          4.87         41.62        38.82 o                         
  10   2  33        173.14        204.70        50.64 o                         
   1   3  33       1331.67       1201.41        97.46 o                         
   2   3  33         37.13         45.27        37.30 o                         
   3   3  33        636.82        536.84        56.87 o                         
   4   3  33        482.11        399.09        41.94 o                         
   5   3  33          8.63         80.11        21.78 o                         
   6   3  33        142.65        135.71        27.60 o                         
   7   3  33          0.06         35.41        46.99 o                         
   8   3  33          0.05         -3.44        38.37 o                         
   9   3  33          3.98         13.27        51.03 o                         
  10   3  33         17.32        -47.96        47.96 o                         
   0   4  33        483.72        479.21        85.41 o                         
   1   4  33        146.21        194.21        40.31 o                         
   2   4  33       1443.09       1475.65        90.39 o                         
   3   4  33        108.24         80.69        42.83 o                         
   4   4  33        768.25        762.40        36.80 o                         
   5   4  33          7.24         75.03        35.51 o                         
   6   4  33        156.18        191.92        45.40 o                         
   7   4  33          3.83        -12.13        45.67 o                         
   8   4  33        292.52        468.30        51.13 o                         
   9   4  33          0.05        123.27        61.87 o                         
   1   5  33         17.17         51.13        51.08 o                         
   2   5  33        215.57        149.07        76.90 o                         
   3   5  33         17.05         91.66        61.18 o                         
   4   5  33         27.32         83.94        57.21 o                         
   5   5  33         50.09         75.73        65.23 o                         
   6   5  33        418.80        520.13        65.60 o                         
   7   5  33          1.17        -60.81        76.30 o                         
   8   5  33        206.07        232.61        81.87 o                         
   0   6  33         42.52         59.39       106.62 o                         
   1   6  33          0.71         38.80        48.34 o                         
   2   6  33         22.66        123.66        84.70 o                         
   3   6  33         32.76        -49.72        58.88 o                         
   4   6  33          0.13         88.86        72.95 o                         
   5   6  33         10.71        -63.86        63.86 o                         
   6   6  33        167.58        311.54        85.49 o                         
   7   6  33          6.30         -2.25        78.58 o                         
   1   7  33          0.83        -73.57        91.51 o                         
   2   7  33        298.24        428.28        79.26 o                         
   3   7  33          5.16        -77.36        77.36 o                         
   4   7  33         15.69         93.21        81.24 o                         
   0   0  34       4514.73       3638.76      1520.22 o                         
   1   0  34        878.61        709.35        92.98 o                         
   2   0  34        250.93        194.64        29.82 o                         
   3   0  34        221.22        170.38        47.58 o                         
   4   0  34        118.47         57.49        35.43 o                         
   5   0  34        906.42        699.91        46.19 o                         
   6   0  34        362.62        300.17        44.15 o                         
   7   0  34         58.73         38.93        47.45 o                         
   8   0  34        130.03        124.29        54.91 o                         
   9   0  34          1.21         48.73        67.49 o                         
  10   0  34         60.43         43.08        75.09 o                         
  11   0  34         21.00         43.81       139.10 o                         
   1   1  34        336.20        248.55        32.47 o                         
   2   1  34         21.92         27.25        16.40 o                         
   3   1  34        214.79        172.94        24.84 o                         
   4   1  34         25.95         43.27        23.21 o                         
   5   1  34          2.92         11.96        24.56 o                         
   6   1  34         75.61         33.62        31.04 o                         
   7   1  34         11.30         38.64        34.63 o                         
   8   1  34        174.43        137.13        38.51 o                         
   9   1  34          3.50         26.56        42.10 o                         
  10   1  34         81.71        167.30        57.84 o                         
   0   2  34        117.19        148.41        57.42 o                         
   1   2  34        412.53        425.79        81.13 o                         
   2   2  34        217.38        162.83        27.56 o                         
   3   2  34        166.24        147.54        28.11 o                         
   4   2  34        274.14        223.25        24.21 o                         
   5   2  34          5.13        -22.29        22.29 o                         
   6   2  34          0.78        -12.77        27.68 o                         
   7   2  34        547.65        514.65        52.11 o                         
   8   2  34        259.16        238.61        45.86 o                         
   9   2  34         68.67         46.65        38.85 o                         
  10   2  34         62.23         70.94        48.47 o                         
   1   3  34        258.10        289.94        47.73 o                         
   2   3  34        252.18        237.98        45.96 o                         
   3   3  34        224.60        207.24        48.56 o                         
   4   3  34        377.07        426.49        56.88 o                         
   5   3  34         55.45         57.10        24.14 o                         
   6   3  34        130.86        190.73        24.27 o                         
   7   3  34         12.40         13.51        37.44 o                         
   8   3  34        596.27        702.80        72.04 o                         
   9   3  34          0.77         54.29        45.21 o                         
  10   3  34         21.55        115.16        61.03 o                         
   0   4  34        402.86        348.06        69.92 o                         
   1   4  34         43.95         34.43        40.72 o                         
   2   4  34       1128.15       1025.68        94.52 o                         
   3   4  34         40.94        106.24        44.31 o                         
   4   4  34         74.97         96.68        37.92 o                         
   5   4  34         96.42        112.15        41.18 o                         
   6   4  34          1.11        -28.16        37.23 o                         
   7   4  34        196.96        204.81        50.39 o                         
   8   4  34         42.34         -6.81        46.42 o                         
   9   4  34          9.33         -1.80        58.02 o                         
   1   5  34         32.17         54.39        39.94 o                         
   2   5  34          0.43        -32.23        60.19 o                         
   3   5  34         33.25        175.64        73.11 o                         
   4   5  34          3.79         96.61        64.16 o                         
   5   5  34          4.59         83.09        61.71 o                         
   6   5  34         27.50         38.53        71.11 o                         
   7   5  34         18.99        -27.73        72.79 o                         
   8   5  34        278.17        338.94        73.14 o                         
   0   6  34        147.38         43.29       165.61 o                         
   1   6  34         37.16         84.08        61.55 o                         
   2   6  34        442.47        496.59        95.58 o                         
   3   6  34         10.91         14.53        69.20 o                         
   4   6  34         87.24        244.42        65.83 o                         
   5   6  34          9.05         77.67        64.19 o                         
   6   6  34          5.27         36.49        78.15 o                         
   1   7  34          2.00         44.08        92.92 o                         
   2   7  34          0.90        127.96        86.84 o                         
   3   7  34          2.29        -76.65        76.65 o                         
   4   7  34         35.58         63.65        75.72 o                         
   1   1  35        132.79         84.06        21.10 o                         
   2   1  35       1323.97        994.20        79.35 o                         
   3   1  35        356.52        271.07        31.04 o                         
   4   1  35        394.01        301.00        26.36 o                         
   5   1  35        227.66        199.81        27.99 o                         
   6   1  35       1005.61        923.68        49.17 o                         
   7   1  35         11.45         19.46        35.88 o                         
   8   1  35         54.65         73.47        52.43 o                         
   9   1  35        293.67        289.27        41.02 o                         
  10   1  35          4.45         57.47        49.17 o                         
   0   2  35       1753.41       1634.74       235.46 o                         
   1   2  35          0.46         31.86        38.45 o                         
   2   2  35        791.48        682.23        56.55 o                         
   3   2  35         34.89         50.27        28.78 o                         
   4   2  35        682.58        623.59        42.92 o                         
   5   2  35         37.35         21.76        21.25 o                         
   6   2  35        217.79        188.70        31.23 o                         
   7   2  35          4.83          9.65        33.77 o                         
   8   2  35          9.74         16.96        40.71 o                         
   9   2  35         53.55         49.78        43.58 o                         
  10   2  35          2.48         51.99        49.01 o                         
   1   3  35        476.28        286.44        52.13 o                         
   2   3  35         28.74         65.16        39.16 o                         
   3   3  35         63.57         85.61        39.24 o                         
   4   3  35        258.75        237.71        27.63 o                         
   5   3  35         50.82         87.83        32.16 o                         
   6   3  35        129.55        102.96        42.10 o                         
   7   3  35          0.67         96.66        48.08 o                         
   8   3  35        260.33        281.87        58.05 o                         
   9   3  35         92.84        275.41        79.18 o                         
   0   4  35         15.77        -27.54        67.93 o                         
   1   4  35        594.88        529.28        50.78 o                         
   2   4  35         81.55         37.01        54.17 o                         
   3   4  35         25.24         32.56        40.74 o                         
   4   4  35          7.14         33.74        52.08 o                         
   5   4  35          0.42        -26.66        55.05 o                         
   6   4  35         42.01         71.74        34.77 o                         
   7   4  35         55.39         43.26        52.49 o                         
   8   4  35         37.77         19.98        48.91 o                         
   9   4  35          9.39         61.23        59.06 o                         
   1   5  35         34.81         46.65        41.64 o                         
   2   5  35         58.30         38.72        62.91 o                         
   3   5  35         53.05        116.70        64.12 o                         
   4   5  35        103.63        241.34        60.38 o                         
   5   5  35         50.17         29.37        61.68 o                         
   6   5  35         13.92        150.44        77.30 o                         
   7   5  35         20.15         60.72        71.08 o                         
   0   6  35          9.58        159.45       112.74 o                         
   1   6  35          0.04        101.39        75.41 o                         
   2   6  35         65.96         81.19        74.53 o                         
   3   6  35          3.35        -43.64        80.13 o                         
   4   6  35         68.59        122.52        85.08 o                         
   5   6  35          8.09        106.92        71.49 o                         
   6   6  35         94.22         96.35        84.22 o                         
   1   7  35          1.91        -65.31        97.60 o                         
   2   7  35          2.22         43.52        78.16 o                         
   3   7  35          0.42         56.90        84.73 o                         
   0   0  36         10.89         55.16        94.94 o                         
   1   0  36        494.36        409.66       103.61 o                         
   2   0  36        308.92        304.28        32.55 o                         
   3   0  36         11.96        -33.62        33.62 o                         
   4   0  36        336.33        289.48        41.37 o                         
   5   0  36        428.23        341.18        40.45 o                         
   6   0  36        143.81        123.83        45.12 o                         
   7   0  36          1.22         32.14        39.66 o                         
   8   0  36         87.00         93.46        44.19 o                         
   9   0  36        180.33        167.76        55.38 o                         
  10   0  36         12.10         39.10        75.21 o                         
   1   1  36         37.67         51.54        20.14 o                         
   2   1  36        148.76        104.67        21.98 o                         
   3   1  36         16.50         21.79        23.96 o                         
   4   1  36         53.24         32.21        27.98 o                         
   5   1  36          7.31         35.09        25.82 o                         
   6   1  36         54.07        116.04        28.48 o                         
   7   1  36         14.27          5.35        35.96 o                         
   8   1  36         39.06         67.88        36.04 o                         
   9   1  36         15.32         21.44        37.05 o                         
  10   1  36          0.32        -30.74        50.17 o                         
   0   2  36        374.50        283.06        70.80 o                         
   1   2  36       1406.93       1400.38       130.13 o                         
   2   2  36        235.48        144.52        27.67 o                         
   3   2  36        102.53        129.38        28.60 o                         
   4   2  36          4.19         11.06        17.59 o                         
   5   2  36         32.21         43.92        25.33 o                         
   6   2  36         34.85         46.77        30.78 o                         
   7   2  36          3.15         74.09        33.11 o                         
   8   2  36        355.28        320.65        50.71 o                         
   9   2  36        129.92        167.45        50.71 o                         
  10   2  36         30.06         32.45        50.72 o                         
   1   3  36        140.58        164.34        40.53 o                         
   2   3  36         12.71         81.87        57.30 o                         
   3   3  36          1.73         38.61        38.07 o                         
   4   3  36        152.19        120.93        32.32 o                         
   5   3  36          2.00         18.16        33.24 o                         
   6   3  36          3.53         33.94        39.09 o                         
   7   3  36         16.51        110.78        46.66 o                         
   8   3  36        322.23        383.08        58.96 o                         
   9   3  36          5.12         17.97        53.52 o                         
   0   4  36        549.17        558.27        80.62 o                         
   1   4  36        898.47        841.03        98.79 o                         
   2   4  36          0.12         49.28        49.91 o                         
   3   4  36         74.78        103.13        42.85 o                         
   4   4  36         34.32        120.70        66.63 o                         
   5   4  36          1.35         45.97        54.71 o                         
   6   4  36         33.45         53.15        51.79 o                         
   7   4  36          7.48         20.27        63.45 o                         
   8   4  36         43.14         67.28        70.21 o                         
   1   5  36         18.66          3.58        44.09 o                         
   2   5  36         36.03        115.80        87.13 o                         
   3   5  36         88.37         88.83        68.96 o                         
   4   5  36        203.32        252.53        91.47 o                         
   5   5  36         83.09         87.60        65.47 o                         
   6   5  36          0.02         39.92        65.80 o                         
   7   5  36          6.86         59.06        68.07 o                         
   0   6  36       1165.24       1373.72       137.85 o                         
   1   6  36         57.96        107.51       102.64 o                         
   2   6  36        115.98        184.66        66.35 o                         
   3   6  36          5.42         56.77        82.56 o                         
   4   6  36         83.51         50.29        69.53 o                         
   5   6  36          4.74         70.70        89.60 o                         
   1   7  36         27.82          6.71        93.49 o                         
   2   7  36          1.57         55.49        79.75 o                         
   1   1  37          0.34          7.22        24.60 o                         
   2   1  37        301.07        186.81        22.79 o                         
   3   1  37        132.92         81.21        22.89 o                         
   4   1  37          0.04          4.52        24.17 o                         
   5   1  37          3.86          0.86        26.82 o                         
   6   1  37        105.19         97.18        28.78 o                         
   7   1  37          0.21         43.05        34.40 o                         
   8   1  37        139.15        155.59        42.90 o                         
   9   1  37        139.52         89.83        45.08 o                         
  10   1  37        143.90        236.40        50.81 o                         
   0   2  37        172.30        178.73        68.31 o                         
   1   2  37         86.16        150.07        39.32 o                         
   2   2  37        334.83        337.38        49.05 o                         
   3   2  37          0.94         28.99        28.37 o                         
   4   2  37        163.83        229.88        43.33 o                         
   5   2  37          5.16         42.50        24.85 o                         
   6   2  37        108.68        111.98        27.73 o                         
   7   2  37        354.37        229.80        35.84 o                         
   8   2  37          1.01         25.88        33.75 o                         
   9   2  37          4.75         55.50        46.99 o                         
   1   3  37          2.91         30.80        42.12 o                         
   2   3  37         35.09        125.02        51.24 o                         
   3   3  37          1.25         48.05        46.28 o                         
   4   3  37         10.92        -17.53        23.06 o                         
   5   3  37          5.21         11.95        37.97 o                         
   6   3  37         90.96        117.87        38.98 o                         
   7   3  37          4.79         19.50        42.35 o                         
   8   3  37          1.44         35.84        50.39 o                         
   9   3  37         97.79        156.36        55.75 o                         
   0   4  37        119.53         68.85        70.42 o                         
   1   4  37        506.48        508.93        93.70 o                         
   2   4  37        197.50        241.37        52.80 o                         
   3   4  37          4.51         10.66        59.57 o                         
   4   4  37         59.80         43.56        60.06 o                         
   5   4  37          1.48         26.83        64.30 o                         
   6   4  37        162.22        176.30        69.97 o                         
   7   4  37          0.80         79.61        75.67 o                         
   8   4  37         24.37        -35.44        69.76 o                         
   1   5  37         49.90         27.67        56.00 o                         
   2   5  37          1.59         22.93        69.10 o                         
   3   5  37        264.10        341.58        68.54 o                         
   4   5  37        228.46        269.01        84.33 o                         
   5   5  37          0.25         70.00        58.08 o                         
   6   5  37        136.18        117.31        68.94 o                         
   7   5  37          0.31        125.60        66.61 o                         
   0   6  37        217.82        155.76       121.35 o                         
   1   6  37         74.19        110.40       104.30 o                         
   2   6  37        102.29        105.69       114.16 o                         
   3   6  37          0.87        140.17        75.36 o                         
   4   6  37        136.89        251.92        69.66 o                         
   5   6  37          0.75         59.60        82.29 o                         
   1   0  38        529.27        365.39        54.62 o                         
   2   0  38       1257.09       1322.97       134.25 o                         
   3   0  38        114.32         78.26        35.96 o                         
   4   0  38        903.23        551.04        95.40 o                         
   5   0  38          3.29          6.38        40.98 o                         
   6   0  38        100.44         98.00        45.75 o                         
   7   0  38        528.56        296.02        59.50 o                         
   8   0  38          9.01          6.22        53.92 o                         
   9   0  38         46.13        119.01        63.21 o                         
   1   1  38          8.84         19.99        22.80 o                         
   2   1  38        427.66        293.93        39.18 o                         
   3   1  38         50.91         40.58        21.77 o                         
   4   1  38         46.03         39.69        24.34 o                         
   5   1  38         16.19         27.63        29.96 o                         
   6   1  38          6.61         41.25        30.79 o                         
   7   1  38          5.47         52.21        36.11 o                         
   8   1  38        296.43        237.67        41.14 o                         
   9   1  38         17.63         36.38        39.53 o                         
   0   2  38        328.17        273.64        72.81 o                         
   1   2  38         21.47         30.84        41.48 o                         
   2   2  38         14.28        158.84        46.20 o                         
   3   2  38         74.76         78.18        25.77 o                         
   4   2  38        117.36        185.74        36.29 o                         
   5   2  38          1.94         12.81        22.45 o                         
   6   2  38         34.01         21.56        25.97 o                         
   7   2  38         46.92         37.38        46.46 o                         
   8   2  38        121.11         68.61        50.35 o                         
   9   2  38          3.14        -22.86        58.26 o                         
   1   3  38         21.04         38.38        44.32 o                         
   2   3  38          0.01         16.26        47.98 o                         
   3   3  38          3.52         77.94        48.96 o                         
   4   3  38         76.79        112.62        50.01 o                         
   5   3  38         29.16         20.70        40.26 o                         
   6   3  38        320.27        290.57        43.28 o                         
   7   3  38          3.62        -44.83        44.83 o                         
   8   3  38         66.19         79.53        52.54 o                         
   0   4  38          7.63        -71.47        72.83 o                         
   1   4  38          0.66         66.69        44.68 o                         
   2   4  38        169.57        146.33        45.83 o                         
   3   4  38          6.41         99.77        56.35 o                         
   4   4  38        146.81         93.78        57.03 o                         
   5   4  38          2.04         29.11        82.46 o                         
   6   4  38         16.03        -15.11        65.38 o                         
   7   4  38         98.19         81.81        75.29 o                         
   1   5  38        129.12        165.52        76.22 o                         
   2   5  38         38.52         27.33        81.26 o                         
   3   5  38         64.81        150.50        64.32 o                         
   4   5  38         21.50        102.99        65.91 o                         
   5   5  38          3.45         64.35        60.44 o                         
   6   5  38        142.60        105.08        82.25 o                         
   0   6  38        111.34        236.54       129.75 o                         
   1   6  38        215.71        368.15        88.56 o                         
   2   6  38         40.00         76.26        92.98 o                         
   3   6  38          9.88        110.60        76.19 o                         
   4   6  38          5.27         14.20        73.27 o                         
   1   1  39        158.84        143.59        34.88 o                         
   2   1  39          5.45          7.70        21.49 o                         
   3   1  39         22.05          0.78        23.34 o                         
   4   1  39          2.87         16.57        22.49 o                         
   5   1  39         19.49         40.47        29.07 o                         
   6   1  39         50.26         94.21        31.48 o                         
   7   1  39         25.65         -4.08        35.84 o                         
   8   1  39         20.11         54.82        38.68 o                         
   9   1  39         81.98        126.00        45.90 o                         
   0   2  39        157.36        207.86        97.64 o                         
   1   2  39        579.14        484.55        66.15 o                         
   2   2  39         56.10         42.73        23.11 o                         
   3   2  39          1.28         19.07        26.38 o                         
   4   2  39         82.45        119.31        33.64 o                         
   5   2  39         22.46         77.57        33.25 o                         
   6   2  39         23.86         70.15        45.84 o                         
   7   2  39          2.13         62.51        48.12 o                         
   8   2  39         67.06         58.19        53.73 o                         
   9   2  39          4.81         -3.14        52.07 o                         
   1   3  39        250.15        256.25        51.54 o                         
   2   3  39         36.55         19.67        47.76 o                         
   3   3  39          4.78         -2.61        49.23 o                         
   4   3  39         18.48         -6.42        49.70 o                         
   5   3  39         23.53          3.76        48.59 o                         
   6   3  39         58.28         53.44        60.77 o                         
   7   3  39         23.21         86.65        60.69 o                         
   8   3  39          2.21         37.65        54.00 o                         
   0   4  39         22.63         63.20        74.23 o                         
   1   4  39        113.70        180.16        55.79 o                         
   2   4  39        101.41        112.17        49.22 o                         
   3   4  39         52.22         93.72        45.61 o                         
   4   4  39          6.18         -8.58        70.05 o                         
   5   4  39          8.52         35.07        53.44 o                         
   6   4  39          1.83         72.88        57.17 o                         
   7   4  39         33.70         17.41        61.73 o                         
   1   5  39        164.23        105.44        56.67 o                         
   2   5  39        150.71        223.33        76.02 o                         
   3   5  39          2.68        137.93        70.47 o                         
   4   5  39         16.76        -28.69        79.16 o                         
   5   5  39         27.50         85.17        65.90 o                         
   6   5  39         86.16        112.27        71.18 o                         
   0   6  39          4.80        339.39       153.12 o                         
   1   6  39        102.19        162.61        85.62 o                         
   2   6  39          3.52        175.57        85.20 o                         
   3   6  39         24.68         57.99        77.16 o                         
   0   0  40        251.02        198.09        92.15 o                         
   1   0  40          4.64         33.94        35.40 o                         
   2   0  40        421.32        214.29        43.53 o                         
   3   0  40         21.45        102.82        39.52 o                         
   4   0  40        765.85        453.25        55.68 o                         
   5   0  40         26.16        -25.12        42.74 o                         
   6   0  40          6.58        -29.42        43.58 o                         
   7   0  40         11.56         -6.41        57.42 o                         
   8   0  40          0.85        118.22        61.54 o                         
   9   0  40          4.23        -38.20        63.03 o                         
   1   1  40          6.16          6.47        22.82 o                         
   2   1  40        107.04         38.70        29.91 o                         
   3   1  40         11.08         17.11        27.97 o                         
   4   1  40         79.54         55.97        26.50 o                         
   5   1  40        116.93        116.14        30.25 o                         
   6   1  40        121.33         74.40        31.68 o                         
   7   1  40         16.55         59.27        38.88 o                         
   8   1  40         73.99         76.04        38.63 o                         
   9   1  40         58.64         67.86        45.07 o                         
   0   2  40        580.45        777.66       103.50 o                         
   1   2  40         16.48        146.72        46.80 o                         
   2   2  40        155.71        148.79        41.62 o                         
   3   2  40         11.85        -21.80        26.76 o                         
   4   2  40         88.43         46.14        30.36 o                         
   5   2  40         53.21         18.39        39.34 o                         
   6   2  40         47.75        143.81        42.11 o                         
   7   2  40          0.05         34.32        46.64 o                         
   8   2  40        154.54        171.06        54.36 o                         
   1   3  40         34.74        102.60        45.76 o                         
   2   3  40         15.35        -11.33        41.83 o                         
   3   3  40         24.83        150.69        88.47 o                         
   4   3  40         64.90        141.91        53.60 o                         
   5   3  40        161.58        243.27        64.91 o                         
   6   3  40        101.88        144.62        71.77 o                         
   7   3  40         47.39         95.69        69.67 o                         
   8   3  40        717.36        698.97        96.13 o                         
   0   4  40         27.89        107.76        73.30 o                         
   1   4  40         28.75          6.67        53.69 o                         
   2   4  40         55.95         48.90        50.63 o                         
   3   4  40          6.87         62.71        53.47 o                         
   4   4  40         44.70         77.38        62.14 o                         
   5   4  40          5.50         53.60        62.18 o                         
   6   4  40        101.62         74.09        69.25 o                         
   7   4  40         17.44        -68.19        68.19 o                         
   1   5  40         19.27         85.91        74.84 o                         
   2   5  40        172.92        263.51        71.61 o                         
   3   5  40         19.98         39.19        67.84 o                         
   4   5  40          5.91        184.62        72.61 o                         
   5   5  40         12.42         66.42        70.00 o                         
   0   6  40        144.57        246.45       161.20 o                         
   1   6  40         11.89        -60.94       118.15 o                         
   2   6  40          4.98        151.97        90.11 o                         
   1   1  41         12.45         26.11        33.88 o                         
   2   1  41         54.70         16.24        20.97 o                         
   3   1  41         65.46         33.50        24.36 o                         
   4   1  41          1.74         11.08        26.96 o                         
   5   1  41          6.57         32.48        28.44 o                         
   6   1  41        324.98        221.15        36.58 o                         
   7   1  41         25.98         73.85        34.89 o                         
   8   1  41          4.51         83.91        50.41 o                         
   0   2  41        367.77        427.96       107.18 o                         
   1   2  41        227.30        185.73        77.53 o                         
   2   2  41        431.32        345.30        56.40 o                         
   3   2  41         89.84        111.54        50.38 o                         
   4   2  41         65.46         20.94        34.78 o                         
   5   2  41         13.56         65.82        37.56 o                         
   6   2  41         65.51         91.47        44.33 o                         
   7   2  41        119.18        125.00        48.28 o                         
   8   2  41         65.16         99.34        55.47 o                         
   1   3  41         45.33         91.46        62.78 o                         
   2   3  41          2.76        -13.75        45.11 o                         
   3   3  41         45.91         93.82        46.37 o                         
   4   3  41         37.23         99.94        49.07 o                         
   5   3  41          6.54        -41.55        58.68 o                         
   6   3  41          6.44         70.50        54.83 o                         
   7   3  41         17.14        165.20        68.58 o                         
   0   4  41         19.37        122.26        78.29 o                         
   1   4  41         43.59         92.73        56.49 o                         
   2   4  41         43.70         75.51        43.93 o                         
   3   4  41        206.34        245.51        66.21 o                         
   4   4  41         69.43        120.60        58.60 o                         
   5   4  41         63.88         48.22        76.83 o                         
   6   4  41          4.51        -25.99        72.84 o                         
   1   5  41          6.72        -44.81        66.28 o                         
   2   5  41          0.32        -30.52        61.72 o                         
   3   5  41          0.23         14.72        61.94 o                         
   4   5  41         18.01         34.40        89.63 o                         
   0   6  41          6.34         94.28       116.55 o                         
   1   6  41        246.25        310.51       148.91 o                         
   0   0  42        219.57         71.76        92.43 o                         
   1   0  42        166.33        134.10        45.57 o                         
   2   0  42          0.58         27.66        44.22 o                         
   3   0  42          9.67         23.57        37.37 o                         
   4   0  42         28.50         50.45        42.69 o                         
   5   0  42          1.21         63.46        44.12 o                         
   6   0  42         69.84         40.39        53.72 o                         
   7   0  42         23.28         12.35        58.58 o                         
   8   0  42         69.52         64.31        61.33 o                         
   1   1  42         27.00        -21.11        21.11 o                         
   2   1  42          0.29         32.74        22.35 o                         
   3   1  42         66.56         65.63        22.70 o                         
   4   1  42          3.90         19.68        37.71 o                         
   5   1  42         84.07         17.56        40.23 o                         
   6   1  42          9.17         34.73        41.77 o                         
   7   1  42         28.97         38.98        49.67 o                         
   8   1  42          0.44         74.97        55.67 o                         
   0   2  42         10.94         47.98        75.75 o                         
   1   2  42          4.46         40.79        53.33 o                         
   2   2  42         90.92        132.71        47.39 o                         
   3   2  42         27.12         61.59        47.92 o                         
   4   2  42         54.71         11.10        43.37 o                         
   5   2  42          0.02         36.16        51.23 o                         
   6   2  42          0.72         43.52        70.61 o                         
   7   2  42          0.03         39.77        52.13 o                         
   1   3  42         22.09        -24.42        50.72 o                         
   2   3  42         19.94        -28.14        48.15 o                         
   3   3  42         79.66        100.79        55.26 o                         
   4   3  42         42.91        106.56        49.19 o                         
   5   3  42         76.52         94.75        69.50 o                         
   6   3  42        118.02        173.03        59.48 o                         
   7   3  42          3.43         86.76        64.89 o                         
   0   4  42          8.06         39.33       105.10 o                         
   1   4  42          2.64         58.41        52.40 o                         
   2   4  42        155.31        193.18        56.36 o                         
   3   4  42         52.78         99.04        73.49 o                         
   4   4  42          0.05          0.86        60.70 o                         
   5   4  42         31.13         11.10        57.93 o                         
   6   4  42         32.30         92.31        99.29 o                         
   1   5  42          0.11         73.60        91.17 o                         
   2   5  42         91.16        202.94        72.99 o                         
   3   5  42         38.23         63.08        68.74 o                         
   4   5  42          6.80        -18.83        74.08 o                         
   1   1  43         16.32         36.42        30.13 o                         
   2   1  43         12.50         63.85        34.39 o                         
   3   1  43         12.82          8.83        29.44 o                         
   4   1  43        104.98        103.43        34.49 o                         
   5   1  43        106.69        112.52        39.22 o                         
   6   1  43        199.68        177.71        45.81 o                         
   7   1  43         74.51         42.02        49.56 o                         
   0   2  43         46.41         39.03        76.95 o                         
   1   2  43         26.47         47.67        49.81 o                         
   2   2  43        300.59        283.41        50.70 o                         
   3   2  43        144.52        198.47        47.66 o                         
   4   2  43        142.57        129.77        45.73 o                         
   5   2  43        141.62        144.36        49.59 o                         
   6   2  43        131.67         58.65        64.80 o                         
   7   2  43         33.69        -31.44        63.84 o                         
   1   3  43          1.09         50.91        49.93 o                         
   2   3  43         55.76          0.72        53.69 o                         
   3   3  43         15.43         14.20        54.44 o                         
   4   3  43          6.26         93.24        56.13 o                         
   5   3  43         12.35        110.51        65.48 o                         
   6   3  43        111.28         76.79        74.06 o                         
   0   4  43         16.50         -5.81        83.86 o                         
   1   4  43          0.11        165.20        62.81 o                         
   2   4  43        169.16        250.69        60.62 o                         
   3   4  43         37.35        108.37        65.55 o                         
   4   4  43        160.72        211.54        66.10 o                         
   5   4  43         29.40          7.90        79.13 o                         
   1   5  43          0.03          4.46        68.50 o                         
   2   5  43         35.12         47.27        60.04 o                         
   3   5  43         12.55         44.89        68.97 o                         
   0   0  44         92.95         34.74       123.55 o                         
   1   0  44          1.13         -8.98        41.03 o                         
   2   0  44         20.74         15.74        36.64 o                         
   3   0  44        109.35         77.39        52.41 o                         
   4   0  44        122.42        103.05        54.98 o                         
   5   0  44         11.83         24.66        45.38 o                         
   6   0  44         67.29         90.63        62.17 o                         
   7   0  44         20.84         -8.40        54.30 o                         
   1   1  44         14.18         43.52        45.17 o                         
   2   1  44         15.85         36.17        44.44 o                         
   3   1  44          0.36          6.19        33.12 o                         
   4   1  44        125.77        131.63        35.00 o                         
   5   1  44          8.28         17.12        37.18 o                         
   6   1  44         25.34         94.37        42.87 o                         
   7   1  44          0.07         58.97        51.78 o                         
   0   2  44          0.47        -20.39       110.83 o                         
   1   2  44         53.62         76.26        51.66 o                         
   2   2  44         33.09         -6.59        44.93 o                         
   3   2  44          9.26        110.25        49.97 o                         
   4   2  44          2.30         62.35        47.08 o                         
   5   2  44          4.99        110.75        61.49 o                         
   6   2  44         24.93         52.05        52.72 o                         
   1   3  44         17.53        126.24        56.30 o                         
   2   3  44          3.09        -49.84        60.85 o                         
   3   3  44          8.70         58.52        47.51 o                         
   4   3  44         61.05         97.94        52.14 o                         
   5   3  44         58.67         76.78        55.07 o                         
   6   3  44         10.22         89.58        92.57 o                         
   0   4  44         75.22        -12.52        71.76 o                         
   1   4  44         52.22         87.99        59.28 o                         
   2   4  44          1.58         51.10        57.30 o                         
   3   4  44        309.02        373.89        62.85 o                         
   4   4  44          4.73         50.97        64.64 o                         
   1   5  44         14.35        -76.68       137.54 o                         
   1   1  45         23.63        123.46        45.01 o                         
   2   1  45         49.35         33.89        47.99 o                         
   3   1  45         27.57         24.82        50.28 o                         
   4   1  45         17.43         13.82        42.79 o                         
   5   1  45          6.44         42.84        50.04 o                         
   6   1  45         14.60         89.56        54.32 o                         
   0   2  45         44.94        105.78        57.55 o                         
   1   2  45         13.43         85.17        58.13 o                         
   2   2  45          4.12        -26.81        43.46 o                         
   3   2  45        106.10        163.40        57.81 o                         
   4   2  45          0.78         22.40        50.90 o                         
   5   2  45         17.06         69.38        46.68 o                         
   6   2  45         20.03        111.23        67.42 o                         
   1   3  45          0.00         26.89        58.26 o                         
   2   3  45          3.38         -9.93        51.74 o                         
   3   3  45         57.59         27.19        45.08 o                         
   4   3  45         38.76         57.26        57.71 o                         
   5   3  45          6.98         -2.43        59.16 o                         
   0   4  45        140.21         94.22       129.99 o                         
   1   4  45         53.75         91.59        77.17 o                         
   2   4  45          2.80         77.71        73.93 o                         
   3   4  45         40.07        131.07        60.21 o                         
   0   0  46          2.64        -45.35        51.08 o                         
   1   0  46         67.17         58.93        59.04 o                         
   2   0  46          3.32         85.02        87.27 o                         
   3   0  46        488.49        202.01        82.16 o                         
   4   0  46        117.08        138.53        53.21 o                         
   5   0  46        153.75         98.02        56.47 o                         
   6   0  46         21.14          0.36        63.45 o                         
   1   1  46          0.80          2.95        47.09 o                         
   2   1  46          5.43         68.27        53.73 o                         
   3   1  46          0.46         56.50        44.51 o                         
   4   1  46          0.00         29.05        43.76 o                         
   5   1  46         67.40         77.01        49.72 o                         
   6   1  46          5.71        -36.99        51.96 o                         
   0   2  46          4.46        -40.34        79.55 o                         
   1   2  46          6.80         48.69        59.49 o                         
   2   2  46          8.52         22.43        45.70 o                         
   3   2  46          3.08         37.04        49.86 o                         
   4   2  46         34.51         48.03        54.12 o                         
   5   2  46         28.06         37.92        55.81 o                         
   1   3  46         11.01        -13.86        52.71 o                         
   2   3  46         28.37        129.04        54.89 o                         
   3   3  46         38.41          0.97        50.80 o                         
   4   3  46         88.67        145.58        61.48 o                         
   0   4  46          0.04         -2.37        88.68 o                         
   1   4  46          2.60        -73.71        73.71 o                         
   2   4  46         14.02        -32.40        80.66 o                         
   1   1  47          0.02         40.14        42.38 o                         
   2   1  47          9.62         62.55        48.90 o                         
   3   1  47         11.72        -35.78        44.32 o                         
   4   1  47         10.37         83.32        46.20 o                         
   5   1  47          0.53         28.15        50.21 o                         
   0   2  47          2.40        -62.35        78.42 o                         
   1   2  47         65.08        137.16        62.78 o                         
   2   2  47         56.32         28.15        51.03 o                         
   3   2  47         27.68         72.79        41.23 o                         
   4   2  47          3.66         58.40        54.28 o                         
   1   3  47          0.08        111.73        57.83 o                         
   2   3  47         29.87        102.33        61.69 o                         
   3   3  47          6.47         59.07        50.58 o                         
   0   0  48        102.19        283.23       193.10 o                         
   1   0  48        114.55        215.84       137.50 o                         
   2   0  48         38.08        327.82       142.20 o                         
   3   0  48          1.42         -8.39       109.09 o                         
   4   0  48         19.98        313.94       148.78 o                         
   1   1  48          6.32         53.54        50.70 o                         
   2   1  48         25.02         22.96        52.06 o                         
   3   1  48          9.26         22.18        47.45 o                         
   4   1  48         42.36         84.07        48.13 o                         
   0   2  48         74.27         85.47        89.05 o                         
   1   2  48         58.40        127.21        52.37 o                         
   2   2  48          0.46         83.79        57.68 o                         
   3   2  48         40.56         46.78        49.02 o                         
   4   2  48        163.12        120.10        81.11 o                         
   1   3  48         19.08        -16.91        66.09 o                         
   2   3  48         70.93        165.91        64.35 o                         
   1   1  49         83.23         62.74        45.53 o                         
   2   1  49          4.76        -42.51        62.15 o                         
   3   1  49         18.49         71.27        67.96 o                         
   0   2  49         50.03          4.89        86.59 o                         
   1   2  49         18.92        107.98        55.75 o                         
   2   2  49          5.03         46.68        59.50 o                         
   0   0  50         20.44         -0.98       197.70 o                         
   1   0  50        236.38        584.49       161.74 o                         
   2   0  50          7.28        -60.56       107.91 o                         
   1   1  50          0.17         90.21       100.46 o                         
   2   1  50          0.06        102.27        86.83 o                         
   0   2  50          1.21        -14.51       114.69 o                         
                                                                                
